# Supplementary material for: Bibliometric analysis of case-control studies on the association between HLA alleles and multiple sclerosis in adults
Source: Front Genet. 2025 Mar 11;16:1524360. doi: 10.3389/fgene.2025.1524360 (PMC11933045; doi:10.3389/fgene.2025.1524360)
Supplement: Supplementary file 1 [file Table2.xlsx]

## Sheet: data file on distribution (2)
Publication Year	citation index		no of publications	total citations
1988	165	1988	5	456
1988	95	1989	10	672
1988	94	1990	9	305
1988	79	1991	10	402
1988	23	1992	10	404
1989	23	1993	15	898
1989	45	1994	13	985
1989	15	1995	16	853
1989	8	1996	6	1358
1989	2	1997	10	570
1989	36	1998	15	921
1989	106	1999	14	934
1989	312	2000	15	1216
1989	11	2001	16	1035
1989	114	2002	12	378
1990	32	2003	12	1310
1990	17	2004	19	1411
1990	41	2005	13	1006
1990	1	2006	10	588
1990	8	2007	19	1078
1990	104	2008	12	895
1990	17	2009	29	1891
1990	20	2010	25	1264
1990	65	2011	23	1193
1991	20	2012	25	1351
1991	11	2013	23	1154
1991	35	2014	9	257
1991	79	2015	13	876
1991	171	2016	20	469
1991	14	2017	11	299
1991	32	2018	9	171
1991	8	2019	10	174
1991	11	2020	13	140			55.1247
1991	21	2021	12	35
1992	9	2022	6	7
1992	40	2023	0	0
1992	36		489	26956
1992	94		0	0
1992	72		0	0
1992	14		0	0
1992	24		0	0
1992	19		0	0
1992	9		0	0
1992	87		0	0
1993	16		0	0
1993	58		0	0
1993	110		0	0
1993	12		0	0
1993	38		0	0
1993	32		0	0
1993	54		0	0
1993	15		0	0
1993	164		0	0
1993	72		0	0
1993	56		0	0
1993	42		0	0
1993	72		0	0
1993	103		0	0
1993	54		0	0
1994	30		0	0
1994	22		0	0
1994	54		0	0
1994	75		0	0
1994	30		0	0
1994	208		0	0
1994	55		0	0
1994	19		0	0
1994	228		0	0
1994	32		0	0
1994	70		0	0
1994	24		0	0
1994	138		0	0
1995	35		0	0
1995	37		0	0
1995	27		0	0
1995	108		0	0
1995	36		0	0
1995	149		0	0
1995	14		0	0
1995	31		0	0
1995	48		0	0
1995	109		0	0
1995	34		0	0
1995	40		0	0
1995	15		0	0
1995	90		0	0
1995	56		0	0
1995	24		0	0
1996	21		0	0
1996	14		0	0
1996	394		0	0
1996	44		0	0
1996	72		0	0
1996	813		0	0
1997	50		0	0
1997	38		0	0
1997	51		0	0
1997	15		0	0
1997	94		0	0
1997	150		0	0
1997	40		0	0
1997	0		0	0
1997	45		0	0
1997	87		0	0
1998	52		0	0
1998	5		0	0
1998	17		0	0
1998	54		0	0
1998	79		0	0
1998	51		0	0
1998	68		0	0
1998	45		0	0
1998	224		0	0
1998	131		0	0
1998	63		0	0
1998	14		0	0
1998	10		0	0
1998	63		0	0
1998	45		0	0
1999	118		0	0
1999	22		0	0
1999	89		0	0
1999	30		0	0
1999	222		0	0
1999	68		0	0
1999	30		0	0
1999	97		0	0
1999	7		0	0
1999	21		0	0
1999	157		0	0
1999	23		0	0
1999	29		0	0
1999	21		0	0
2000	30		0	0
2000	36		0	0
2000	39		0	0
2000	16		0	0
2000	30		0	0
2000	331		0	0
2000	47		0	0
2000	53		0	0
2000	25		0	0
2000	156		0	0
2000	73		0	0
2000	2		0	0
2000	55		0	0
2000	314		0	0
2000	9		0	0
2001	72		0	0
2001	47		0	0
2001	16		0	0
2001	44		0	0
2001	30		0	0
2001	13		0	0
2001	134		0	0
2001	36		0	0
2001	11		0	0
2001	25		0	0
2001	128		0	0
2001	28		0	0
2001	193		0	0
2001	34		0	0
2001	107		0	0
2001	117		0	0
2002	19		0	0
2002	22		0	0
2002	29		0	0
2002	23		0	0
2002	83		0	0
2002	6		0	0
2002	56		0	0
2002	4		0	0
2002	47		0	0
2002	21		0	0
2002	9		0	0
2002	59		0	0
2003	95		0	0
2003	113		0	0
2003	362		0	0
2003	41		0	0
2003	8		0	0
2003	21		0	0
2003	20		0	0
2003	71		0	0
2003	50		0	0
2003	99		0	0
2003	376		0	0
2003	54		0	0
2004	26		0	0
2004	30		0	0
2004	74		0	0
2004	27		0	0
2004	140		0	0
2004	79		0	0
2004	22		0	0
2004	54		0	0
2004	171		0	0
2004	19		0	0
2004	28		0	0
2004	198		0	0
2004	95		0	0
2004	10		0	0
2004	50		0	0
2004	26		0	0
2004	302		0	0
2004	48		0	0
2004	12		0	0
2005	26		0	0
2005	34		0	0
2005	13		0	0
2005	23		0	0
2005	8		0	0
2005	187		0	0
2005	288		0	0
2005	33		0	0
2005	14		0	0
2005	38		0	0
2005	20		0	0
2005	285		0	0
2005	37		0	0
2006	114		0	0
2006	15		0	0
2006	58		0	0
2006	17		0	0
2006	37		0	0
2006	48		0	0
2006	174		0	0
2006	59		0	0
2006	12		0	0
2006	54		0	0
2007	26		0	0
2007	42		0	0
2007	12		0	0
2007	57		0	0
2007	241		0	0
2007	69		0	0
2007	11		0	0
2007	43		0	0
2007	54		0	0
2007	49		0	0
2007	2		0	0
2007	78		0	0
2007	53		0	0
2007	44		0	0
2007	16		0	0
2007	38		0	0
2007	152		0	0
2007	71		0	0
2007	20		0	0
2008	133		0	0
2008	34		0	0
2008	36		0	0
2008	36		0	0
2008	51		0	0
2008	200		0	0
2008	122		0	0
2008	58		0	0
2008	122		0	0
2008	47		0	0
2008	52		0	0
2008	4		0	0
2009	33		0	0
2009	63		0	0
2009	134		0	0
2009	36		0	0
2009	48		0	0
2009	145		0	0
2009	32		0	0
2009	27		0	0
2009	58		0	0
2009	27		0	0
2009	69		0	0
2009	106		0	0
2009	12		0	0
2009	4		0	0
2009	31		0	0
2009	96		0	0
2009	61		0	0
2009	40		0	0
2009	47		0	0
2009	32		0	0
2009	179		0	0
2009	128		0	0
2009	49		0	0
2009	133		0	0
2009	28		0	0
2009	18		0	0
2009	61		0	0
2009	84		0	0
2009	110		0	0
2010	46		0	0
2010	22		0	0
2010	76		0	0
2010	91		0	0
2010	68		0	0
2010	7		0	0
2010	46		0	0
2010	58		0	0
2010	50		0	0
2010	96		0	0
2010	38		0	0
2010	96		0	0
2010	110		0	0
2010	37		0	0
2010	18		0	0
2010	36		0	0
2010	177		0	0
2010	47		0	0
2010	25		0	0
2010	25		0	0
2010	23		0	0
2010	31		0	0
2010	6		0	0
2010	28		0	0
2010	7		0	0
2011	32		0	0
2011	62		0	0
2011	27		0	0
2011	4		0	0
2011	87		0	0
2011	7		0	0
2011	43		0	0
2011	29		0	0
2011	70		0	0
2011	46		0	0
2011	300		0	0
2011	23		0	0
2011	15		0	0
2011	19		0	0
2011	16		0	0
2011	74		0	0
2011	49		0	0
2011	4		0	0
2011	92		0	0
2011	20		0	0
2011	29		0	0
2011	115		0	0
2011	30		0	0
2012	19		0	0
2012	23		0	0
2012	36		0	0
2012	44		0	0
2012	17		0	0
2012	83		0	0
2012	55		0	0
2012	46		0	0
2012	154		0	0
2012	30		0	0
2012	48		0	0
2012	53		0	0
2012	46		0	0
2012	28		0	0
2012	76		0	0
2012	73		0	0
2012	70		0	0
2012	3		0	0
2012	22		0	0
2012	31		0	0
2012	81		0	0
2012	66		0	0
2012	11		0	0
2012	204		0	0
2012	32		0	0
2013	39		0	0
2013	15		0	0
2013	49		0	0
2013	19		0	0
2013	9		0	0
2013	29		0	0
2013	327		0	0
2013	87		0	0
2013	22		0	0
2013	34		0	0
2013	31		0	0
2013	39		0	0
2013	3		0	0
2013	20		0	0
2013	52		0	0
2013	5		0	0
2013	136		0	0
2013	50		0	0
2013	29		0	0
2013	4		0	0
2013	69		0	0
2013	23		0	0
2013	63		0	0
2014	6		0	0
2014	17		0	0
2014	56		0	0
2014	18		0	0
2014	22		0	0
2014	82		0	0
2014	10		0	0
2014	24		0	0
2014	22		0	0
2015	6		0	0
2015	13		0	0
2015	81		0	0
2015	68		0	0
2015	17		0	0
2015	40		0	0
2015	14		0	0
2015	16		0	0
2015	42		0	0
2015	187		0	0
2015	32		0	0
2015	349		0	0
2015	11		0	0
2016	2		0	0
2016	79		0	0
2016	9		0	0
2016	8		0	0
2016	24		0	0
2016	23		0	0
2016	29		0	0
2016	82		0	0
2016	13		0	0
2016	10		0	0
2016	36		0	0
2016	6		0	0
2016	22		0	0
2016	17		0	0
2016	20		0	0
2016	2		0	0
2016	0		0	0
2016	20		0	0
2016	48		0	0
2016	19		0	0
2017	1		0	0
2017	13		0	0
2017	13		0	0
2017	11		0	0
2017	9		0	0
2017	26		0	0
2017	67		0	0
2017	0		0	0
2017	60		0	0
2017	8		0	0
2017	91		0	0
2018	39		0	0
2018	11		0	0
2018	9		0	0
2018	16		0	0
2018	24		0	0
2018	15		0	0
2018	13		0	0
2018	44		0	0
2018	0		0	0
2019	8		0	0
2019	25		0	0
2019	9		0	0
2019	109		0	0
2019	2		0	0
2019	6		0	0
2019	10		0	0
2019	1		0	0
2019	2		0	0
2019	2		0	0
2020	12		0	0
2020	6		0	0
2020	7		0	0
2020	18		0	0
2020	1		0	0
2020	5		0	0
2020	7		0	0
2020	11		0	0
2020	2		0	0
2020	1		0	0
2020	6		0	0
2020	28		0	0
2020	36		0	0
2021	7		0	0
2021	7		0	0
2021	3		0	0
2021	0		0	0
2021	0		0	0
2021	2		0	0
2021	4		0	0
2021	2		0	0
2021	1		0	0
2021	5		0	0
2021	4		0	0
2021	0		0	0
2022	0		0	0
2022	0		0	0
2022	0		0	0
2022	4		0	0
2022	1		0	0
2022	2		0	0
	26956		0	0
			0	0

## Sheet: finalex (2)
Key	Item Type	Column2	Column1	Publication Year	Author	Title	Publication Title	citation index	Country	Journal	DOI	Url	Abstract Note	Date	Date Added	Date Modified	Access Date	Pages	Num Pages	Issue	Volume	Number Of Volumes	Journal Abbreviation	Short Title	Series	Series Number	Series Text	Series Title	Publisher	Place	Language	Rights	Type	Archive	Archive Location	Library Catalog	Call Number	Extra	Notes	File Attachments	Link Attachments	Manual Tags	Automatic Tags	Editor	Series Editor	Translator	Contributor	Attorney Agent	Book Author
NTD8V336	journalArticle			1988	Marrosu, M G; Muntoni, F; Murru, M R; Spinicci, G; Pischedda, M P; Goddi, F; Cossu, P; Pirastu, M	Sardinian multiple sclerosis is associated with HLA-DR4: a serologic and	Neurology	165	Italy	Neurology.	10.1212/wnl.38.11.1749	https://www.ncbi.nlm.nih.gov/pubmed/2903464	HLA haplotypes in 45 unrelated Sardinian multiple sclerosis patients and in six multiplex families were defined, using both serologic and; restriction fragment length polymorphism (RFLP) analysis. In unrelated MS; patients, we found an association with HLA-DR4 (p less than 0.01, relative; risk = 2.5) and DQw3 (p less than 0.04, relative risk = 2.2). Using a; beta-DR cDNA probe, we observed no var…	1988	2023-06-14 13:08:47	2023-06-14 13:08:47		1749-1753		11	38																	Place: Istituto di Neuropsichiatria Infantile, Università degli Studi di
H8HUXMGL	journalArticle			1988	Kinnunen, E; Juntunen, J; Ketonen, L; Koskimies, S; Konttinen, Y T; Salmi, T; Koskenvuo, M; Kaprio, J	Genetic Susceptibility to Multiple Sclerosis: A Co-twin Study of a Nationwide Series	Archives of Neurology	95	Finland	Arch Neurol.	10.1001/archneur.1988.00520340062013	https://www.scopus.com/inward/record.uri?eid=2-s2.0-0023731175&doi=10.1001%2Farchneur.1988.00520340062013&partnerID=40&md5=5a9f252a83abc7e7dd0fcf37620a526f		1988	2023-06-14 13:08:47	2023-06-14 13:08:47		1108-1111		10	45
ADD7NEHM	journalArticle			1988	Schiffer, R B; Weitkamp, L R; Wineman, N M; Guttormsen, S	Multiple sclerosis and affective disorder. Family history, sex, and HLA-DR	Arch Neurol	94	USA	Arch Neurol.	10.1001/archneur.1988.00520360063013	https://www.ncbi.nlm.nih.gov/pubmed/3196194	To investigate a possible genetic cause underlying the clinical association between multiple sclerosis (MS) and affective disorder, we; studied 56 patients with MS for psychiatric and genetic (family history,; sex, and HLA-DR) characteristics. The 2:1 ratio of females to males; expected for patients with MS was observed in this sample (40:16), but the; excess of females occurred entirely among th…	1988	2023-06-14 13:08:47	2023-06-14 13:08:47		1345-1348		12	45																	Place: Department of Psychiatry, University of Rochester Medical Center, NY
XYI2DZU2	journalArticle			1988	Odum, N; Hyldig-Nielsen, J J; Morling, N; Sandberg-Wollheim, M; Platz, P; Svejgaard, A	HLA-DP antigens are involved in the susceptibility to multiple sclerosis	Tissue Antigens	79	Denmark	Tissue Antigens.		https://www.embase.com/search/results?subaction=viewrecord&id=L18163352&from=export	Forty-five unrelated patients with multiple sclerosis (MS) from Sweden and 166 Danish controls were typed for HLA-DP using Primed Lymphocyte Typing. Thirty-nine MS-patients and 63 controls were also DNA-typed with the Restriction Fragment Length Polymorphism (RFLP) technique for HLA-DP and -DR genes. The frequencies of DPw4 were 93.3% in MS patients and 72.3% in controls (relative risk, RR = 5.4,…	1988	2023-06-14 13:08:47	2023-06-14 13:08:47		235-237		5	31																	Place: Tissue Typing Laboratory, State University Hospital (Righospitalet), Copenhagen				human; multiple sclerosis; major clinical study; disease predisposition; HLA DP antigen; HLA antigen class 2; restriction fragment length polymorphism; heredity
A8NEEGKG	journalArticle			1988	Hawkins, B R; Yu, Y L; Woo, E; Huang, C Y	No apparent association between HLA and multiple sclerosis in southern	J Neurol Neurosurg Psychiatry	23	China	J Neurol Neurosurg Psychiatry.	10.1136/jnnp.51.3.443	https://www.ncbi.nlm.nih.gov/pmc/articles/PMC1032878	HLA-A, -B and -DR antigens have been studied in 34 Chinese patients with multiple sclerosis and 100 normal healthy controls. Unlike patients of; other ethnic groups in whom multiple sclerosis is associated with HLA-DR2,; there was no obvious association with any HLA antigen in the Chinese; patients, although the overall distribution of antigens did not appear; typical of the southern Chinese popu…	1988	2023-06-14 13:08:47	2023-06-14 13:08:47		443-445		3	51																	Place: Department of Pathology, University of Hong Kong.
QKWDRNR8	journalArticle			1989	Clerici, N; Hernández, M; Fernández, M; Rosique, J; Alvarez-Cermeño, J	Multiple sclerosis is associated with HLA-DR2 antigen in Spain	Tissue Antigens	23	Spain	Tissue Antigens.	10.1111/j.1399-0039.1989.tb01747.x	https://www.ncbi.nlm.nih.gov/pubmed/2629161	One hundred and twenty-one Spanish multiple sclerosis patients were typed for HLA antigens. We found a significant increase of HLA-DR2 (p less than; 0.004) compared with local normal controls. We confirm similar findings in; other Caucasian populations.	1989	2023-06-14 13:08:47	2023-06-14 13:08:47		309-311		5	34																	Place: Department of Immunology, Hospital Ramón y Cajal, Madrid, Spain.
N9PH6Q7B	journalArticle			1989	Valberg, L S; Flanagan, P R; Kertesz, A; Ebers, G C	Abnormalities in Iron Metabolism in Multiple Sclerosis	Canadian Journal of Neurological Sciences / Journal Canadien des Sciences Neurologiques	45	UK	Can J Neurol Sci.	10.1017/S0317167100028869	https://www.scopus.com/inward/record.uri?eid=2-s2.0-0024362117&doi=10.1017%2FS0317167100028869&partnerID=40&md5=efd4ca669a40930aa1f7dccf9bf36cb2		1989	2023-06-14 13:08:48	2023-06-14 13:08:48		184-186		2	16
2CXDR35Q	journalArticle			1989	Haegert, D G; Michaud, M; Schwab, C; Tansey, C; Décary, F; Francis, G	HLA-DRβ, -DQα, and -DQβ restriction fragment length polymorphisms in multiple sclerosis	J Neurosci Res	15	Canada	J Neurosci Res.	10.1002/jnr.490230107	https://www.ncbi.nlm.nih.gov/pubmed/2568496	Restriction fragment length polymorphism (RFLP) studies were performed on DNA from unrelated Caucasian patients with multiple sclerosis (MS) using; cDNA probes to the HLA class II genes DR beta, DQ alpha, and DQ beta. In a; study of 34 patients and 34 controls who were not matched for DR type, we; found that the DQ beta allele-specific RFLP or allogenotype, termed DQ; beta lb, which corresponds a…	1989	2023-06-14 13:08:48	2023-06-14 13:08:48		46-54		1	23																	Place: Department of Pathology, Montreal General Hospital, Quebec, Canada.
99SI8EAF	journalArticle			1989	Gogolin, K J; Kolaga, V J; Baker, L; Lisak, R P; Zmijewski, C M; Spielman, R S	Subtypes of HLA-DQ and -DR defined by DQB1 and DRB1 RFLPs: allele	Ann Hum Genet	8	China	Ann Hum Genet.	10.1111/j.1469-1809.1989.tb01802.x	https://www.ncbi.nlm.nih.gov/pubmed/2576190	We have used the HLA-DQB1 gene as a Southern hybridization probe with TaqI-digested genomic DNA in a study of 600 haplotypes from unrelated; individuals and have characterized HLA-DQB1 RFLP patterns associated with; the DR specificities DR1-DRw10 and DN1. For six of the specificities (DR2,; 4, w6, 7, w8 and 9), we have also identified subtypes (multiple DQB1 band; patterns). In a previous study (…	1989	2023-06-14 13:08:48	2023-06-14 13:08:48		327-338		4	53																	Place: Department of Human Genetics, University of Pennsylvania School of
QVAE2I6F	journalArticle			1989	Mäkelä, M J	Antibody response to different antigenic sites on measles virus surface polypeptides in patients with multiple sclerosis	Journal of the Neurological Sciences	2	Finland	J Neurol Sci.	10.1016/0022-510X(89)90105-6	https://www.scopus.com/inward/record.uri?eid=2-s2.0-0024506232&doi=10.1016%2F0022-510X%2889%2990105-6&partnerID=40&md5=1605b17669878124968a5937c3c2636e		1989	2023-06-14 13:08:48	2023-06-14 13:08:48		239-246		2	90
FU7Y55D5	journalArticle			1989	Heard, R N S; Cullen, C; Middleton, D; Hawkins, S A; Francis, D A; Hern, J E C; McDonald, W I; Batchelor, J R; Lechler, R I	An allelic cluster of DQα restriction fragments is associated with multiple sclerosis: Evidence that a second haplotype may influence disease susceptibility	Human Immunology	36	UK	Hum Immunol.	10.1016/0198-8859(89)90075-X	https://linkinghub.elsevier.com/retrieve/pii/019888598990075X		1989	2023-06-14 13:08:48	2023-06-14 13:08:48		111-123		2	25
KWLHMXUE	journalArticle			1989	Hauser, S L; Fleischnick, E; Weiner, H L; Marcus, D; Awdeh, Z; Yunis, E J; Alper, C A	Extended major histocompatibility complex haplotypes in patients with multiple sclerosis	Neurology	106	USA	Neurology.	10.1212/wnl.39.2.275	https://www.scopus.com/inward/record.uri?eid=2-s2.0-0024533562&doi=10.1212%2Fwnl.39.2.275&partnerID=40&md5=3cf886336b0e80108074995c237cf605		1989	2023-06-14 13:08:48	2023-06-14 13:08:48		275-277		2	39
JVPFA9KC	journalArticle			1989	Olerup, O; Hillert, J; Fredrikson, S; Olsson, T; Kam-Hansen, S; Moller, E; Carlsson, B; Wallin, J	Primarily chronic progressive and relapsing/remitting multiple sclerosis: Two immunogenetically distinct disease entities	Proceedings of the National Academy of Sciences of the United States of America	312	Sweden	Proc Natl Acad Sci	10.1073/pnas.86.18.7113	https://www.scopus.com/inward/record.uri?eid=2-s2.0-0024436331&doi=10.1073%2Fpnas.86.18.7113&partnerID=40&md5=8e1a8a962601b71f47ebe9a40cf3deb3		1989	2023-06-14 13:08:48	2023-06-14 13:08:48		7113-7117		18	86
VE9QMV64	journalArticle			1989	Miller, D H; Hornabrook, R W; Dagger, J; Fong, R	Class II HLA antigens in multiple sclerosis	J Neurol Neurosurg Psychiatry	11	New Zealand	J Neurol Neurosurg Psychiatry.	10.1136/jnnp.52.5.575	https://www.ncbi.nlm.nih.gov/pmc/articles/PMC1032162	HLA typing in Wellington revealed a stronger association of multiple sclerosis with DR2 than with DQw1. The association with DQw1 appeared to; be due to linkage disequilibrium of this antigen with DR2. These results,; when considered in conjunction with other studies, are most easily; explained by the hypothesis that susceptibility to multiple sclerosis is; influenced by multiple risk factors, wi…	1989	2023-06-14 13:08:48	2023-06-14 13:08:48		575-577		5	52																	Place: Department of Medicine, Wellington Hospital, New Zealand.
5U2VVFZ8	journalArticle			1989	Vartdal, F; Sollid, L M; Vandvik, B; Markussen, G; Thorsby, E	Patients with multiple sclerosis carry DQB1 genes which encode shared polymorphic amino acid sequences	Human Immunology	114	Norway	Hum Immunol.	10.1016/0198-8859(89)90074-8	https://www.scopus.com/inward/record.uri?eid=2-s2.0-0024394725&doi=10.1016%2F0198-8859%2889%2990074-8&partnerID=40&md5=a0e7f106717a2bf74c884c2aa7742136		1989	2023-06-14 13:08:48	2023-06-14 13:08:48		103-110		2	25
XQPP2MCU	journalArticle			1990	Fugger, L; Ryder, L P; Morling, N; Odum, N; Friis, J; Pedersen, F K; Heilmann, C; Sandberg-Wollheim, M; Svejgaard, A	DNA typing for HLA-DPB1*02 and -DPB1*04 in multiple sclerosis and juvenile	Immunogenetics	32	Denmark	Immunogenetics.	10.1007/BF02114968	https://www.ncbi.nlm.nih.gov/pubmed/2228045	DP gene typing using in vitro DNA amplification combined with sequence-specific oligonucleotide probes (SSOP) has recently been; reported. The amplification step may be specific for the HLA-DPB locus, or; it may be specific for one or a group of HLA-DPB alleles, thus increasing; the discriminatory power of the system. We report the combined use of; group-specific DNA in vitro amplification follow…	1990	2023-06-14 13:08:48	2023-06-14 13:08:48		150-156		3	32																	Place: Department of Clinical Immunology, State University Hospital, Copenhagen,
EDHTQZ4R	journalArticle			1990	Olerup, O; Hillert, J; Fredrikson, S	The HLA‐D region‐associated MS‐susceptibility genes may be located telomeric to the HLA‐DP subregion	Tissue Antigens	17	Sweden	Tissue Antigens.	10.1111/j.1399-0039.1990.tb01796.x	https://www.scopus.com/inward/record.uri?eid=2-s2.0-0025171227&doi=10.1111%2Fj.1399-0039.1990.tb01796.x&partnerID=40&md5=783035dcdd39dab7a6db5397ffb602c5		1990	2023-06-14 13:08:48	2023-06-14 13:08:48		37-39		1	36
WMDHCMHC	journalArticle			1990	Haegert, D G; Michaud, M; Schwab, C; Francis, G S	Multiple sclerosis and HLA class II susceptibility and resistance genes	J Neurosci Res	41	Canada	J Neurosci Res.	10.1002/jnr.490260108	https://www.ncbi.nlm.nih.gov/pubmed/1972763	Probes to the HLA class II genes DR beta, DQ beta, and DQ alpha were used to study DNA from unrelated Caucasian multiple sclerosis (MS) patients by; sequential restriction fragment length polymorphism (RFLP) analysis in Taq; 1 restriction enzyme digests. Comparison of 104 patients and 108 controls,; who were not matched for DR type, has identified for the first time a; linked series of allele-spe…	1990	2023-06-14 13:08:48	2023-06-14 13:08:48		66-73		1	26																	Place: Department of Pathology, Montreal General Hospital, Quebec, Canada.
DCMS7FMR	journalArticle			1990	Marcelli-Barge, A; Poirier, J C; Chantome, R; Lepage, V; Khalil, I; Colombani, J	C4AQ0 and HLA-DR2, risk factors in multiple sclerosis	Research in Immunology	1	France	Res Immunol.	10.1016/0923-2494(90)90004-I	https://www.scopus.com/inward/record.uri?eid=2-s2.0-0025643536&doi=10.1016%2F0923-2494%2890%2990004-I&partnerID=40&md5=a1a62d34b50cc3d442a156f4159e60c2		1990	2023-06-14 13:08:48	2023-06-14 13:08:48		739-741		7	141
NPS58BQ4	journalArticle			1990	Hawkins, S A; Cullen, C; Middleton, D; Morrow, J I	HLA antigens and multiple sclerosis in Northern Ireland	Ir J Med Sci	8	Uk	Ir J Med Sci.	10.1007/BF02946670	https://www.ncbi.nlm.nih.gov/pubmed/2361821	Multiple sclerosis has been shown to be associated with the presence of certain major histocompatibility (MHC) tissue antigens which are coded on; chromosome 6. There are racial differences in the antigens associated with; MS. The strength of the associations vary in different communities in; Western Europe. We have investigated the association between MS and MCH; antigens in Northern Ireland in …	1990	2023-06-14 13:08:48	2023-06-14 13:08:48		68-70		3	159																	Place: Department of Medicine, Queen's University, Belfast.
HRQ7CSDE	journalArticle			1990	Al-Din, A S N; Khogali, M; Poser, C M; Al-Nassar, K E; Shakir, R; Hussain, J; Behbahani, K; Chadha, G	Epidemiology of multiple sclerosis in Arabs in Kuwait: A comparative study between Kuwaitis and Palestinians	Journal of the Neurological Sciences	104	Kuwait	J Neurol Sci.	10.1016/0022-510X(90)90024-H	https://www.scopus.com/inward/record.uri?eid=2-s2.0-0025666311&doi=10.1016%2F0022-510X%2890%2990024-H&partnerID=40&md5=79b5f45924b5dfb2cfe26a2cae2be3c0		1990	2023-06-14 13:08:48	2023-06-14 13:08:48		137-141		1-2	100
NH6AJQQW	journalArticle			1990	Haegert, D G; Michaud, M; Francis, G S	Multiple sclerosis in French Canadians: evidence for HLA class II	Can J Neurol Sci	17	Canada	Can J Neurol Sci.	10.1017/s0317167100030924	https://www.ncbi.nlm.nih.gov/pubmed/2125855	HLA class II DRB1, DQB1 and DQA1 gene probes were used to study DNA from unrelated French Canadian multiple sclerosis (MS) patients and controls by; restriction fragment length polymorphism (RFLP) analysis. An MS-associated; and linked series of allele-specific RFLPs or allogenotypes was identified; among this relatively homogeneous ethnic group; the allogenotypes include; DRw15, DQw6 and a DQA1 …	1990	2023-06-14 13:08:48	2023-06-14 13:08:48		382-386		4	17																	Place: Department of Pathology, Montreal General Hospital, Quebec, Canada.
YPVIJ6VW	journalArticle			1990	López-Larrea, C; Uría, D F; Coto, E	HLA antigens in multiple sclerosis of northern Spanish population	J Neurol Neurosurg Psychiatry	20	Spain	J Neurol Neurosurg Psychiatry.	10.1136/jnnp.53.5.434	https://www.ncbi.nlm.nih.gov/pmc/articles/PMC488063	HLA-A, -B, -C, -DR, -DQ antigens were studied in 43 multiple sclerosis (MS) patients with clinically definite remittent sclerosis from Asturias; (North Spain). The prevalence of HLA-B7, B7 and B27 were significantly; increased in MS. HLA-B35 was under-represented in these patients. DR2 was; increased but not significantly. No association with DQw1 was discovered.; The existence of several suscept…	1990	2023-06-14 13:08:48	2023-06-14 13:08:48		434-435		5	53																	Place: Inmunología, Hospital NS Covadonga, Oviedo, Spain.
YXSBMM7P	journalArticle			1990	Begovich, A B; Helmuth, R C; Oksenberg, J R; Sakai, K; Tabira, T; Sasazuki, T; Steinman, L; Erlich, H A	HLA-DPβ and susceptibility to multiple sclerosis: An analysis of caucasoid and Japanese patient populations	Human Immunology	65	USA	Hum Immunol.	10.1016/0198-8859(90)90031-J	https://www.embase.com/search/results?subaction=viewrecord&id=L20212136&from=export	Nonradioactive sequence-specific oligonucleotide (SSO) probes specific for the HLA-DPβ locus have been used in a simple dot-blot assay to DPβ-type samples amplified by the polymerase chain reaction (pcr) from Caucasoid (n = 24) and Japanese (n = 23) patients with multiple sclerosis (ms) as well as ethnically matched controls. In contrast to previous reports, no DPβ allele was found to be increase…	1990	2023-06-14 13:08:49	2023-06-14 13:08:49		365-372		4	28																	Place: A.B. Begovich, Department of Human Genetics, Cetus Corporation, 1400 Fifty-Third Street, Emeryville, CA 94608, United States				article; human; multiple sclerosis; disease predisposition; human cell; disease association; HLA DP antigen; Japan; Caucasian; priority journal; genetic engineering; ethnic or racial aspects
QRXCBKE4	journalArticle			1991	Alpérovitch, A; Berr, C; Cambon-Thomsen, A; Puel, J; Dugoujon, J.-M.; Ruidavets, J.-B.; Clanet, M	Viral antibody titers, immunogenetic markers, and their interrelations in multiple sclerosis patients and controls	Human Immunology	20	France	Hum Immunol.	10.1016/0198-8859(91)90011-W	https://www.scopus.com/inward/record.uri?eid=2-s2.0-0025852251&doi=10.1016%2F0198-8859%2891%2990011-W&partnerID=40&md5=87a3ddbd7f93b7293288e3c3234a9f05		1991	2023-06-14 13:08:49	2023-06-14 13:08:49		94-99		2	31
NE4TSBEV	journalArticle			1991	Sinha, A A; Bell, R B; Steinman, L; McDevitt, H O	Oligonucleotide dot-blot analysis of HLA-DQ beta alleles associated with	J Neuroimmunol	11	USA	J. Neuroimmunol.	10.1016/0165-5728(91)90072-f	https://www.ncbi.nlm.nih.gov/pubmed/2002091	Oligonucleotide probes were used to investigate the role of DQ beta molecules in susceptibility to multiple sclerosis. Although shared amino; acid and nucleotide sequences in DQ beta 1 have been suggested to be; critical in disease development, we find that the distribution of; sequences corresponding to residues 71-77 is not greater in patients; versus controls.	1991	2023-06-14 13:08:49	2023-06-14 13:08:49		61-65		1	32																	Place: Department of Microbiology and Immunology, Stanford University School of
AAD2RLJH	journalArticle			1991	Kálmán, B; Takács, K; Gyódi, E; Kramer, J; Füst, G; Tauszik, T; Guseo, A; Kuntár, L; Komoly, S; Nagy, Cs.; Pálffy, Gy.; Petrányi, G.Gy.	Sclerosis multiplex in gypsies	Acta Neurologica Scandinavica	35	Hungary	Acta Neurol Scand.	10.1111/j.1600-0404.1991.tb04934.x	https://www.scopus.com/inward/record.uri?eid=2-s2.0-0025807178&doi=10.1111%2Fj.1600-0404.1991.tb04934.x&partnerID=40&md5=410fbbfba98a2251dba90219c6413b5d		1991	2023-06-14 13:08:49	2023-06-14 13:08:49		181-185		3	84
VRVACS34	journalArticle			1991	Francis, D A; Thompson, A J; Brookes, P; Davey, N; Lechler, R I; McDonald, W I; Batchelor, J R	Multiple sclerosis and HLA: is the susceptibility gene really HLA-DR or	Hum Immunol	79	UK	Hum Immunol.	10.1016/0198-8859(91)90108-l	https://www.ncbi.nlm.nih.gov/pubmed/1683865	Seventy-one patients with multiple sclerosis (MS) were classified into four subgroups according to the clinical pattern of their disease; their; HLA-DR and DQ polymorphisms were defined by serological methods and; analysis of Taq1 digestion fragments hybridizing with DRB, DQA, and DQB; cDNA probes. The frequencies of the polymorphisms in the patients were; compared with those of 100 control subje…	1991	2023-06-14 13:08:49	2023-06-14 13:08:49		119-124		2	32																	Place: Institute of Neurology, National Hospital, London, United Kingdom.
V7EBPTRQ	journalArticle			1991	Spurkland, A; Rønningen, K S; Vandvik, B; Thorsby, E; Vartdal, F	HLA-DQA1 and HLA-DQB1 genes may jointly determine susceptibility to	Hum Immunol	171	Norway	Hum Immunol.	10.1016/0198-8859(91)90073-i	https://www.ncbi.nlm.nih.gov/pubmed/2001977	Serologic DR typing and genomic DRB1, DQA1, DQB1, DPA1, and DPB1 typing using sequence-specific oligonucleotides were performed in 69 multiple; sclerosis (MS) patients and 181 healthy controls on in vitro amplified; DNA. The frequencies of DR2 as well as the DR2-associated DQA1*0102 and; DQB1*0602 alleles were increased whereas DR7 was decreased among MS; patients. The distribution of DR4 subtype…	1991	2023-06-14 13:08:49	2023-06-14 13:08:49		69-75		1	30																	Place: Institute of Transplantation Immunology, National Hospital, Oslo, Norway.
F3SYL2WA	journalArticle			1991	La Mantia, L; Illeni, M T; Milanese, C; Salmaggi, A; Eoli, M; Pellegris, G; Nespolo, A	HLA antigens in Italian multiple sclerosis patients	Ital J Neurol Sci	14	Italy	Ital J Neurol Sci.	10.1007/BF02337618	https://www.ncbi.nlm.nih.gov/pubmed/2013528	We analyzed HLA-A, -C, -B, -DR and -DQ specificities in 104 Italian multiple sclerosis patients and in 905 healthy controls. The frequencies; of HLA-A23, A26, Cw4, DR3 and, especially DR5 antigens were significantly; higher in multiple sclerosis patients than in controls. Patients with; progressive course were characterized by high frequencies of B7, B8 and; DR3 antigens: Cw1 and DRw11 shows a ne…	1991	2023-06-14 13:08:49	2023-06-14 13:08:49		81-86		1	12																	Place: Divisione Neurologica e Laboratorio Analisi dell'Istituto Nazionale
BS3KI24M	journalArticle			1991	Cullen, C G; Middleton, D; Savage, D A; Hawkins, S	HLA-DR and DQ DNA genotyping in multiple sclerosis patients in Northern	Hum Immunol	32	UK	Hum Immunol.	10.1016/0198-8859(91)90062-e	https://www.ncbi.nlm.nih.gov/pubmed/1672121	DNA from multiple sclerosis (MS) patients and healthy control individuals from the Northern Ireland population, was assessed by restriction fragment; length polymorphism (RFLP) analysis to look for disease-associated; polymorphisms. HLA-DR and -DQ allogenotyping was performed using a single; enzyme (TaqI)Multiple probe system. The TaqIDR beta RFLPs correlate well; with serologically defined speci…	1991	2023-06-14 13:08:49	2023-06-14 13:08:49		1-6		1	30																	Place: Northern Ireland Tissue Typing Service, Belfast City Hospital.
4HF6CD44	journalArticle			1991	Victoria-Gutierrez, M; Martinez-Naves, E; Coto, E; Dominguez, O; Uría, F; Urra, J M; López-Larrea, C	DNA analysis of HLA-DR4B1 subtypes in multiple sclerosis by specific	J Neuroimmunol	8	Spain	J. Neuroimmunol.	10.1016/0165-5728(91)90198-g	https://www.ncbi.nlm.nih.gov/pubmed/2033119	Conversely to the well-established association of DR2/Dw2 with multiple sclerosis (MS) susceptibility in Caucasoids, several studies have found an; association of DR4 in populations from Mediterranean origin. We have; studied the distribution of the different DR4B1 subtypes in Spanish MS; patients. Oligonucleotide probes were selected in order to type samples; amplified by polymerase chain reacti…	1991	2023-06-14 13:08:49	2023-06-14 13:08:49		279-283		3	32																	Place: Inmunología, Hospital Covadonga, Oviedo, Spain.
U87TVMIK	journalArticle			1991	Roth, M P; Coppin, H; Descoins, P; Ruidavets, J B; Cambon-Thomsen, A; Clanet, M	HLA-DPB1 gene polymorphism and multiple sclerosis: a large case-control	J Neuroimmunol	11	France	J. Neuroimmunol.	10.1016/0165-5728(91)90132-q	https://www.ncbi.nlm.nih.gov/pubmed/1918327	The polymorphism at the HLA-DPB1 locus has been characterized in a large umber of patients with multiple sclerosis (n = 112) and in healthy; controls (n = 115). Both patients and controls lived in the southwest of; France (in the Pyrénées Atlantiques) and had similar ethnic background.; The typing procedure involved the selective amplification of the second; exon of the DPB1 locus by polymerase c…	1991	2023-06-14 13:08:49	2023-06-14 13:08:49		215-222		2-3	34																	Place: Centre de Recherche sur le Polymorphisme Génétique des Populations
YVH577UD	journalArticle			1991	Howell, W M; Sage, D A; Evans, P R; Smith, J L; Francis, G S; Haegert, D G	No association between susceptibility to multiple sclerosis and HLA-DPB1	Tissue Antigens	21	UK	Tissue Antigens.	10.1111/j.1399-0039.1991.tb01864.x	https://www.ncbi.nlm.nih.gov/pubmed/1926123	HLA-DPB1 typing was performed using polymerase chain reaction DNA amplification and sequence-specific oligonucleotide probing (PCR-SSOP); which permitted identification of 17 distinct DPB alleles using 15; oligonucleotide probes. The accuracy of this approach was confirmed in an; initial study of 26 human B-lymphoblastoid cell lines which demonstrated; close agreement between PCR-SSOP and PLT ass…	1991	2023-06-14 13:08:49	2023-06-14 13:08:49		156-160		4	37																	Place: Wessex Histocompatibility Group, Southampton General Hospital, U.K.
8FWCN2CC	journalArticle			1992	Clerici, N; Fernández, M	Restriction fragment length polymorphism analysis of HLA-DR- and DQ-linked	J Neuroimmunol	9	Spain	J. Neuroimmunol.	10.1016/0165-5728(92)90076-w	https://www.ncbi.nlm.nih.gov/pubmed/1361490	HLA-DR allele subtypes in multiple sclerosis (MS) individuals in Spain were determined by restriction fragment length polymorphism (RFLP); analysis. The well-established association of DRw15, DQw6, Dw2 alleles and; MS susceptibility was confirmed. The strength of its association, however,; was relatively weak in our MS population and no involvement with any other; DR allele was observed. DQw6 inc…	1992	2023-06-14 13:08:49	2023-06-14 13:08:49		245-248		2	41																	Place: Department of Immunology, Hospital Ramón y Cajal, Madrid, Spain.
SVPK8F28	journalArticle			1992	Haegert, D G; Francis, G S	Contribution of a single DQβ chain residue to multiple sclerosis in French Canadians	Human Immunology	40	Canada	Hum Immunol.	10.1016/0198-8859(92)90033-J	https://www.scopus.com/inward/record.uri?eid=2-s2.0-0026712402&doi=10.1016%2F0198-8859%2892%2990033-J&partnerID=40&md5=2f9323c9e84f12994dd33c4d2f249bd3		1992	2023-06-14 13:08:49	2023-06-14 13:08:49		85-90		2	34
EU6DVBDW	journalArticle			1992	Hao, Q; Saida, T; Kawakami, H; Mine, H; Maruya, E; Inoko, H; Saji, H	HLAs and genes in Japanese patients with multiple sclerosis: evidence for	Hum Immunol	36	Japan	Hum Immunol.	10.1016/0198-8859(92)90019-j	https://www.ncbi.nlm.nih.gov/pubmed/1286977	The distribution of HLA-A, B, C, DR and DRB1, DQB1, DPB1 alleles was studied in 60 Japanese patients with clinically definite multiple; sclerosis (MS) using serologic and genomic analysis. We found significant; associations with HLA-Cw3 (p = 0.002, pc = 0.012, RR = 3.2), DR2 (p =; 0.007, RR = 2.6), and DQB1*0602 (p = 0.04, RR = 4.0) in Japanese patients; for the first time. The combined presence …	1992	2023-06-14 13:08:49	2023-06-14 13:08:49		116-124		2	35																	Place: Department of Neurology, Utano National Hospital, Kyoto, Japan.
LFPLALUA	journalArticle			1992	Hillert, J; Link, H; Olerup, O; Grönning, M; Nyland, H	An immunogenetic heterogeneity in multiple sclerosis	Journal of Neurology, Neurosurgery and Psychiatry	94	Sweden	J Neurol Neurosurg Psychiatry.	10.1136/jnnp.55.10.887	https://www.scopus.com/inward/record.uri?eid=2-s2.0-0026660751&doi=10.1136%2Fjnnp.55.10.887&partnerID=40&md5=6aa301c8fc91cfb5220ffb2d7a7b8a95		1992	2023-06-14 13:08:49	2023-06-14 13:08:49		887-890		10	55
CUW72MSI	journalArticle			1992	Serjeantson, S W; Gao, X; Hawkins, B R; Higgins, D A; Yu, Y L	Novel HLA-DR2-related haplotypes in Hong Kong Chinese implicate the	Eur J Immunogenet	72	Australia	Eur J Immunogenet.	10.1111/j.1744-313x.1992.tb00043.x	https://www.ncbi.nlm.nih.gov/pubmed/1567812	Multiple sclerosis (MS) is strongly associated with the HLA-Dw2 haplotype DRw15.DQw6 in Caucasoids, although the relative contributions of DR and DQ; loci to disease susceptibility are unknown. The situation is further; complicated by the apparent lack of an association between DR2 and MS in; Orientals. This study examined 42 DR2-positive chromosomes in healthy; Chinese and 12 DR2-positive chromo…	1992	2023-06-14 13:08:50	2023-06-14 13:08:50		11-19		1-2	19																	Place: Human Genetics Group, John Curtin School of Medical Research, Australian
TL2AKNCP	journalArticle			1992	Grasso, M G; Cutrupi, F; Bernardi, S; Trabace, S; Pozzilli, C; Cappellacci, S; Fieschi, C	HLA determinants in familial multiple sclerosis	Neuroepidemiology	14	Italy	Neuroepidemiology.	10.1159/000110916	https://www.ncbi.nlm.nih.gov/pubmed/1495578	HLA-A, -B, -C, -DR, -DQ antigens were studied in 11 multiplex MS families, 11 single-case MS families and 100 healthy subjects. The HLA DR4 was the; most frequent antigen in all MS patients (p = 0.015). When the antigenic; frequency in index familial cases was compared with that in single cases,; the DR4 antigen was found to be more frequent (p = 0.01) in familial cases; only. Furthermore, when t…	1992	2023-06-14 13:08:50	2023-06-14 13:08:50		85-89		2	11																	Place: Department of Neurological Sciences, University of Rome, Italy.
MGN4U6GJ	journalArticle			1992	Sherritt, M A; Oksenberg, J; Kerlero de Rosbo, N; Bernard, C C A	Influence of HLA-DR2, HLA-DPw4, and T cell receptor α chain genes on the susceptibility to multiple sclerosis	International Immunology	24	Australia	Int Immunol.		https://www.embase.com/search/results?subaction=viewrecord&id=L22074305&from=export	In view of our recent report that T cell receptor (TCR) α chain restriction fragment length polymorphism (RFLP) is associated with multiple sclerosis (MS), we have assessed the possibility that HLA-DR2, HLA-DPw4, and TCR α chain RFLPs may interact to increase the risk of developing MS. Detection of TCR α chain polymorphisms, and HLA-DR and -DP typing were carried out by RFLP analysis on MS patien…	1992	2023-06-14 13:08:50	2023-06-14 13:08:50		177-181		2	4																	Place: C.C.A. Bernard, Neuroimmunology Laboratory, La Trobe University, Bundoora, Vic. 3083, Australia				article; human; multiple sclerosis; major clinical study; immune response gene; female; male; HLA DR antigen; controlled study; human cell; demyelinating disease; HLA DP antigen; priority journal; central nervous system; restriction fragment length polymorphism; T lymphocyte receptor alpha chain
2JI744S2	journalArticle			1992	Fukazawa, T; Hamada, T; Tashiro, K; Moriwaka, F; Yanagihara, T; Sugiyama, K; Tsukada, Y	HLA profiles of multiple sclerosis in Hokkaido, the northernmost island of	Acta Neurol Scand	19	Japan	Acta Neurol Scand.	10.1111/j.1600-0404.1992.tb05135.x	https://www.ncbi.nlm.nih.gov/pubmed/1481634	We studied HLA haplotypes in 43 consecutive clinically definite MS patients in Hokkaido. The patients were classified into Group A, 12; patients with acute transverse myelopathy (ATM) during the course of; illness, and Group B, 31 without ATM. We found an association with; HLA-DQw7 in Group A, and with DR4 and DRw8 in Group B. The frequency of; DQw7 and DR4 were significantly different between Gr…	1992	2023-06-14 13:08:50	2023-06-14 13:08:50		517-520		5	86																	Place: Hokuyukai Neurological Hospital, Sapporo, Japan.
LC9JMADH	journalArticle			1992	Morling, N; Sandberg-Wollheim, M; Fugger, L; Georgsen, J; Hylding-Nielsen, J J; Madsen, H O; Rieneck, K; Ryder, L; Svejgaard, A	Immunogenetics of multiple sclerosis and optic neuritis: DNA polymorphism	Immunogenetics	9	Denmark	Immunogenetics.	10.1007/BF00179795	https://www.ncbi.nlm.nih.gov/pubmed/1349586		1992	2023-06-14 13:08:50	2023-06-14 13:08:50		391-394		6	35																	Place: Tissue Typing Laboratory, State University Hospital (Rigshospitalet),
2LPVGIIQ	journalArticle			1992	Marrosu, M G; Muntoni, F; Murru, M R; Costa, G; Pischedda, M P; Pirastu, M; Sotgiu, S; Rosati, G; Cianchetti, C	HLA-DQB1 genotype in Sardinian multiple sclerosis: evidence for a key role	Neurology	87	Italy	Neurology.	10.1212/wnl.42.4.883	https://www.ncbi.nlm.nih.gov/pubmed/1565247	We studied HLA-DQB1 haplotypes in 103 unrelated multiple sclerosis (UMS) patients and in 26 related (RMS) patients from 12 families from Sardinia,; Italy, where the disease was associated with the HLA-DR4 allele. Using; polymerase chain reaction and allele-specific oligonucleotide probes, we; found in UMS an increased frequency of the DQB1 *0201 (p = 0.010) and DQB1; *0302 (p = 0.025) alleles, wh…	1992	2023-06-14 13:08:50	2023-06-14 13:08:50		883-886		4	42																	Place: Istituto di Neuropsichiatria Infantile, Università di Cagliari, Italy.
X3X7EDGB	journalArticle			1993	Fukazawa, T; Moriwaka, F; Sugiyama, K; Hamada, T; Tashiro, K	Cerebrospinal fluid IgG profiles and multiple sclerosis in Japan	Acta Neurologica Scandinavica	16	Japan	Acta Neurol Scand.	10.1111/j.1600-0404.1993.tb04213.x	https://www.scopus.com/inward/record.uri?eid=2-s2.0-0027377148&doi=10.1111%2Fj.1600-0404.1993.tb04213.x&partnerID=40&md5=6fb4ddfdff420b76b40b61bbd47414ca		1993	2023-06-14 13:08:50	2023-06-14 13:08:50		178-183		3	88
IN8NRGFL	journalArticle			1993	Liblau, R; Van Endert, P M; Sandberg-Wollheim, M; Patel, S D; Lopez, M T; Land, S; Fugger, L; McDevitt, H O	Antigen processing gene polymorphisms in HLA-DR2 multiple sclerosis	Neurology	58	USA	Neurology.		https://www.embase.com/search/results?subaction=viewrecord&id=L23177722&from=export	The association between multiple sclerosis (MS) and alleles of the HLA class II genes indicates that at least one MS susceptibility gene is linked to the HLA class II region. However, the actual locus responsible has not been precisely identified. The recent cloning of new genes involved in antigen processing that map within the HLA class II region led us to investigate-using the restriction frag…	1993	2023-06-14 13:08:50	2023-06-14 13:08:50		1192-1197		6	43																	Place: R. Liblau, Microbiology/Immunology Department, Stanford Univ. School of Medicine, Stanford, CA 94305, United States				article; human; multiple sclerosis; HLA system; major clinical study; female; male; allele; genetic susceptibility; DNA polymorphism; genetic analysis; gene locus; priority journal; restriction fragment length polymorphism
8YJYE2PB	journalArticle			1993	Li, H; Newcombe, J; Groome, N P; Cuzner, M L	Characterization and distribution of phagocytic macrophages in multiple sclerosis plaques	Neuropathology and Applied Neurobiology	110	UK	Neuropathol Appl Neurobiol.	10.1111/j.1365-2990.1993.tb00431.x	https://www.scopus.com/inward/record.uri?eid=2-s2.0-0027292823&doi=10.1111%2Fj.1365-2990.1993.tb00431.x&partnerID=40&md5=afbc85c5163fc6af9d08838797d6d44f		1993	2023-06-14 13:08:50	2023-06-14 13:08:50		214-223		3	19
PBS8FGDZ	journalArticle			1993	Uría, D F; Gutierrez, V; Menes, B B; Arribas, J M; Lopez-Larrea, C	HLA class II susceptibility and resistance genes in patients with multiple	J Neurol Neurosurg Psychiatry	12	Spain	J Neurol Neurosurg Psychiatry.	10.1136/jnnp.56.6.722	https://www.ncbi.nlm.nih.gov/pmc/articles/PMC489634		1993	2023-06-14 13:08:50	2023-06-14 13:08:50		722-723		6	56																	Place: England
A5RF3QLV	journalArticle			1993	HAEGERT, D G; FRANCIS, G S	HLA-DQ POLYMORPHISMS DO NOT EXPLAIN HLA CLASS-II ASSOCIATIONS WITH MULTIPLE-SCLEROSIS IN 2 CANADIAN PATIENT GROUPS	NEUROLOGY	38	Canada	Neurology.	10.1212/WNL.43.6.1207			1993	2023-06-14 13:08:50	2023-06-14 13:08:50		1207-1210		6	43
4GA5EQIF	journalArticle			1993	Dekker, J W; Easteal, S; Jakobsen, I B; Gao, X; Stewart, G J; Buhler, M M; Hawkins, B R; Higgins, D A; Yu, Y L; Serjeantson, S W	HLA-DPB1 alleles correlate with risk for multiple sclerosis in Caucasoid	Tissue Antigens	32	Australia	Tissue Antigens.	10.1111/j.1399-0039.1993.tb01974.x	https://www.ncbi.nlm.nih.gov/pubmed/8456441	Multiple sclerosis (MS) is a demyelinating disease associated with the HLA-DR2-related haplotype DRB1*1501, DQB1*0602 in Caucasoids and with; DQB1*0602 in DR2-positive Cantonese. However, many MS patients do not have; the high-risk HLA-D determinants and alternative genes may contribute to; the pathogenesis of MS. One candidate gene is HLA-DPB1. Our reanalysis of; five earlier reports of HLA-DPB1…	1993	2023-06-14 13:08:50	2023-06-14 13:08:50		31-36		1	41																	Place: Human Genetics Group, John Curtin School of Medical Research, Australian
DU34BHH4	journalArticle			1993	Haegert, D G; Muntoni, F; Murru, M R; Costa, G; Francis, G S; Marrosu, M G	HLA-DQA1 and -DQB1 associations with multiple sclerosis in Sardinia and	Neurology	54	Canada	Neurology.	10.1212/wnl.43.3_part_1.548	https://www.ncbi.nlm.nih.gov/pubmed/8450999	We analyzed the association of HLA-DQA1 and -DQB1 alleles with multiple sclerosis (MS) in a collaborative study of 116 Sardinian and 75 French; Canadian MS patients by the relative predispositional effect method. In; French Canadians, MS was positively associated with DQA1*0102 and; DQB1*0602, but there was no positive association of either allele with; Sardinian MS, which, by contrast, was posit…	1993	2023-06-14 13:08:51	2023-06-14 13:08:51		548-552		3 Pt 1	43																	Place: Discipline of Pathology, Memorial University of Newfoundland, St. John's,
QP7PPDXR	journalArticle			1993	Jersild, C; Kurtzke, J F; Riisom, K; Heltberg, A; Arbuckle, J; Hyllested, K	Multiple sclerosis in the Faroe Islands. VI. Studies of HLA markers	Tissue Antigens	15	Denmark	Tissue Antigens.	10.1111/j.1399-0039.1993.tb02245.x	https://www.ncbi.nlm.nih.gov/pubmed/7903488	Occurrence of clinical neurologic multiple sclerosis (CNMS) among resident Faroese began between 1943 and 1973 and comprised three epidemics. The; occupation by British forces for 5 years during World War II was; interpreted to have been of major importance for the occurrence of these; epidemics and led us to believe that CNMS is the rare, late result of a; single, widespread, systemic and specif…	1993	2023-06-14 13:08:51	2023-06-14 13:08:51		105-110		2	42																	Place: Regional Center for Bloodtransfusion and Clinical Immunology, Aalborg
FV87J2NN	journalArticle			1993	Hillert, J; Olerup, O	Multiple sclerosis is associated with genes within or close to the HLA- DR-DQ subregion on a normal DR15,DQ6,Dw2 haplotype	Neurology	164	Sweden	Neurology.	10.1212/wnl.43.1_part_1.163	https://www.scopus.com/inward/record.uri?eid=2-s2.0-0027492226&doi=10.1212%2Fwnl.43.1_part_1.163&partnerID=40&md5=b3b7f363480da7024a640c35f89c638a		1993	2023-06-14 13:08:51	2023-06-14 13:08:51		163-168		1	43
4HYYYX78	journalArticle			1993	Salvetti, M; Ristori, G; D'Amato, M; Buttinelli, C; Falcone, M; Fieschi, C; Wekerle, H; Pozzilli, C	Predominant and stable T cell responses to regions of myelin basic protein can be detected in individual patients with multiple sclerosis	European Journal of Immunology	72	Italy	Eur J Immunol.	10.1002/eji.1830230606	https://www.scopus.com/inward/record.uri?eid=2-s2.0-0027222546&doi=10.1002%2Feji.1830230606&partnerID=40&md5=b0968caaf5eba0d4729feb47cbe64c76		1993	2023-06-14 13:08:52	2023-06-14 13:08:52		1232-1239		6	23
8YJUVZHT	journalArticle			1993	Tienari, P J; Wikström, J; Koskimies, S; Partanen, J; Palo, J; Peltonen, L	Reappraisal of HLA in multiple sclerosis: close linkage in multiplex	Eur J Hum Genet	56	Finland	Eur J Hum Genet.	10.1159/000472423	https://www.ncbi.nlm.nih.gov/pubmed/8081940	Although association between multiple sclerosis (MS) and HLA-DR2,DQw6 has been well documented, family studies have not established linkage to HLA.; Here we have (1) carried out an HLA-DQA1, -DQB1 association study in; unrelated patients and controls, and (2) analyzed linkage between MS and; HLA in multiplex families using both nonparametric and parametric methods.; The subjects and families were…	1993	2023-06-14 13:08:52	2023-06-14 13:08:52		257-268		4	1																	Place: National Public Health Institute, Department of Human Molecular Genetics,
WYAQ9NJR	journalArticle			1993	Marrosu, M G; Muntoni, F; Murru, M R; Costa, G; Congia, M; Marrosu, G; Aiello, I; Pirastu, M; Cianchetti, C	Role of predisposing and protective HLA-DQA and HLA-DQB alleles in	Arch Neurol	42	italy	Arch Neurol.	10.1001/archneur.1993.00540030022008	https://www.ncbi.nlm.nih.gov/pubmed/8442703	OBJECTIVE: To study the role of HLA genes in susceptibility and resistance to multiple sclerosis (MS) in Sardinian patients. To verify whether; HLA-DQA and HLA-DQB genes differed between unrelated (MSU) and related; (MSR) patients, and whether relapsing-remitting and chronic progressive; forms of MS are immunogenetically distinct entities. DESIGN: Case-control; study of HLA-DQA and HLA-DQB gene f…	1993	2023-06-14 13:08:52	2023-06-14 13:08:52		256-260		3	50																	Place: Institute of Child Neurology and Psychiatry, University of Cagliari,
QCTN8AVN	journalArticle			1993	Beall, S S; Biddison, W E; McFarlin, D E; McFarland, H F; Hood, L E	Susceptibility for multiple sclerosis is determined, in part, by	J Neuroimmunol	72	Canada	J Neuroimmunol.	10.1016/0165-5728(93)90163-s	https://www.ncbi.nlm.nih.gov/pubmed/8101191	Genetic makeup thought to affect susceptibility to multiple sclerosis (MS) and current evidence suggests that multiple genes may be involved. We have; mapped a potential susceptibility gene or genes in the germ-line T cell; receptor (TcR) V beta region of multiple sclerosis (MS) patients. Six; restriction fragment length polymorphisms (RFLPs) spanning approximately; 600 kb of the TcR V beta regio…	1993	2023-06-14 13:08:53	2023-06-14 13:08:53		53-60		1-2	45																	Place: Department of Medicine, University of British Columbia, Vancouver, Canada.
7JRRJDYJ	journalArticle			1993	Malinowski, S M; Pulido, J S; Goeken, N E; Brown, C K; Folk, J C	The association of HLA-B8, B51, DR2, and multiple sclerosis in pars	Ophthalmology	103	USA	Ophtalmology.	10.1016/s0161-6420(93)31505-8	https://www.ncbi.nlm.nih.gov/pubmed/8341502	PURPOSE: To establish a human leukocyte antigen (HLA) association in a homogeneous population of patients with pars planitis. METHODS: A strict; set of inclusion parameters was established for the diagnosis of pars; planitis. Forty patients with pars planitis who met these criteria; underwent HLA analysis of class I and II phenotypes. RESULTS: HLA-B8 was; present in 15 (37.5%) of 40 patients vers…	1993	2023-06-14 13:08:53	2023-06-14 13:08:53		1199-1205		8	100																	Place: Department of Ophthalmology, University of Iowa Hospitals and Clinics,
HIQAH6QZ	journalArticle			1993	Kelly, M A; Cavan, D A; Penny, M A; Mijovic, C H; Jenkins, D; Morrissey, S; Miller, D H; Barnett, A H; Francis, D A	The influence of HLA-DR and -DQ alleles on progression to multiple	Hum Immunol	54	UK	Hum Immunol.	10.1016/0198-8859(93)90184-3	https://www.ncbi.nlm.nih.gov/pubmed/8244781	A 5-year follow-up study was performed on 70 Caucasian patients presenting with isolated neurological syndromes of the optic nerve, brain stem, or; spinal cord to assess the risk of progression to MS. The influence on; patient prognosis of HLA-DR and -DQ alleles and presentation with; disseminated brain lesions, demonstrated by MRI scanning, was determined.; Clinical progression to MS was observe…	1993	2023-06-14 13:08:53	2023-06-14 13:08:53		185-191		3	37																	Place: Department of Medicine, Queen Elizabeth Hospital, Birmingham, England.
9T2UIJVN	journalArticle			1994	Vandevyver, C; Buyse, I; Philippaerts, L; Ghabanbasani, Z; Medaer, R; Carton, H; Cassiman, J J; Raus, J	HLA and T-cell receptor polymorphisms in Belgian multiple sclerosis	J Neuroimmunol	30	Belgium	J Neuroimmunol.	10.1016/0165-5728(94)90158-9	https://www.ncbi.nlm.nih.gov/pubmed/7911477	There are compelling data to indicate that the susceptibility to multiple sclerosis (MS) is inherited, at least in part. Particular HLA genotypes; may be associated with MS and recently also polymorphisms in the T-cell; receptor (TCR) genes have been reported to correlate with the disease; however, these data have been difficult to confirm. We investigated the; TCRA and TCRB chain genes of HLA-ty…	1994	2023-06-14 13:08:53	2023-06-14 13:08:53		25-32		1	52																	Place: Department of Immunology/Biotechnology, Dr. L. Willems-Instituut,
MZJ9WWEA	journalArticle			1994	Gallo, P; Chiusole, M; Sanzari, M; Sivieri, S; Piccinno, M G; Argentiero, V; Rizzotti, P; Tavolato, B	Effect of high‐dose steroid therapy on T‐cell subpopulations A longitudinal study in MS patients	Acta Neurologica Scandinavica	22	Italy	Acta Neurol Scand.	10.1111/j.1600-0404.1994.tb01642.x	https://www.scopus.com/inward/record.uri?eid=2-s2.0-0028210535&doi=10.1111%2Fj.1600-0404.1994.tb01642.x&partnerID=40&md5=9185640d5d6a462559c5875278e6bb27		1994	2023-06-14 13:08:53	2023-06-14 13:08:53		95-101		2	89
TWCIAKGK	journalArticle			1994	Kellar‐Wood, H F; Powis, S H; Gray, J; Compston, D A S	MHC‐encoded TAP1 and TAP2 dimorphisms in multiple sclerosis	Tissue Antigens	54	UK	Tissue Antigens.	10.1111/j.1399-0039.1994.tb02313.x	https://www.scopus.com/inward/record.uri?eid=2-s2.0-0028325034&doi=10.1111%2Fj.1399-0039.1994.tb02313.x&partnerID=40&md5=1f9e84ea26501d0404f9db2ba4e77266		1994	2023-06-14 13:08:53	2023-06-14 13:08:53		129-132		2	43
TQMNTBYP	journalArticle			1994	Runmarker, B; Martinsson, T; Wahlström, J; Andersen, O	HLA and prognosis in multiple sclerosis	J Neurol	75	Sweden	J Neurol.	10.1007/BF02033356	https://www.ncbi.nlm.nih.gov/pubmed/7931434	The patients of a multiple sclerosis (MS) incidence cohort with 25 years of longitudinal follow-up were typed for HLA-DR and DQ. This type of; cohort provides reliable data for gene frequencies and prognostic studies.; The influence of sampling bias, mainly due to mortality during the long; follow-up, was accounted for. A positive association between MS and; DR15,DQ6 was confirmed, but this haplo…	1994	2023-06-14 13:08:53	2023-06-14 13:08:53		385-390		6	241																	Place: Department of Neurology, Sahlgren's Hospital, Göteborg, Sweden.
WRXLHMPK	journalArticle			1994	Middleton, D; Megaw, G; Cullen, C; Hawkins, S; Darke, C; Savage, D A	TAP1 and TAP2 polymorphism in multiple sclerosis patients	Human Immunology	30	UK	Hum Immunol.	10.1016/0198-8859(94)90057-4	https://www.scopus.com/inward/record.uri?eid=2-s2.0-0028292509&doi=10.1016%2F0198-8859%2894%2990057-4&partnerID=40&md5=67b8d298d3bb2ea59635404a5c98e49f		1994	2023-06-14 13:08:53	2023-06-14 13:08:53		131-134		2	40
MYXGYHB5	journalArticle			1994	Tsuchida, T; Parker, K C; Turner, R V; McFarland, H F; Coligan, J E; Biddison, W E	Autoreactive CD8+ T-cell responses to human myelin protein-derived peptides	Proceedings of the National Academy of Sciences of the United States of America	208	USA	Proc Natl Acad Sci.	10.1073/pnas.91.23.10859	https://www.scopus.com/inward/record.uri?eid=2-s2.0-0028143869&doi=10.1073%2Fpnas.91.23.10859&partnerID=40&md5=412a34e0f8e7336de18f9e4ad324bafe		1994	2023-06-14 13:08:53	2023-06-14 13:08:53		10859-10863		23	91
ZKZVS3SZ	journalArticle			1994	Hillert, J; Käll, T; Vrethem, M; Fredrikson, S; Ohlson, M; Olerup, O	The HLA-Dw2 haplotype segregates closely with multiple sclerosis in	J Neuroimmunol	55	Sweden	J Neuroimmunol.	10.1016/0165-5728(94)90219-4	https://www.ncbi.nlm.nih.gov/pubmed/8300862	Multiple sclerosis (MS) is associated with the HLA class II specificity Dw2, but the importance of its influence has been questioned, since; sib-pair analysis has failed to show linkage with this haplotype. However,; the use of 'identity by descent' (IBD) analysis may not be ideal, since it; does not make use of the facts that (i) the Dw2-haplotype is the only; haplotype with a confirmed role in …	1994	2023-06-14 13:08:53	2023-06-14 13:08:53		95-100		1	50																	Place: Center for BioTechnology, Karolinska Institute, NOVUM, Huddinge, Sweden.
2GV2LNAH	journalArticle			1994	Voskuhl, R R; Robinson, E D; Segal, B M; Tranquill, L; Camphausen, K; Albert, P S; Richert, J R; McFarland, H F	HLA restriction and TCR usage of T lymphocytes specific for a novel	J Immunol	19	USA	J Imunnol.		https://www.ncbi.nlm.nih.gov/pubmed/7525716	Previous investigations of the major 18.5-kDa isoform of myelin basic protein (MBP) as a target autoantigen in multiple sclerosis (MS) have; failed to identify an epitope uniformly recognized with higher frequency; in MS patients compared with controls. Because remyelination has been; observed in MS plaques, we were prompted to investigate T cells specific; for myelin protein isoforms with up-reg…	1994	2023-06-14 13:08:53	2023-06-14 13:08:53		4834-4844		10	153																	Place: Neuroimmunology Branch, National Institute of Neurologic Disorders and
4JWRJVTB	journalArticle			1994	Washington, R; Burton, J; Todd, R F; Newman, W; Dragovic, L; Dore‐Duffy, P	Expression of immunologically relevant endothelial cell activation antigens on isolated central neurvous system microvessels from patients with multiple sclerosis	Annals of Neurology	228	USA	Ann Neurol.	10.1002/ana.410350114	https://www.scopus.com/inward/record.uri?eid=2-s2.0-0028053052&doi=10.1002%2Fana.410350114&partnerID=40&md5=c1ec3be053fde85c15c0b8c66da216eb		1994	2023-06-14 13:08:53	2023-06-14 13:08:53		89-97		1	35
6U9DEZ5V	journalArticle			1994	Vandeyver, C; Raus, P; Stinissen, P; Philippaerts, L; Cassiman, J.‐J.; Raus, J	POLYMORPHISM OF THE TUMOUR NECROSIS FACTOR BETA GENE IN MULTIPLE SCLEROSIS AND RHEUMATOID ARTHRITIS	International Journal of Immunogenetics	32	Belgium	Eur J Immunogenet.	10.1111/j.1744-313X.1994.tb00208.x	https://www.scopus.com/inward/record.uri?eid=2-s2.0-0028170324&doi=10.1111%2Fj.1744-313X.1994.tb00208.x&partnerID=40&md5=c7e43d6c53f535dbcf74e225a17801d6		1994	2023-06-14 13:08:53	2023-06-14 13:08:53		377-382		5	21
VYDCSW8P	journalArticle			1994	Roth, M P; Nogueira, L; Coppin, H; Clanet, M; Clayton, J; Cambon-Thomsen, A	Tumor necrosis factor polymorphism in multiple sclerosis: no additional	J Neuroimmunol	70	France	J Neuroimmunol.	10.1016/0165-5728(94)90133-3	https://www.ncbi.nlm.nih.gov/pubmed/8157738	In order to investigate whether genes coding for tumor necrosis factors (TNF) contribute to the pathogenesis of multiple sclerosis (MS) and also; whether they have a non-random association with the MS associated; HLA-DRB1*1501-DQA1*0102-DQB1*0602 haplotype, 40 MS patients and their; parents were characterized at four polymorphic loci in the region of the; TNF genes: a NcoI RFLP and three microsat…	1994	2023-06-14 13:08:53	2023-06-14 13:08:53		93-99		1	51																	Place: Centre de Recherche sur le Polymorphisme Génétique des Populations
NVWWCVFG	journalArticle			1994	Spurkland, A; Knutsen, I; Undlien, D E; Vartdal, F	No association of multiple sclerosis to alleles at the TAP2 locus	Human Immunology	24	Norway	Hum Immunol	10.1016/0198-8859(94)90273-9	https://www.scopus.com/inward/record.uri?eid=2-s2.0-0028285712&doi=10.1016%2F0198-8859%2894%2990273-9&partnerID=40&md5=56385cfd083e78138be5ee6c1675818c		1994	2023-06-14 13:08:53	2023-06-14 13:08:53		299-301		4	39
YAP5Z5GY	journalArticle			1994	Allen, M; Sandberg-Wollheim, M; Sjögren, K; Erlich, H A; Petterson, U; Gyllensten, U	Association of susceptibility to multiple sclerosis in Sweden with HLA	Hum Immunol	138	Sweden	Hum Immunol	10.1016/0198-8859(94)90099-x	https://www.ncbi.nlm.nih.gov/pubmed/8181961	The association of MS with HLA class II alleles was studied by PCR-based typing of the DQA1, DQB1, DRB1, and DPB1 loci in 94 Swedish patients with; relapses and remissions of the disease. The haplotype; DRB1*1501-DQA1*0102-DQB1*0602 was found to be positively associated and; three haplotypes were found to be negatively associated with MS. Linkage; disequilibrium makes it difficult to assess wheth…	1994	2023-06-14 13:08:53	2023-06-14 13:08:53		41-48		1	39																	Place: Department of Medical Genetics, Beijer Laboratory, University of Uppsala
L73Q7F9D	journalArticle			1995	Li, F; Linan, M J; Stein, M C; Faustman, D L	Reduced expression of peptide-loaded HLA class I molecules on multiple	Ann Neurol	35	USA	Ann Neurol.	10.1002/ana.410380205	https://www.ncbi.nlm.nih.gov/pubmed/7654061	Lymphocytes from patients with HLA class II-linked autoimmune diseases such as type I diabetes, systemic lupus erythematosus, rheumatoid; arthritis, and Graves' have recently been shown to have a decrease in the; expression of self-peptide-filled HLA class I antigens on the surface of; peripheral lymphocytes. The human demyelinating diseases of multiple; sclerosis in some cases are also associate…	1995	2023-06-14 13:08:53	2023-06-14 13:08:53		147-154		2	38																	Place: Immunobiology Laboratory, Massachusetts General Hospital, Charlestown
AZ7GF3LF	journalArticle			1995	Sandberg-Wollheim, M; Ciusani, E; Salmaggi, A; Pociot, F	An evaluation of tumor necrosis factor microsatellite alleles in genetic susceptibility to multiple sclerosis	Multiple Sclerosis	37	Sweden	Mult Scler	10.1177/135245859500100309	https://www.scopus.com/inward/record.uri?eid=2-s2.0-0029395614&doi=10.1177%2F135245859500100309&partnerID=40&md5=12832b2848b736beeeb1f329fdf11c8c		1995	2023-06-14 13:08:54	2023-06-14 13:08:54		181-185		3	1
MLXJA337	journalArticle			1995	Kelly, M A; Zhang, Y; Penny, M A; Jacobs, K H; Cavan, D A; Mijovic, C H; Chou, K Y; Barnett, A H; Francis, D A	Genetic susceptibility to multiple sclerosis in a Shanghai Chinese	Hum Immunol	27	UK	Hum Immunol	10.1016/0198-8859(94)00094-7	https://www.ncbi.nlm.nih.gov/pubmed/7759307	The association of MS with the HLA class II loci DR and DQ was investigated in subjects of Shanghai Chinese and British Caucasian origin.; Our aim was to determine whether common alleles predispose to the disease; in both races. In the Caucasian population MS was significantly positively; associated with the putative haplotype DRB1*1501, DQA1*0102, DQB1*0602. In; contrast, HLA class II alleles we…	1995	2023-06-14 13:08:54	2023-06-14 13:08:54		203-208		3	42																	Place: Department of Medicine, University of Birmingham, United Kingdom.
KZMF4DIX	journalArticle			1995	Zipp, F; Weber, F; Huber, S; Sotgiu, S; Czlonkowska, A; Holler, E; Albert, E; Weiss, E H; Wekerle, H; Hohlfeld, R	Genetic control of multiple sclerosis: Increased production of lymphotoxin and tumor necrosis factor-α by HLA-DR2+ T cells	Annals of Neurology	108	Germany	Ann Neurol.	10.1002/ana.410380506	https://www.embase.com/search/results?subaction=viewrecord&id=L25347332&from=export	Lymphotoxin (LT) and tumor necrosis factor-α (TNF-α) play an important role in the pathogenesis of multiple sclerosis (MS). MS is associated with the HLA-DR2, Dw2, DQ6 HLA class II haplotype. Because both LT and TNF-α are encoded in the HLA region, the HLA association of MS may be related to the production of these cytokines. To test this hypothesis, we investigated the production of LT, TNF-α, a…	1995	2023-06-14 13:08:54	2023-06-14 13:08:54		723-730		5	38																	Place: R. Hohlfeld, Department of Neurology, Klinikum Grosshadern, Ludwig-Maximilians University, Marchionini str 15, D-81366 Munich, Germany				article; human; multiple sclerosis; T lymphocyte; controlled study; genetic susceptibility; human cell; DNA polymorphism; alpha interferon; gamma interferon; HLA typing; myelin basic protein; priority journal; HLA DR2 antigen; tumor necrosis factor; lymphotoxin; mononuclear cell; tetanus toxoid
DX5ITQJ4	journalArticle			1995	Söderström, M; Hillert, J; Link, J; Navikas, V; Fredrikson, S; Link, H	Expression of IFN-gamma, IL-4, and TGF-beta in multiple sclerosis in relation to HLA-Dw2 phenotype and stage of disease.	Multiple sclerosis (Houndmills, Basingstoke, England)	36	Sweden	Mult Scler.		https://www.embase.com/search/results?subaction=viewrecord&id=L127317601&from=export	Multiple sclerosis (MS) is associated with upregulation of both proinflammatory (interferon-gamma, IFN-gamma) and immunosuppressive (transforming growth factor-beta, TGF-beta) cytokines. To examine a possible relation between the MS-related HLA haplotype Dw2 and cytokine profiles, we used in situ hybridization with labeled cDNA oligonucleotide probes to detect transcripts of the T helper type 1 (…	1995	2023-06-14 13:08:54	2023-06-14 13:08:54		173-180		3	1																	Place: M. Söderström, Division of Ophthalmology, Karolinska Institute, Huddinge Hospital, Sweden.				article; human; immunology; multiple sclerosis; genetics; comparative study; blood; female; male; adult; gene expression; middle aged; phenotype; aged; adolescent; gamma interferon; messenger RNA; myelin sheath; disease course; cerebrospinal fluid; cytokine; interleukin 4; chemistry; metabolism; HLA D antigen; in situ hybridization; mononuclear cell; transforming growth factor beta; eurologic dis…
H4GK6VY4	journalArticle			1995	Fogdell, A; Hillert, J; Sachs, C; Olerup, O	The multiple sclerosis- and narcolepsy-associated HLA class II haplotype	Tissue Antigens	149	Sweden	Tissue Antigens.	10.1111/j.1399-0039.1995.tb02503.x	https://www.ncbi.nlm.nih.gov/pubmed/8560455		1995	2023-06-14 13:08:54	2023-06-14 13:08:54		333-336		4	46																	Place: Center for BioTechnology, Karolinska Institute, NOVUM, Huddinge, Sweden.
3LJ7FQC2	journalArticle			1995	Bennetts, B H; Teutsch, S M; Heard, R N S; Dunckley, H; Stewart, G J	TAP2 polymorphisms in Australian multiple sclerosis patients	Journal of Neuroimmunology	14	Australia	J Neuroimmunol.	10.1016/0165-5728(95)00033-X	https://www.scopus.com/inward/record.uri?eid=2-s2.0-0029039786&doi=10.1016%2F0165-5728%2895%2900033-X&partnerID=40&md5=68453ed9981a1950f69aa0134551e38c		1995	2023-06-14 13:08:54	2023-06-14 13:08:54		113-121		1-2	59
PI2VATCU	journalArticle			1995	Eoli, M; Pandolfo, M; Amoroso, A; Salmaggi, A; Zaffaroni, M; Gasparini, P; DiDonato, S; Milanese, C; Zeviani, M	Evidence of linkage between susceptibility to multiple sclerosis and	Eur J Hum Genet	31	Italy	Eur J Hum Genet.	10.1159/000472314	https://www.ncbi.nlm.nih.gov/pubmed/8556305	To verify whether multiallelic polymorphisms belonging to HLA class II genes are linked to multiple sclerosis (MS) in the Italian population, we; studied 28 multiplex MS families originating from different areas of; Italy. Allelic characterization was carried out by analysis of RFLPs and; oligonucleotide typing. Evidence supporting the existence of linkage; between MS susceptibility and the HLA c…	1995	2023-06-14 13:08:54	2023-06-14 13:08:54		303-311		5	3																	Place: Second Division of Neurology, Istituto Nazionale Neurologico C. Besta,
SR2PEQDR	journalArticle			1995	Ohashi, T; Yamamura, T; Inobe, J.-I.; Kondo, T; Kunishita, T; Tabira, T	Analysis of proteolipid protein (PLP)-specific T cells in multiple sclerosis: Identification of PLP 95-116 as an HLA-DR2,w15-associated determinant	International Immunology	48	Japan	Int Immunol.		https://www.embase.com/search/results?subaction=viewrecord&id=L25335423&from=export	Multiple sclerosis (MS) is a putative autoimmune disease that is linked with HLA-DR2,w15. Proteolipid protein (PLP) is a candidate autoantigen in MS, but the disease-associated epitopes have not been determined. Using overlapping and non-overlapping PLP peptides, we have studied the T cell response to the major hydrophilic domain PLP 85-159 in the peripheral blood of MS and healthy subjects (HS).…	1995	2023-06-14 13:08:54	2023-06-14 13:08:54		1771-1778		11	7																	Place: T. Tabira, Dept Demyelinating Disease and Aging, National Institute of Neuroscience, 4-1-1 Ogawahigashi, Kodaira, Tokyo 187, Japan				article; human; multiple sclerosis; epitope; T lymphocyte; female; male; adult; clinical article; controlled study; haplotype; human cell; unclassified drug; HLA typing; priority journal; proteolipid protein; HLA DR2 antigen; genetic transfection; autoimmunity; cell specificity; autoantigen; hydrophilicity; protein domain; proteolipid 95 116
RGHDQADA	journalArticle			1995	He, B; Navikas, V; Lundahl, J; Söderström, M; Hillert, J	Tumor necrosis factor α-308 alleles in multiple sclerosis and optic neuritis	Journal of Neuroimmunology	109	Sweden	J Neuroimmunol.	10.1016/0165-5728(95)00138-7	https://www.embase.com/search/results?subaction=viewrecord&id=L26020718&from=export	Tumor necrosis factor-α (TNF-α), a proinflammatory cytokine, is believed to play an important role in multiple sclerosis (MS) pathogenesis. A bi-allelic polymorphism in the TNF-α promoter region (TNFα-308), has been reported to influence levels of TNF-α production. In the present study, we investigated the TNFα-308 polymorphism in 93 patients with MS, 17 patients with optic neuritis (ON) and 95 h…	1995	2023-06-14 13:08:54	2023-06-14 13:08:54		143-147		2	63																	Place: B. He, Department of Neurology, Karolinska Institute, Huddinge Hospital, S-141 86 Huddinge, Sweden				article; human; multiple sclerosis; major clinical study; HLA DR antigen; controlled study; genetic susceptibility; genetic polymorphism; polymerase chain reaction; priority journal; messenger RNA; HLA DQ antigen; tumor necrosis factor; optic nerve disease; in situ hybridization
JXEWMQ2J	journalArticle			1995	Kelly, M A; Jacobs, K H; Penny, M A; Mijovic, C H; Nightingale, S; Barnett, A H; Francis, D A	An investigation of HLA-encoded genetic susceptibility to multiple sclerosis in subjects of Asian Indian and Afro-Caribbean ethnic origin	Tissue Antigens	34	UK	Tissue Antigens		https://www.embase.com/search/results?subaction=viewrecord&id=L25087691&from=export	The association of multiple sclerosis (MS) with the HLA class II loci DR and DQ was investigated in populations of Asian Indian and Afro-Caribbean ethnic origin, resident in the United Kingdom. The putative haplotype, DRB1*1501.DQA1*0102.DQB1*0602, was weakly positively associated with MS in both races. The overall contribution to disease susceptibility of this marker was small. Over 80% of the M…	1995	2023-06-14 13:08:54	2023-06-14 13:08:54		197-202		3	45																	Place: M.A. Kelly, Department of Medicine, Clinical Research Block, Queen Elizabeth Hospital, Edgbaston, Birmingham B15 2TH, United Kingdom				article; human; multiple sclerosis; HLA system; major clinical study; HLA DR antigen; controlled study; haplotype; genetic susceptibility; Caucasian; priority journal; environmental factor; Indian; HLA DQ antigen; race difference; Black person
XI6GFERW	journalArticle			1995	Ghabanbasani, M Z; Gu, X X; Spaepen, M; Vandevyver, C; Raus, J; Marynen, P; Carton, H; Cassiman, J J	Importance of HLA-DRB1 and DQA1 genes and of the amino acid polymorphisms	J Neuroimmunol	40	Belgium	J Neuroimmunol.	10.1016/0165-5728(95)00027-y	https://www.ncbi.nlm.nih.gov/pubmed/7797622	The association of some HLA class II alleles with multiple sclerosis (MS) has been amply documented. In the present study the role of HLA class II; haplotypes and genotypes and of polymorphic amino acids at the DR beta 1; locus, located in the antigen binding groove and the CD4 binding domain of; the DR beta 1 chain, were studied in 78 unrelated Caucasian chronic; progressive MS (CP MS) patients …	1995	2023-06-14 13:08:55	2023-06-14 13:08:55		77-82		1-2	59																	Place: Center for Human Genetics, University of Leuven, Belgium.
BUUFBZUE	journalArticle			1995	Franciotta, D; Dondi, E; Bergamaschi, R; Piccolo, G; d'Eril, G V; Cosi, V; Cuccia, M	HLA complement gene polymorphisms in multiple sclerosis. A study on 80	J Neurol	15	Italy	J Neurol.	10.1007/BF00887817	https://www.ncbi.nlm.nih.gov/pubmed/7707091	We studied C4A, C4B, and Bf complement gene polymorphisms in 80 Italian patients with multiple sclerosis (MS). We observed a significantly higher; frequency of C4AQ0 allele in patients with the relapsing-remitting form of; MS than in ethnically homogeneous controls. Restriction fragment length; polymorphism analysis by Southern blotting of the C4CYP21 gene complex; showed that a structural gene d…	1995	2023-06-14 13:08:55	2023-06-14 13:08:55		64-68		2	242																	Place: Laboratory of Clinical Immunology, IRCCS, C. Mondino Foundation,
TSHKB3MZ	journalArticle			1995	Kellar-Wood, H F; Wood, N W; Holmans, P; Clayton, D; Robertson, N; Compston, D A	Multiple sclerosis and the HLA-D region: linkage and association studies	J Neuroimmunol	90	UK	J Neuroimmunol	10.1016/0165-5728(95)00015-t	https://www.ncbi.nlm.nih.gov/pubmed/7759607	Inheritance patterns of multiple sclerosis (MS) in multiplex families suggest a complex aetiology involving environmental and genetically; determined components. The association between the HLA class II DR15, DQ6,; Dw2 haplotype and MS has been well documented in patients with ancestral; origins in Northern Europe. Conversely, linkage analysis of this region in; multiplex families, derived from a…	1995	2023-06-14 13:08:55	2023-06-14 13:08:55		183-190		2	58																	Place: University of Cambridge Neurology unit, Addenbrooke's Hospital, Cambridge,
HXT9KGTF	journalArticle			1995	Al-Din, A S N; El-Khateeb, M; Kurdi, A; Mubaidin, A; Wriekat, A; Al-Shehab, A; Khalil, R W	Multiple sclerosis in Arabs in Jordan	Journal of the Neurological Sciences	56	Jordan	J Neurol Sci.	10.1016/0022-510X(95)00092-G	https://www.embase.com/search/results?subaction=viewrecord&id=L25208992&from=export	In a 2-year hospital-based study (1992 and 1993), there were 131 multiple sclerosis patients attending 2 large referral hospitals in Jordan. Based on MS/ALS case ratios an overall rate of 32.1 (95% CI 19.7-55.2) was estimated. There were 126 Arabs of whom 84 were Palestinians and 36 indigenous Jordanians. Comparison of these subgroups, which had a similar age distribution revealed that the diseas…	1995	2023-06-14 13:08:55	2023-06-14 13:08:55		144-149		2	131																	Place: A.S.N. Al-Din, Neurology Unit, Palmerston North Hospital, Private Bag 11036, Palmerston North, New Zealand				article; HLA antigen; human; multiple sclerosis; major clinical study; female; male; adult; controlled study; adolescent; priority journal; school child; Jordan
KZU3FD56	journalArticle			1995	Ciusani, E; Allen, M; Sandberg-Wollheim, M; Eoli, M; Salmaggi, A; Milanese, C; Nespolo, A; Gyllensten, U	Analysis of HLA-class II DQA1, DQB1, DRB1 and DPB1 in Italian multiple sclerosis patients	European Journal of Immunogenetics	24	Sweden	Eur J Immunogenet.		https://www.embase.com/search/results?subaction=viewrecord&id=L25108706&from=export	We studied the allelic constitution at the HLA class II DQA1, DQB1, DRB1 and DPB1 in 94 Italian multiple sclerosis (MS) patients and 98 controls. No significant increase in the frequency of DR2 alleles was detected among MS patients, as previously observed both in European and some Italian studies. A slight increase was found for the DQA1(*)0301 and DQB1(*)0602 alleles in the MS patients. No sign…	1995	2023-06-14 13:08:55	2023-06-14 13:08:55		171-178		2	22																	Place: M. Sandberg-Wollheim, Department of Neurology, University Hospital, S-221 85 Lund, Sweden				article; human; multiple sclerosis; major clinical study; gene frequency; HLA DR antigen; allele; controlled study; human cell; HLA DP antigen; priority journal; HLA antigen class 2; Italy; HLA DQ antigen; glutamine
LDE5FGTX	journalArticle			1996	Hillert, J; Käll, T; Olerup, O; Söderström, M	Distribution of HLA-Dw2 in optic neuritis and multiple sclerosis indicates	Acta Neurol Scand	21	Sweden	Acta Neurol Scand.	10.1111/j.1600-0404.1996.tb07047.x	https://www.ncbi.nlm.nih.gov/pubmed/8899048	The human leukocyte antigen (HLA) phenotype Dw2 is known to be increased in multiple sclerosis (MS), but only slightly in optic neuritis (ON).; MATERIAL AND METHODS: 127 consecutive patients with unilateral; monosymptomatic ON were typed genomically for HLA-DR and -DQ genes.; RESULTS: The frequency of HLA-Dw2 among ON patients (47%) was found to be; significantly higher than among 250 controls (3…	1996	2023-06-14 13:08:55	2023-06-14 13:08:55		161-166		3	94																	Place: NOVUM, Department of Neurology, Huddinge, Sweden.
NCBP6VRW	journalArticle			1996	Crockard, A D; Treacy, M T; Droogan, A G; Hawkins, S A	Methylprednisolone attenuates interferon-beta induced expression of HLA-DR on monocytes	JOURNAL OF NEUROIMMUNOLOGY	14	UK	J Neuroimmunol	10.1016/S0165-5728(96)00100-2			1996	2023-06-14 13:08:55	2023-06-14 13:08:55		29-35		1	70
296LL86Z	journalArticle			1996	Kira, J.-I.; Kanai, T; Nishimura, Y; Yamasaki, K; Matsushita, S; Kawano, Y; Hasuo, K; Tobimatsu, S; Kobayashi, T	Western versus Asian types of multiple sclerosis: Immunogenetically and clinically distinct disorders	Annals of Neurology	394	Japan	Ann Neurol	10.1002/ana.410400405	https://www.scopus.com/inward/record.uri?eid=2-s2.0-0029910942&doi=10.1002%2Fana.410400405&partnerID=40&md5=e110c16c664065d7ae8915c6e56a9916		1996	2023-06-14 13:08:55	2023-06-14 13:08:55		569-574		4	40
ZQJTGCA4	journalArticle			1996	Haegert, D G; Swift, F V; Benedikz, J	Evidence for a complex role of HLA class II genotypes in susceptibility to	Neurology	44	Canada	Neurology	10.1212/wnl.46.4.1107	https://www.ncbi.nlm.nih.gov/pubmed/8780100	We analyzed the association of HLA-DR and -DQ haplotypes and alleles with multiple sclerosis (MS) in 91 patients and 91 controls from Iceland using; the relative predispositional effect method. The aim was to establish; whether there is heterogeneity in HLA associations with MS, whether there; are both predispositional and protective haplotypes, and whether sequence; motifs also contribute to MS …	1996	2023-06-14 13:08:55	2023-06-14 13:08:55		1107-1111		4	46																	Place: Faculty of Medicine, Memorial University of Newfoundland, St. John's,
IS6HSLZU	journalArticle			1996	Musette, P; Bequet, D; Delarbre, C; Gachelin, G; Kourilsky, P; Dormont, D	Expansion of a recurrent Vβ5.3+ T-cell population in newly diagnosed and untreated HLA-DR2 multiple sclerosis patients	Proceedings of the National Academy of Sciences of the United States of America	72	France	Proc Natl Acad Sci U S A	10.1073/pnas.93.22.12461	https://www.embase.com/search/results?subaction=viewrecord&id=L26367166&from=export	We have used a PCR-based technology to study the Vβ5 and Vβ17 repertoire of T-cell populations in HLA-DR2, multiple sclerosis (MS) patients. We have found that the five MS DR2 patients studied present, at the moment of diagnosis and prior to any treatment, a marked expansion of a CD4+ T-cell population hearing Vβ5-Jβ1.4 β chains. The sequences of the complementarity-determining region 3 of the ex…	1996	2023-06-14 13:08:55	2023-06-14 13:08:55		12461-12466		22	93																	Place: G. Gachelin, Unite Biologie Moleculaire du Gene, Departement d'Immunologie, Institut Pasteur, 75015 Paris, France				human; multiple sclerosis; female; male; adult; clinical article; T lymphocyte activation; controlled study; human cell; human tissue; myelin basic protein; priority journal; HLA DR2 antigen; sequence homology; antigen expression; cell proliferation; cell infiltration; cell isolation; sequence analysis; conference paper
WE65XWQK	journalArticle			1996	Haines, J L; Ter-Minassian, M; Bazyk, A; Gusella, J F; Kim, D J; Terwedow, H; Pericak-Vance, M A; Rimmler, J B; Haynes, C S; Roses, A D; Lee, A; Shaner, B; Menold, M; Seboun, E; Fitoussi, R.-P.; Gartioux, C; Reyes, C; Ribierre, F; Gyapay, G	A complete genomic screen for multiple sclerosis underscores a role for the major histocompatibility complex	Nature Genetics	813	USA	Nat Genet.	10.1038/ng0896-469	https://www.scopus.com/inward/record.uri?eid=2-s2.0-0009573338&doi=10.1038%2Fng0896-469&partnerID=40&md5=792a97a7401efa65fd5d305b735bdbc9		1996	2023-06-14 13:08:55	2023-06-14 13:08:55		469-471		4	13
BY6WRSP2	journalArticle			1997	Stewart, G J; Teutsch, S M; Castle, M; Heard, R N; Bennetts, B H	HLA-DR, -DQA1 and -DQB1 associations in Australian multiple sclerosis	Eur J Immunogenet	50	Australia	Eur J Immunogenet.	10.1046/j.1365-2370.1997.00252.x	https://www.ncbi.nlm.nih.gov/pubmed/9104579	Molecular genotyping for the major histocompatibility complex (MHC) class II loci, HLA-DRB1, -DQB1 and -DQA1, in 100 patients with; relapsingremitting multiple sclerosis (MS) demonstrated an association; with the HLA-DR2, DQw6-associated alleles DRB1*1501, DQB1*0602 and; DQA1*0102, thereby extending this finding among MS patients in several; countries to an Australian population. Analysis by the …	1997	2023-06-14 13:08:56	2023-06-14 13:08:56		81-92		2	24																	Place: Department of Immunology, Westmead Hospital, New South Wales, Australia.
IFFVHRAP	journalArticle			1997	Frederiksen, J L; Madsen, H O; Ryder, L P; Larsson, H B; Morling, N; Svejgaard, A	HLA typing in acute optic neuritis. Relation to multiple sclerosis and	Arch Neurol	38	Denmark	Arch Neurol.	10.1001/archneur.1997.00550130058016	https://www.ncbi.nlm.nih.gov/pubmed/9006417	OBJECTIVE: To study the association of brain magnetic resonance imaging (MRI) findings and HLA findings to clarify the relationship between; monosymptomatic optic neuritis (ON) and ON as part of clinically definite; multiple sclerosis (CDMS). DESIGN: Population-based cohort of patients; with ON referred prospectively during 6 years by neurologists and; ophthalmologists within 4 weeks of onset of …	1997	2023-06-14 13:08:56	2023-06-14 13:08:56		76-80		1	54																	Place: Department of Neurology, Glostrup University Hospital, Copenhagen,
EARY4CQU	journalArticle			1997	Filaci, G; Contini, P; Brenci, S; Gazzola, P; Lanza, L; Scudeletti, M; Indiveri, F; Mancardi, G L; Puppo, F	Soluble HLA class I and class II molecule levels in serum and	Hum Immunol	51	Italy	Hum Immunol	10.1016/s0198-8859(97)00004-9	https://www.ncbi.nlm.nih.gov/pmc/articles/PMC7124268	Increased concentrations of soluble HLA class I and class II molecules (sHLA-I and sHLA-II) have been observed in infectious, inflammatory, and; autoimmune diseases. Because autoimmune mechanisms are considered to play; a role in the pathogenesis of multiple sclerosis (MS), we decided to dose; sHLA-I and sHLA-II in serum and cerebrospinal fluid (CSF) of MS patients; comparing their concentrations…	1997	2023-06-14 13:08:56	2023-06-14 13:08:56		54-62		1	54																	Place: Department of Internal Medicine, University of Genoa, Italy.
BXMJWDG3	journalArticle			1997	Ristori, G; Carcassi, C; Lai, S; Fiori, P; Cacciani, A; Floris, L; Montesperelli, C; Di Giovanni, S; Buttinelli, C; Contu, L; Pozzilli, C; Salvetti, M	HLA-DM polymorphisms do not associate with multiple sclerosis: an	J Neuroimmunol	15	Italy	J Neuroimmunol.	10.1016/s0165-5728(97)00069-6	https://www.ncbi.nlm.nih.gov/pubmed/9258248	The MHC region on 6p harbors at least one susceptibility gene for multiple sclerosis (MS). Within this region, HLA-DM loci are of interest being; involved in class II antigen processing. We investigated the association; of HLA-DM polymorphisms with MS. Sixty-three patients with MS and 46; healthy controls from continental Italy were typed for HLA-DM; polymorphisms and HLA-DRB1 alleles. Besides, a…	1997	2023-06-14 13:08:56	2023-06-14 13:08:56		181-184		2	77																	Place: Dipartimento di Scienze Neurologiche, Università La Sapienza, Roma, Italy.
IALGLCCK	journalArticle			1997	De La Concha, E G; Arroyo, R; Crusius, J B A; Campillo, J A; Martin, C; Varela De Seijas, E; Peña, A S; Clavería, L E; Fernandez-Arquero, M	Combined effect of HLA-DRB1* 1501 and interleukin-1 receptor antagonist gene allele 2 in susceptibility to relapsing/remitting multiple sclerosis	Journal of Neuroimmunology	94	Spain	J Neuroimmunol.	10.1016/S0165-5728(97)00153-7	https://www.embase.com/search/results?subaction=viewrecord&id=L28015338&from=export	Susceptibility to multiple sclerosis (MS) is associated with HLA- DRB1*1501. Many reports have suggested associations with other loci but these results remain unconfirmed. We studied the IL-1 receptor antagonist (IL-1ra) gene polymorphism and the HLA-DR and DQ allele frequencies by DNA- based methods in both the primary chronic progressive form (PP MS) and the relapsing/remitting form (R/R MS). T…	1997	2023-06-14 13:08:56	2023-06-14 13:08:56		172-178		1-2	80																	Place: E.G. De la Concha, Department of Immunology, San Carlos University Hospital, 28040 Madrid, Spain				article; human; multiple sclerosis; major clinical study; female; male; HLA DR antigen; allele; controlled study; genotype; disease predisposition; human cell; DNA polymorphism; priority journal; HLA antigen class 2; genetic heterogeneity; interleukin 1 receptor; interleukin 1 receptor blocking agent
546WHZQ4	journalArticle			1997	Marrosu, M G; Murru, M R; Costa, G; Cucca, F; Sotgiu, S; Rosati, G; Muntoni, F	Multiple sclerosis in Sardinia is associated and in linkage disequilibrium	Am J Hum Genet	150	Italy	Am J Hum Genet.	10.1016/S0002-9297(07)64074-9	https://www.ncbi.nlm.nih.gov/pmc/articles/PMC1715886		1997	2023-06-14 13:08:56	2023-06-14 13:08:56		454-457		2	61																	Place: United States
9TPW9R55	journalArticle			1997	Fogdell, A; Olerup, O; Fredrikson, S; Vrethem, M; Hillert, J	Linkage analysis of HLA class II genes in Swedish multiplex families with	Neurology	40	Sweden	Neurology.	10.1212/wnl.48.3.758	https://www.ncbi.nlm.nih.gov/pubmed/9065561	We assessed the influence of human leukocyte antigen (HLA) class II as susceptibility genes in multiple sclerosis (MS) by linkage analysis. Other; research groups, who have shown negative results in studies on affected; sibling pairs, have questioned the influence of the HLA class II genes,; although they confirmed the association of the DR15,DQ6,Dw2 haplotype to; MS. In this report, we find a si…	1997	2023-06-14 13:08:56	2023-06-14 13:08:56		758-762		3	48																	Place: Department of Bioscience, Karolinska Institute, NOVUM, Huddinge, Sweden.
9YL2LAUJ	journalArticle			1997	Guerim, F R; Losciale, L; Caputo, D; Ferrante, P	Genomic mutations in the repetitive (TGGA)n sequence 5' to the human mbp gene in italian hla DR2+ multiple sclerosis patients	Italian Journal of Neurological Sciences	0	Italy	J Neurovirol.		https://www.scopus.com/inward/record.uri?eid=2-s2.0-33746348685&partnerID=40&md5=2569eee9fe507e83cda5c7ec228bc0af		1997	2023-06-14 13:08:56	2023-06-14 13:08:56		61-61		4	18
IHQTQYN4	journalArticle			1997	Spurkland, A; Celius, E G; Knutsen, I; Beiske, A; Thorsby, E; Vartdal, F	The HLA-DQ(alpha 1*0102, beta 1*0602) heterodimer may confer	Tissue Antigens	45	Norway	Tissue Antigens	10.1111/j.1399-0039.1997.tb02828.x	https://www.ncbi.nlm.nih.gov/pubmed/9243750	The frequencies of DR2, DQ6-related DRB1, DQA1, DQB1 haplotypes were compared in 181 multiple sclerosis patients and 294 controls in Norway.; All individuals carried either DR2 or DQ6, i.e., the DQ(alpha 1*0102, beta; 1*0602) heterodimer. The DR(alpha 1*01, beta 1*1501) and the DQ(alpha; 1*0102, beta 1*0602) heterodimers were carried by 171 of the patients; (94%) and 289 (98%) of the controls. Se…	1997	2023-06-14 13:08:56	2023-06-14 13:08:56		15-22		1	50																	Place: Institute of Transplantation Immunology, National Hospital, Oslo, Norway.
MNBBJVMK	journalArticle			1997	Saruhan-Direskeneli, G; Esin, S; Baykan-Kurt, B; Ornek, I; Vaughan, R; Eraksoy, M	HLA-DR and -DQ associations with multiple sclerosis in Turkey	Hum Immunol	87	Turkey	Hum Immunol.	10.1016/s0198-8859(97)00086-4	https://www.ncbi.nlm.nih.gov/pubmed/9328791	The DRB, DQA, and DQB subregions of the major histocompatibility complex (MHC) were investigated by polymerase chain reaction and sequence-specific; oligonucleotide probe hybridization (PCRSSO) in 103 multiple sclerosis; (MS) patients and 101 healthy controls from Turkey. Significant; differences were detected between MS and control populations in the; frequencies of DRB1*1501 29 vs. 14, p = 0.02…	1997	2023-06-14 13:08:56	2023-06-14 13:08:56		59-65		1	55																	Place: Electro-Neurophysiology Research and Application Center, Istanbul
STKGE3FJ	journalArticle			1998	Amirzargar, A; Mytilineos, J; Yousefipour, A; Farjadian, S; Scherer, S; Opelz, G; Ghaderi, A	HLA class II (DRB1, DQA1 and DQB1) associated genetic susceptibility in	Eur J Immunogenet	52	Iran	Eur J Immunogenet	10.1046/j.1365-2370.1998.00101.x	https://www.ncbi.nlm.nih.gov/pubmed/9777330	The association of HLA class II alleles with multiple sclerosis (MS) has been amply documented. In the present study, the role of HLA class II; (DRB1, DQA1 and DQB1) alleles and haplotypes was investigated in 43; unrelated Iranian chronic progressive multiple sclerosis (CP-MS) patients; compared with 100 healthy individuals. HLA typing for DRB1, DQA1 and DQB1; was performed by restriction fragmen…	1998	2023-06-14 13:08:56	2023-06-14 13:08:56		297-301		4	25																	Place: Ahwaz University of Medical Sciences, Iran.
7XGSC8HP	journalArticle			1998	Peters, C; Lötzerich, H; Raabe-Oekter, A; Mucha, C; Michna, H	Functional activity of immune cells in female MS-patients	Annals of Anatomy	5	Germany	Ann Anat.	10.1016/S0940-9602(98)80035-6	https://www.scopus.com/inward/record.uri?eid=2-s2.0-0031844996&doi=10.1016%2FS0940-9602%2898%2980035-6&partnerID=40&md5=f7703d9462553e9fc9e12b2c231415b8		1998	2023-06-14 13:08:56	2023-06-14 13:08:56		321-325		4	180
ZYRZ6U8J	journalArticle			1998	Kira, J.-I.; Kawano, Y; Yamasaki, K	Multiple sclerosis with mite antigen-specific IgE	Journal of the Neurological Sciences	17	Japan	J Neurol Sci.	10.1016/S0022-510X(98)00025-2	https://www.embase.com/search/results?subaction=viewrecord&id=L28218554&from=export	The total and mite astigen-specific IgE in the sera were measured in 60 patients with multiple sclerosis (MS) and 40 healthy controls by an enzyme- linked immunosorbent assay using two common mite antigens, Dermatophagoides farinae and Dermatophagoides pteronyssinus, in order to study the role of atopy in MS. Neither the total IgE level nor the frequency of mite antigen- specific IgE differed sig…	1998	2023-06-14 13:08:56	2023-06-14 13:08:56		138-142		2	157																	Place: J.-I. Kira, Department of Neurology, Neurological Institute, Faculty of Medicine, Kyushu University 60, Fukuoka 812-82, Japan				article; HLA antigen; human; multiple sclerosis; major clinical study; female; male; adult; priority journal; immunoglobulin production; immunoregulation; immunogenicity; atopy; Dermatophagoides farinae; Dermatophagoides pteronyssinus; house dust allergen; hyper IgE syndrome; immunoglobulin E
UFSBPEG8	journalArticle			1998	Ono, T; Zambenedetti, M R; Yamasaki, K; Kawano, Y; Kamikawaji, N; Ito, H; Sakurai, M; Nishimura, Y; Kira, J; Kanazawa, I; Sasazuki, T	Molecular analysis of HLA class I (HLA-A and -B) and HLA class II	Tissue Antigens	54	Japan	Tissue Antigens	10.1111/j.1399-0039.1998.tb03084.x	https://www.ncbi.nlm.nih.gov/pubmed/9894852	The types of HLA-A, -B and -DRB1 genes were studied in 146 Japanese patients with multiple sclerosis (MS) using polymerase chain; reaction-sequence-specific oligonucleotide probe analysis. Fifty-seven; patients who displayed selective clinical involvement of the optic nerve; and spinal cord were classified as having Asian type MS. The other 89; patients had disseminated central nervous system inv…	1998	2023-06-14 13:08:56	2023-06-14 13:08:56		539-542		6	52																	Place: Department of Genetics, Medical Institute of Bioregulation, Kyushu
BELDCGFS	journalArticle			1998	Coraddu, F; Reyes-Yanez, M P; Parra, A; Gray, J; Smith, S I; Taylor, C J; Compston, D A S	HLA associations with multiple sclerosis in the Canary Islands	Journal of Neuroimmunology	79	UK	J Neuroimmunol	10.1016/S0165-5728(98)00074-5	https://www.scopus.com/inward/record.uri?eid=2-s2.0-0032126141&doi=10.1016%2FS0165-5728%2898%2900074-5&partnerID=40&md5=69ab5a9a8ec46bf3064396263d39fe36		1998	2023-06-14 13:08:56	2023-06-14 13:08:56		130-135		1-2	87
KL56QAJ7	journalArticle			1998	Ma, J J; Nishimura, M; Mine, H; Saji, H; Ohta, M; Saida, K; Ozawa, K; Kawakami, H; Saida, T; Uchiyama, T	HLA-DRB1 and tumor necrosis factor gene polymorphisms in Japanese patients	J Neuroimmunol	51	Japan	J Neuroimmunol.	10.1016/s0165-5728(98)00189-1	https://www.ncbi.nlm.nih.gov/pubmed/9916885	We studied genetic polymorphisms in the tumor necrosis factor (TNF) region as well as HLA-DRB1 of 42 patients with Western-type multiple sclerosis; (MS) and 38 with Asian-type MS in Japan. The sex ratio (Female:Male) was; significantly higher in Asian than in Western type MS (3.8 vs. 1.3, P =; 0.038). The frequency of HLA-DRB1 * 1501 allele in the Western-type MS; group increased significantly co…	1998	2023-06-14 13:08:56	2023-06-14 13:08:56		109-112		1-2	92																	Place: Department of Neurology and Clinical Research Center, Utano National
C7YPEH4Q	journalArticle			1998	Fukazawa, T; Kikuchi, S; Sasaki, H; Hamada, K; Hamada, T; Miyasaka, K; Tashiro, K	The significance of oligoclonal bands in multiple sclerosis in Japan: Relevance of immunogenetic backgrounds	Journal of the Neurological Sciences	68	Japan	J Neurol Sci.	10.1016/S0022-510X(98)00127-0	https://www.embase.com/search/results?subaction=viewrecord&id=L28342086&from=export	We compared clinical and demographic features, MRI findings, and HLA profiles of 57 Japanese patients with multiple sclerosis (MS) between groups with and without oligoclonal IgG bands (OCB) in the cerebrospinal fluid (CSF). Patients with the optic-spinal form of MS (OpS-MS) or acute transverse myelopathy (ATM), which are distinctive and relatively common in Japanese MS, were excluded in this stu…	1998	2023-06-14 13:08:57	2023-06-14 13:08:57		209-214		2	158																	Place: T. Fukazawa, Hokuyukai Neurology Hospital, Niju-Yon-Ken 2-2-4-30, Nishi-ku, Sapporo 063, Japan				article; human; multiple sclerosis; HLA system; major clinical study; Japan; priority journal; immunogenetics; antigen recognition; humoral immunity
C5NG3DUN	journalArticle			1998	Ott, M; Seidl, C; Westhoff, U; Stecker, K; Seifried, E; Fischer, P A; Grosse-Wilde, H	Soluble HLA class I and class II antigens in patients with multiple	Tissue Antigens	45	USA	Tissue Antigens	10.1111/j.1399-0039.1998.tb03106.x	https://www.ncbi.nlm.nih.gov/pubmed/9550332	Soluble HLA class I (sHLA-I) and soluble HLA class II (sHLA-II) antigen levels during different stages of disease were investigated in paired; serum and cerebrospinal fluid (CSF) samples from 37 patients with multiple; sclerosis (MS) using ELISA and Western blot analysis. Soluble HLA-II; antigens in the serum of untreated patients with the relapsing-remitting; type of MS (RRMS) were found to be s…	1998	2023-06-14 13:08:57	2023-06-14 13:08:57		301-304		3	51																	Place: Picower Institute for Medical Research, Manhasset, New York 11030, USA.
3BZXW4ZT	journalArticle			1998	Jurewicz, A; Biddison, W E; Antel, J P	MHC class I-restricted lysis of human oligodendrocytes by myelin basic protein peptide-specific CD8 T lymphocytes	Journal of Immunology	224	Canada	J Immunol.		https://www.scopus.com/inward/record.uri?eid=2-s2.0-0032521030&partnerID=40&md5=598f1708296be711ff5c4cdc51a6f032		1998	2023-06-14 13:08:57	2023-06-14 13:08:57		3056-3059		6	160
YYIZJWLJ	journalArticle			1998	Wallström, E; Khademi, M; Andersson, M; Weissert, R; Linington, C; Olsson, T	Increased reactivity to myelin oligodendrocyte glycoprotein peptides and	Eur J Immunol	131	Sweden	Eur. J. Immunol	10.1002/(SICI)1521-4141(199810)28:10<3329::AID-IMMU3329>3.0.CO;2-B	https://www.ncbi.nlm.nih.gov/pubmed/9808202	Multiple sclerosis (MS) is a central nervous system-specific inflammatory and demyelinating disease where a myelin-directed autoimmune response is; thought to be pathogenetically relevant. Myelin oligodendrocyte; glycoprotein (MOG) is a surface-exposed minor myelin component that is a; prime candidate autoantigen. We have investigated peripheral blood; lymphocyte responses to synthetic 15-26 amin…	1998	2023-06-14 13:08:57	2023-06-14 13:08:57		3329-3335		10	28																	Place: Neuroimmunology Unit, Department of Medicine, Karolinska Institute,
2GN7PRC3	journalArticle			1998	Ito, H; Yamasaki, K; Kawano, Y; Horiuchi, I; Yun, C; Nishimura, Y; Kira, J	HLA-DP-associated susceptibility to the optico-spinal form of multiple	Tissue Antigens	63	Japan	Tissue Antigens	10.1111/j.1399-0039.1998.tb02282.x	https://www.ncbi.nlm.nih.gov/pubmed/9756407	We studied polymorphism of the HLA-DP gene in 46 patients with optico-spinal form (Asian type) multiple sclerosis (MS) showing recurrent; opticomyelitis and 46 patients with Western type MS with disseminated; central nervous system involvement. We previously reported a significant; association between an HLA-DRB1 *1501-DRB5*0101 haplotype and; susceptibility to Western type but not Asian type MS.…	1998	2023-06-14 13:08:57	2023-06-14 13:08:57		179-182		2	52																	Place: Department of Neuroscience and Immunology, Kumamoto University Graduate
IQSLEE6V	journalArticle			1998	Sotgiu, S; Serra, C; Marrosu, M G; Dolei, A; Pugliatti, M; Murgia, B; Aiello, I; Rosati, G	Genetic susceptibility to multiple sclerosis in Sardinians: an immunological study	ACTA NEUROLOGICA SCANDINAVICA	14	Italy	Acta Neurol Scand.				1998	2023-06-14 13:08:57	2023-06-14 13:08:57		314-317		5	98
YYS7VFKH	journalArticle			1998	Sudomoina, M A; Boiko, A N; Demina, T L; Gusev, E I; Boldyreva, M N; Trofimov, D.Yu.; Alekseev, L P; Favorova, O O	Association of multiple sclerosis in the Russian population with HLA-DRB1 gene alleles	Molecular Biology	10	Russia	Mol Biol (Mosk)		https://www.scopus.com/inward/record.uri?eid=2-s2.0-0040598897&partnerID=40&md5=2a722044b567b1d26ff9ca240f78d84d		1998	2023-06-14 13:08:57	2023-06-14 13:08:57		255-260		2	32
NAVT7G3F	journalArticle			1998	Coraddu, F; Sawcer, S; Feakes, R; Chataway, J; Broadley, S; Jones, H B; Clayton, D; Gray, J; Smith, S; Taylor, C; Goodfellow, P N; Compston, A	HLA typing in the United Kingdom multiple sclerosis genome screen	Neurogenetics	63	UK	Neurogenetics.	10.1007/s100480050048	https://www.ncbi.nlm.nih.gov/pubmed/9933297	The United Kingdom multiple sclerosis genome screen demonstrated a peak maximum lod score of 2.8 in the HLA region, together with statistically; significant excess transmission of the 121-base pair (bp) allele of the; tumour necrosis factor-a marker. In order to determine whether this; association is independent of the established HLA association, or simply a; consequence of the 121-bp allele bei…	1998	2023-06-14 13:08:57	2023-06-14 13:08:57		24-33		1	2																	Place: University of Cambridge Neurology Unit, Addenbrooke's Hospital, Hills
GJWNMIXB	journalArticle			1998	Yu, M; Kinkel, R P; Weinstock-Guttman, B; Cook, D J; Tuohy, V K	HLA-DP: A class II rescription molecules involved in epitope spreading during the development of the multiple sclerosis	Human Immunology	45	USA	Hum Immunol.	10.1016/S0198-8859(97)00252-8	https://www.embase.com/search/results?subaction=viewrecord&id=L28143292&from=export	Multiple sclerosis (MS) is an autoimmune demyelinating disease of the central nervous system. It is widely believed that complex polygenic inheritance patterns involving HLA-DR and -DQ class II genes contribute to MS susceptibility, and current evidence indicates that disease risk vs disease outcome may be associated with distinctly different HLA class II alleles. We have recently shown that the …	1998	2023-06-14 13:08:57	2023-06-14 13:08:57		15-24		1	59																	Place: V.K. Tuohy, Cleveland Clinic Foundation, Department of Immunology, 9500 Euclid Avenue, Cleveland, OH 44195, United States				article; human; multiple sclerosis; epitope; HLA DR antigen; allele; HLA DP antigen; myelin basic protein; priority journal; cross reaction; HLA DQ antigen; antigen recognition; immunopathogenesis; immunological tolerance
KPDPGUU6	journalArticle			1999	Caballero, A; Alvés-León, S; Papais-Alvarenga, R; Fernández, O; Navarro, G; Alonso, A	DQB1*0602 confers genetic susceptibility to multiple sclerosis in Afro-Brazilians	Tissue Antigens	118	Spain	Tissue Antigens.	10.1034/j.1399-0039.1999.540511.x	https://www.embase.com/search/results?subaction=viewrecord&id=L29539040&from=export	We studied the distribution of the HLA-DRB1, -DQA1 and -DQB1 alleles in 44 Afro-Brazilian patients with multiple sclerosis and 88 controls. Although no significant differences were found between the patients and controls for the DRB1 and DQA1 alleles, the HLA-DQB1*0602 allele was positively associated with multiple sclerosis (45.0% vs. 17.0%, P(c) = 0.024, RR = 3.31). The positive extended haplot…	1999	2023-06-14 13:08:57	2023-06-14 13:08:57		524-526		5	54																	Place: A. Alonso, Servicio de Inmunologia, Hospital Regional 'Carlos Haya', 29010 Malaga, Spain				article; human; multiple sclerosis; adult; clinical article; HLA DR antigen; controlled study; haplotype; genetic susceptibility; adolescent; priority journal; ethnic group; HLA DQ antigen; Brazil
VWRNGFSM	journalArticle			1999	Teutsch, S M; Bennetts, B H; Buhler, M M; Heard, R N S; Stewart, G J	The DRB1 Val86/Val86 genotype associates with multiple sclerosis in Australian patients	Human Immunology	22	Australia	Hum Immunol.	10.1016/S0198-8859(99)00033-6	https://www.embase.com/search/results?subaction=viewrecord&id=L29380042&from=export	Genetic susceptibility to multiple sclerosis (MS) has so far been strongly localized to the MHC class II region encoding the alleles of the haplotype HLADRB1*1501,-DQA1*0102,-DQB1*0602. However, this haplotype is not carried by approximately 40% of MS patients; a potential explanation could be that they carry other MHC class II alleles with similar function due to the sharing of nucleotide sequen…	1999	2023-06-14 13:08:57	2023-06-14 13:08:57		715-722		8	60																	Place: S.M. Teutsch, Department of Clinical Immunology, ICPM R, Westmead Hospital, Westmead, NSW 2145, Australia				article; human; multiple sclerosis; major clinical study; allele; controlled study; genotype; genetic susceptibility; priority journal; major histocompatibility antigen class 2; amino acid sequence; Australia
54ZTLS3A	journalArticle			1999	McDonnell, G V; Mawhinney, H; Graham, C A; Hawkins, S A; Middleton, D	A study of the HLA-DR region in clinical subgroups of multiple sclerosis	J Neurol Sci	89	UK	J Neurol Sci.	10.1016/s0022-510x(99)00084-2	https://www.ncbi.nlm.nih.gov/pubmed/10426152	OBJECTIVE: To investigate the HLA-DR associations in relapsing-remittingsecondary progressive multiple sclerosis (RRSPMS) and; primary progressive MS (PPMS). The HLA-DR2 allele (or its split,; HLA-DRB1*15) is felt to be a risk factor for MS, rather than a genetic; marker for the population of origin. Some studies have indicated a; different HLA-DR antigen profile in PPMS patients compared with th…	1999	2023-06-14 13:08:58	2023-06-14 13:08:58		77-83		1	165																	Place: Northern Ireland Regional Neurology Service, Royal Hospitals Trust,
HHMVGX9I	journalArticle			1999	Pina, M A; Ara, J R; Lasierra, P; Modrego, P J; Larrad, L	Study of HLA as a predisposing factor and its possible influence on the	Neuroepidemiology	30	Spain	Neuroepidemiology.	10.1159/000026212	https://www.ncbi.nlm.nih.gov/pubmed/10364721	The relationship between multiple sclerosis (MS) and the HLA antigens DR2 and DQ1 is well recognised, but, in Spain, it has not been clearly; defined. The aim of our study was to investigate the relationship between; MS and HLA antigens in the sanitary district of Calatayud, northern Spain,; and to correlate these antigens with the progression of the disease.; Thirty-four patients were selected f…	1999	2023-06-14 13:08:58	2023-06-14 13:08:58		203-209		4	18																	Place: Department of Neurology, Obispo Polanco Hospital, Teruel, Spain.
46RTE6U7	journalArticle			1999	Yamasaki, K; Horiuchi, I; Minohara, M; Kawano, Y; Ohyagi, Y; Yamada, T; Mihara, F; Ito, H; Nishimura, Y; Kira, J	HLA-DPB1*0501-associated opticospinal multiple sclerosis: clinical,	Brain	222	Japan	Brain	10.1093/brain/122.9.1689	https://www.ncbi.nlm.nih.gov/pubmed/10468508	In order to clarify the relationship between the clinical phenotype and the human leucocyte antigen (HLA) in multiple sclerosis in Asians, 93; Japanese patients with clinically definite multiple sclerosis underwent; clinical MRI and HLA-DPB1 gene typing studies. According to a neurological; examination, 29 patients were classified as opticospinal multiple; sclerosis, 17 as spinal multiple scleros…	1999	2023-06-14 13:08:58	2023-06-14 13:08:58		1689-1696			122 ( Pt 9																	Place: Department of Neurology, Neurological Institute and Department of
MYP6BY2V	journalArticle			1999	Allcock, R J; de la Concha, E G; Fernandez-Arquero, M; Vigil, P; Conejero, L; Arroyo, R; Price, P	Susceptibility to multiple sclerosis mediated by HLA-DRB1 is influenced by	Hum Immunol	68	Australia	Hum Immunol.	10.1016/s0198-8859(99)00127-5	https://www.ncbi.nlm.nih.gov/pubmed/10626741	Susceptibility to multiple sclerosis (MS) is clearly associated with human leukocyte antigen (HLA)-DRB1*1501, but some studies show associations with; HLA-B7 and -B18. These are often co-expressed with DRB1*1501 in the; ancestral haplotypes (AH) denoted 7.1 (HLA-A3, B7, tumor necrosis factor; TNFa11b4, DRB1*1501) and 18.1 (HLA-A25, B18, TNFa10b4, DRB 1*1501). Here; we present a systematic study o…	1999	2023-06-14 13:08:58	2023-06-14 13:08:58		1266-1273		12	60																	Place: Department of Biochemistry, University of Western Australia, Nedlands.
Y3THRIV6	journalArticle			1999	Fiten, P; Vandenbroeck, K; Dubois, B; Van Coillie, E; Nelissen, I; Van Damme, J; Ligers, A; Hillert, J; Andersson, M; Olsson, T; Opdenakker, G	Microsatellite polymorphisms in the gene promoter of monocyte chemotactic protein-3 and analysis of the association between monocyte chemotactic protein-3 alleles and multiple sclerosis development	JOURNAL OF NEUROIMMUNOLOGY	30	Belgium	J Neuroimmunol	10.1016/S0165-5728(99)00007-7			1999	2023-06-14 13:08:58	2023-06-14 13:08:58		195-201		1-2	95
VLGLXXR8	journalArticle			1999	Kwon, O J; Karni, A; Israel, S; Brautbar, C; Amar, A; Meiner, Z; Abramsky, O; Karussis, D	HLA class II susceptibility to multiple sclerosis among Ashkenazi and	Arch Neurol	97	Israel	Arch Neurol.	10.1001/archneur.56.5.555	https://www.ncbi.nlm.nih.gov/pubmed/10328250	OBJECTIVE: To look for HLA class II alleles and haplotypes conferring susceptibility to multiple sclerosis (MS) in the Jewish population of; Israel. DESIGN: Population-based cohort of clinically definite patients; with MS tested prospectively over 7 years. SETTING: Referral center in a; eurology clinic at a university hospital in the greater Jerusalem area in; Israel. PATIENTS: A total of 162 con…	1999	2023-06-14 13:08:58	2023-06-14 13:08:58		555-560		5	56																	Place: Tissue Typing Unit and the Lautenberg Center for General and Tumor
4NUEAZZ7	journalArticle			1999	Sotgiu, S; Serra, C; Marrosu, M G; Dolei, A; Rosati, G	Cytokine production in patients carrying multiple sclerosis-linked HLA-DR	J Neurol	7	Italy	J Neurol	10.1007/s004150050542	https://www.ncbi.nlm.nih.gov/pubmed/10653315		1999	2023-06-14 13:08:58	2023-06-14 13:08:58		1194-1196		12	246																	Place: Germany
D6T6A7YH	journalArticle			1999	Arcos-Burgos, M; Palacio, G; Sánchez, J L; Londoño, A C; Uribe, C S; Jiménez, M; Villa, A; Anaya, J M; Bravo, M L; Jaramillo, N; Espinal, C; Builes, J J; Moreno, M; Jiménez, I	Multiple sclerosis: association to HLA DQalpha in a tropical population	Exp Clin Immunogenet	21	Colombia	Exp Clin Immunogenet.	10.1159/000019105	https://www.ncbi.nlm.nih.gov/pubmed/10394051	Studies performed in subtropical populations have found significant association between the phenotype multiple sclerosis (MS) and the major; histocompatibility complex (MHC). We present the results of a case-control; study conducted on a tropical population (Antioquia, Colombia) in order to; detect a possible association between MS and HLA DQalpha (HLA DQA1*); alleles. Forty chromosomes belonging…	1999	2023-06-14 13:08:58	2023-06-14 13:08:58		131-138		3	16																	Place: Instituto Neurológico de Antioquia, Universidad de Antioquia, Colombia.
WGFZVTCZ	journalArticle			1999	van Sechel, A C; Bajramovic, J J; van Stipdonk, M J B; Persoon-Deen, C; Geutskens, S B; van Noort, J M	EBV-induced expression and HLA-DR-restricted presentation by human B cells of alpha B-crystallin, a candidate autoantigen in multiple sclerosis	JOURNAL OF IMMUNOLOGY	157	Netherlands	J Immunol.				1999	2023-06-14 13:08:58	2023-06-14 13:08:58		129-135		1	162
8BDL59YX	journalArticle			1999	Bennetts, B H; Teutsch, S M; Buhler, M M; Heard, R N; Stewart, G J	HLA-DMB gene and HLA-DRA promoter region polymorphisms in Australian	Hum Immunol	23	Australia	Hum Immunol	10.1016/s0198-8859(99)00054-3	https://www.ncbi.nlm.nih.gov/pubmed/10527398	The MHC region has been shown to contain a susceptibility locus for multiple sclerosis (MS). While the strongest association to date has been; between HLA-DRB1*1501 and MS, the exact nature of the MHC association in; MS remains unclear. Two candidate polymorphic loci within the MHC class II; region, the HLA-DMB gene and the HLA-DRA promoter, which lie close to; HLA-DRB1, were therefore examined i…	1999	2023-06-14 13:08:58	2023-06-14 13:08:58		886-893		9	60																	Place: Department of Immunology, Westmead Hospital, Australia.
3GT9A4G2	journalArticle			1999	Karni, A; Kohn, Y; Safirman, C; Abramsky, O; Barcellos, L; Oksenberg, J R; Kahana, E; Karussis, D; Chapman, J; Brautbar, C	Evidence for the genetic role of human leukocyte antigens in low frequency DRBI*1501 multiple sclerosis patients in Israel	MULTIPLE SCLEROSIS	29	Israel	Multiple Sclerosis	10.1191/135245899678846438			1999	2023-06-14 13:08:58	2023-06-14 13:08:58		410-415		6	5
XW6IFUA2	journalArticle			1999	Gelati, M; Corsini, E; Dufour, A; Massa, G; La Mantia, L; Milanese, C; Nespolo, A; Salmaggi, A	Immunological effects of in vivo interferon-beta(1b) treatment in ten patients with multiple sclerosis: a 1-year follow-up	JOURNAL OF NEUROLOGY	21	Italy	J Neurol	10.1007/s004150050405			1999	2023-06-14 13:08:58	2023-06-14 13:08:58		569-573		7	246
QLHQZN9E	journalArticle			2000	Zipp, F; Windemuth, C; Pankow, H; Dichgans, J; Wienker, T; Martin, R; Müller, C	Multiple sclerosis associated amino acids of polymorphic regions relevant	Hum Immunol	30	Germany	Hum Immunol.	10.1016/s0198-8859(00)00173-7	https://www.ncbi.nlm.nih.gov/pubmed/11082515	Among the candidate genes for multiple sclerosis (MS), the strongest influence is conferred by human leucocyte antigen (HLA) class II genes, in; particular the DR2, DQ6, Dw2 haplotype (DRB1*1501, DQA1*0102, DQB1*0602).; Similar to other autoimmune diseases, it is not clear yet how the presence; of a specific HLA-DR or -DQ molecule translates into an increased disease; susceptibility. Previous obs…	2000	2023-06-14 13:08:58	2023-06-14 13:08:58		1021-1030		10	61																	Place: Department of Neurology, Division of Neuroimmunology, University Hospital
AXNHVQMQ	journalArticle			2000	Kalanie, H; Kamgooyan, M; Sadeghian, H; Kalanie, A R	Histocompatibility antigen (HLA) associations with multiple sclerosis in	Mult Scler	36	Iran	Mult Scler.	10.1177/135245850000600504	https://www.ncbi.nlm.nih.gov/pubmed/11064440	Human leukocyte antigen (HLA) types were obtained from 79 Iranian patients with multiple sclerosis and compared with 100 controls. The prevalence of; HLA-A24 (30.3% versus 18.0%), HLA-DR2 (43.0% versus 28. 0%) and HLA-DR15; (36.7% versus 23.0%) were significantly increased in multiple sclerosis; patients compared with controls. However age at onset, and disease status; (relapsing - remitting or p…	2000	2023-06-14 13:08:58	2023-06-14 13:08:58		317-319		5	6																	Place: Department of Neurology, Shohada Hospital, Tajrish, Tehran, Iran.
G3ASJYXG	journalArticle			2000	Lucotte, G; Bathelier, C; Mercier, G	TNF-α polymorphisms in multiple sclerosis: No association with - 238 and - 308 promoter alleles, but the microsatellite allele a 1 1 is associated with the disease in French patients	Multiple Sclerosis	39	Iran	Iran J Med Sci	10.1191/135245800678827563	https://www.scopus.com/inward/record.uri?eid=2-s2.0-0033999418&doi=10.1191%2F135245800678827563&partnerID=40&md5=5d20abd42e1dc035ed92f8f6c9ff271c		2000	2023-06-14 13:08:58	2023-06-14 13:08:58		78-80		2	6
7AWT8YE2	journalArticle			2000	Buhler, M M; Bennetts, B H; Heard, R N S; Stewart, G J	T cell receptor β chain genotyping in Australian relapsing-remitting multiple sclerosis patients	Multiple Sclerosis	16	Australia	Mult Scler	10.1191/135245800701565990	https://www.embase.com/search/results?subaction=viewrecord&id=L30392110&from=export	This study focused on susceptibility to MS within the β-chain of the T-cell antigen receptor (TCRB locus, 7q35) in a cohort of 122 RR-MS patients compared with 96 normal individuals using biallelic polymorphisms across the bv8s1 (Vβ8.1) to bv1 1s1 (Vβ11) TCRB subregion. The markers bv6s5, bv8s1, bv10s1, bv15s1 and bv3s1 were studied for allele and genotype frequencies; haplotypes were assigned wi…	2000	2023-06-14 13:08:58	2023-06-14 13:08:58		140-147		3	6																	Place: M.M. Buhler, Department of Clinical Immunology, Westmead Hospital, Westmead, NSW 2145, Australia				article; human; multiple sclerosis; major clinical study; T lymphocyte; controlled study; genotype; haplotype; genetic susceptibility; relapse; remission; genetic marker; lymphocyte receptor
V87JDN8J	journalArticle			2000	Larsen, F; Oturai, A; Ryder, L P; Madsen, H O; Hillert, J; Fredrikson, S; Sandberg-Wollheim, M; Laaksonen, M; Flinstad Harbo, H; Sawcer, S; Fugger, L; Sorensen, P S; Svejgaard, A	Linkage analysis of a candidate region in Scandinavian sib pairs with multiple sclerosis reveals linkage to chromosome 17q	Genes and Immunity	30	Denmark	Genes Immun	10.1038/sj.gene.6363705	https://www.scopus.com/inward/record.uri?eid=2-s2.0-0034303287&doi=10.1038%2Fsj.gene.6363705&partnerID=40&md5=9b69dbb71fd3d18fe8e987514a6f3b07		2000	2023-06-14 13:08:58	2023-06-14 13:08:58		456-459		7	1
39CGX9IN	journalArticle			2000	Masterman, T; Ligers, A; Olsson, T; Andersson, M; Olerup, O; Hillert, J	HLA-DR15 is associated with lower age at onset in multiple sclerosis	Ann Neurol	331	Sweden	Ann Neurol		https://www.ncbi.nlm.nih.gov/pubmed/10939572	To date, more than a dozen studies have investigated the role of HLA genes in determining clinical course and disease severity in multiple sclerosis; (MS); in each of these studies, however, patient sample size has been; small, and no consistent pattern has emerged from the results. For the; present study, we determined HLA class II genotypes and catalogued; clinical and demographic data for a to…	2000	2023-06-14 13:08:58	2023-06-14 13:08:58		211-219		2	48																	Place: Department of Neurology, Karolinska Institutet at Huddinge University
3FT4UR99	journalArticle			2000	Fukazawa, T; Kikuchi, S; Sasaki, H; Yabe, I; Miyagishi, R; Hamada, T; Tashiro, K	Genomic HLA profiles of MS in Hokkaido, Japan: important role of DPB1"0501 allele	JOURNAL OF NEUROLOGY	47	Japan	J Neurol	10.1007/s004150050558			2000	2023-06-14 13:08:59	2023-06-14 13:08:59		175-178		3	247
MVZKPH9I	journalArticle			2000	Fukazawa, T; Yamasaki, K; Ito, H; Kikuchi, S; Minohara, M; Horiuchi, I; Tsukishima, E; Sasaki, H; Hamada, T; Nishimura, Y; Tashiro, K; Kira, J	Both the HLA-CPB1 and -DRB1 alleles correlate with risk for multiple	Tissue Antigens	53	Japan	Tissue Antigens	10.1034/j.1399-0039.2000.550302.x	https://www.ncbi.nlm.nih.gov/pubmed/10777094	The purpose of this study was to clarify the association of HLA-DRB1 and -DPB1 alleles with multiple sclerosis (MS) in Japanese, to determine; whether optico-spinal MS (OS-MS) and conventional MS are immunogenetically; distinct, and to verify the role of gender difference in HLA associations; of MS. We studied HLA-DRB1 and -DPB1 polymorphisms in 166 Japanese; patients with MS. Forty-seven patient…	2000	2023-06-14 13:08:59	2023-06-14 13:08:59		199-205		3	55																	Place: Hokuyukai Neurology Hospital, Sapporo, Japan. fukazawa@my.email.ne.jp
RXMXV2QQ	journalArticle			2000	Sellebjerg, F; Jensen, J; Madsen, H O; Svejgaard, A	HLA DRB1*1501 and intrathecal inflammation in multiple sclerosis	Tissue Antigens	25	Denmark	Tissue Antigens.	10.1034/j.1399-0039.2000.550404.x	https://www.embase.com/search/results?subaction=viewrecord&id=L30237399&from=export	CD4 T cells are considered to be pivotal in the pathogenesis of multiple sclerosis (MS), and the human leukocyte antigen (HLA) haplotype associated with DRB1*1501 confers susceptibility to MS in patients of Northern European descent. Some previous studies have suggested an association of DRB1*1501 with T- and B-cell reactivity to specific myelin protein peptides, other studies suggested an associ…	2000	2023-06-14 13:08:59	2023-06-14 13:08:59		312-318		4	55																	Place: F. Sellebjerg, Department of Neurology, University of Copenhagen, Glostrup Hospital, 57 Nordre Ringvej, DK-2600 Glostrup, Copenhagen, Denmark				article; human; multiple sclerosis; major clinical study; T lymphocyte; female; male; adult; HLA DR antigen; controlled study; immunoglobulin G; priority journal; immunoglobulin production; cerebrospinal fluid; enzyme activity; myelitis; gelatinase B; immunophenotyping; interleukin 2 receptor
XBJ62WJ6	journalArticle			2000	Niino, M; Fukazawa, T; Yabe, I; Kikuchi, S; Sasaki, H; Tashiro, K	Vitamin D receptor gene polymorphism in multiple sclerosis and the	J Neurol Sci	156	Japan	J Neurol Sci.	10.1016/s0022-510x(00)00336-1	https://www.ncbi.nlm.nih.gov/pubmed/10967184	We have previously reported that the association between Bsm I polymorphism, one of the vitamin D receptor genes (VDRG) polymorphism, and; multiple sclerosis (MS). In this report, we investigated the further; possible role or relevance of VDRG in the pathogenesis of MS. Apa I; polymorphism was detected by PCR-RFLP from the DNA of 77 conventional MS; patients and 95 healthy controls. The study of …	2000	2023-06-14 13:08:59	2023-06-14 13:08:59		65-71		1	177																	Place: Department of Neurology, Hokkaido University Graduate School of Medicine,
HY4N7IKJ	journalArticle			2000	Sellebjerg, F; Christiansen, M; Jensen, J; Frederiksen, J L	Immunological effects of oral high-dose methylprednisolone in acute optic neuritis and multiple sclerosis	European Journal of Neurology	73	Denmark	Eur J Neurol.	10.1046/j.1468-1331.2000.00074.x	https://www.scopus.com/inward/record.uri?eid=2-s2.0-0034465872&doi=10.1046%2Fj.1468-1331.2000.00074.x&partnerID=40&md5=b0e81257f3d255b8c55a20df297410a3		2000	2023-06-14 13:08:59	2023-06-14 13:08:59		281-289		3	7
24PL5L8N	journalArticle			2000	Lindqvist, A.-K.; Lähdetie, J; Tienari, P J; Wikström, J; Palo, J; Allen, M; Peltonen, L; Gyllensten, U	Mapping of the HLA class II susceptibility haplotype for multiple sclerosis in Finland	Hereditas	2	Sweden	Hereditas	10.1111/j.1601-5223.2000.00089.x	https://www.embase.com/search/results?subaction=viewrecord&id=L30449456&from=export	We analyzed the four class II loci DPB1, DQB1, DQA1 and DRB1 and two microsatellites located close to the TAP1 (25530.5, 26610.3) and TNFα (IR2/4) loci in a Finnish patient cohort comprising twenty-one Finnish multiplex families with 2-6 affected individuals per pedigree. Association analyses, parametric linkage analyses and TDT analyses all suggest that a MS susceptibility locus is to be found i…	2000	2023-06-14 13:08:59	2023-06-14 13:08:59		89-94		2	132																	Place: U. Gyllensten, Department of Genetics and Pathology, Section of Medical Genetics, University of Uppsala, SE-751 85 Uppsala, Sweden				article; human; multiple sclerosis; familial disease; major clinical study; female; male; adult; aged; controlled study; haplotype; genetic susceptibility; gene locus; HLA antigen class 2; gene mapping; Finland
GCFS7FP5	journalArticle			2000	Alvarado-de la Barrera, C; Zúñiga-Ramos, J; Ruíz-Morales, J A; Estañol, B; Granados, J; Llorente, L	HLA class II genotypes in Mexican Mestizos with familial and nonfamilial	Neurology	55	México	Neurology.	10.1212/wnl.55.12.1897	https://www.ncbi.nlm.nih.gov/pubmed/11134391	Predisposition to MS is associated with the HLA-DR2 antigen in white patients. The authors investigated the genetic factors behind the; increasing frequency of MS in the Mexican population. HLA-DR and DQ were; analyzed in 17 patients with MS, 15 of their first-degree relatives, and; 99 healthy ethnically matched controls. DR2 or DR3 was found in 15 of 17; patients. In controls, both alleles had f…	2000	2023-06-14 13:08:59	2023-06-14 13:08:59		1897-1900		12	55																	Place: Departments of Immunology and Rheumatology, Instituto Nacional de la
PE33RJ4Y	journalArticle			2000	Fogdell-Hahn, A; Ligers, A; Grønning, M; Hillert, J; Olerup, O	Multiple sclerosis: a modifying influence of HLA class I genes in an HLA	Tissue Antigens	314	Sweden	Tissue Antigens.	10.1034/j.1399-0039.2000.550205.x	https://www.ncbi.nlm.nih.gov/pubmed/10746785	Multiple sclerosis (MS) is a presumed autoimmune disease of the central ervous system, shown to be associated with the HLA class II haplotype; DRB1*15,DQB1*06. Carrying the HLA class II haplotype DRB1*15,DQB1*06; increases the risk of MS by 3.6. By adopting a polymerase chain reaction; (PCR)-based typing technique for HLA class I and class II genes, 200; Swedish MS patients and 210 Swedish health…	2000	2023-06-14 13:08:59	2023-06-14 13:08:59		140-148		2	55																	Place: Karolinska Institute, Department of Biosciences at NOVUM, Huddinge,
Q2URUVEZ	journalArticle			2000	Zhu, X; Zhang, Y; Wang, Q; Wang, F	Polymorphisms of TAP, LMP and HLA-DM genes in the Chinese	Chinese Medical Journal	9	China	Chin Med J (Engl).		https://www.scopus.com/inward/record.uri?eid=2-s2.0-0034175027&partnerID=40&md5=287d8ea3113b8968d9cd921e2d55ff58		2000	2023-06-14 13:08:59	2023-06-14 13:08:59		372-375		4	113
8KYGUR8E	journalArticle			2001	Weatherby, S J M; Thomson, W; Pepper, L; Donn, R; Worthington, J; Mann, C L A; Davies, M B; Fryer, A A; Boggild, M D; Young, C A; Jones, P W; Strange, R C; Ollier, W E R; Hawkins, C P	HLA-DRB1 and disease outcome in multiple sclerosis	Journal of Neurology	72	UK	J Neurol.	10.1007/s004150170205	https://www.embase.com/search/results?subaction=viewrecord&id=L32323869&from=export	The association between susceptibility to multiple sclerosis (MS) and the class II MHC allele HLA-DRB1*15 is well established although a possible relationship between this allele and outcome in MS is less clear. HLA-DRB1 typing was performed on 375 unrelated white patients with clinically definite MS and on 367 healthy controls. Putative associations of the gene with outcome were examined by divi…	2001	2023-06-14 13:08:59	2023-06-14 13:08:59		304-310		4	248																	Place: S.J.M. Weatherby, Keele Multiple Sclerosis Res. Group, Postgraduate Medical School, Royal Infirmary, Stoke-on-Trent, United Kingdom				article; human; multiple sclerosis; major clinical study; female; male; adult; disease severity; HLA DR antigen; allele; controlled study; disease predisposition; prognosis; priority journal; disease course; chronicity
EMDKIEHJ	journalArticle			2001	Rasmussen, H B; Kelly, M A; Francis, D A; Clausen, J	CTLA4 in multiple sclerosis. Lack of genetic association in a European	J Neurol Sci	47	Denmark	J Neurol Sci.	10.1016/s0022-510x(00)00502-5	https://www.ncbi.nlm.nih.gov/pubmed/11239948	In the present study we searched for an association between multiple sclerosis (MS) and the gene encoding the cytotoxic T lymphocyte antigen 4; (CTLA4). Our experimental approach involved amplification of DNA fragments; of the promoter and exon 1 of this gene containing single nucleotide; polymorphisms followed by treatment of the amplified fragments with; restriction enzymes for allele determina…	2001	2023-06-14 13:08:59	2023-06-14 13:08:59		143-147		2	184																	Place: Department of Life Sciences, Roskilde University, PO Box 260, DK-4000
LQ3HDTJ5	journalArticle			2001	Zayas, M D; Lucas, M; Solano, F; Fernández-Pérez, M J; Izquierdo, G	Association of a CA repeat polymorphism upstream of the Fas ligand gene with multiple sclerosis	Journal of Neuroimmunology	16	Spain	J Neuroimmunol.	10.1016/S0165-5728(01)00309-5	https://www.scopus.com/inward/record.uri?eid=2-s2.0-0035362594&doi=10.1016%2FS0165-5728%2801%2900309-5&partnerID=40&md5=09d1d36f1b83f4cbae7896990a41bab6		2001	2023-06-14 13:08:59	2023-06-14 13:08:59		238-241		2	116
3RM4BNKH	journalArticle			2001	Bitti, P P; Murgia, B S; Ticca, A; Ferrai, R; Musu, L; Piras, M L; Puledda, E; Campo, S; Durando, S; Montomoli, C; Clayton, D G; Mander, A P; Bernardinelli, L	Association between the ancestral haplotype HLA A30B18DR3 and multiple	Genet Epidemiol	44	Italy	Genet Epidemiol	10.1002/1098-2272(200102)20:2<271::AID-GEPI9>3.0.CO;2-L	https://www.ncbi.nlm.nih.gov/pubmed/11180452	Association and linkage studies have established the importance of the major histocompatibility complex (MHC) in the susceptibility for multiple; sclerosis (MS). We carried out a case-control study to investigate the; ancestral haplotype A30B18DR3 and MS in the Nuoro population of Sardinia,; which is isolated and genetically distinct from other populations in the; Mediterranean basin and characte…	2001	2023-06-14 13:08:59	2023-06-14 13:08:59		271-283		2	20																	Place: Centro Tipizzazione Tissutale, Ospedale San Francesco, Nuoro, Italy.
B8ANJ96S	journalArticle			2001	Luomala, M; Elovaara, I; Ukkonen, M; Koivula, T; Lehtimäki, T	The combination of HLA-DR1 and HLA-DR53 protects against MS	Neurology	30	Finland	Neurology.	10.1212/WNL.56.3.383	https://www.scopus.com/inward/record.uri?eid=2-s2.0-0035852817&doi=10.1212%2FWNL.56.3.383&partnerID=40&md5=ece272b2d1816421f10682d19751dbfb		2001	2023-06-14 13:08:59	2023-06-14 13:08:59		383-385		3	56
RPLGXI7T	journalArticle			2001	Montanaro, D; Sanna, V; Matarese, G; Larby, B B; Racioppi, L; Carrieri, P B; Bruno, R; Davey, N J; Zappacosta, S; Fontana, S	The fine specificity of human T cell lines towards myelin basic protein peptides in southern Italian multiple sclerosis patients	Clinical and Experimental Immunology	13	Italy	Clin Exp Immunol.	10.1046/j.1365-2249.2001.01457.x	https://www.scopus.com/inward/record.uri?eid=2-s2.0-0035111208&doi=10.1046%2Fj.1365-2249.2001.01457.x&partnerID=40&md5=a66480cd93140c8e84b4c126a4fb0c5c		2001	2023-06-14 13:08:59	2023-06-14 13:08:59		288-293		2	123
8IECPTT7	journalArticle			2001	Huitinga, I; De Groot, C J A; Van Der Valk, P; Kamphorst, W; Tilders, F J H; Swaab, D F	Hypothalamic lesions in multiple sclerosis	Journal of Neuropathology and Experimental Neurology	134	Netherlands	J Neuropathol Exp Neurol.	10.1093/jnen/60.12.1208	https://www.scopus.com/inward/record.uri?eid=2-s2.0-0035212726&doi=10.1093%2Fjnen%2F60.12.1208&partnerID=40&md5=82f853daa4236aa76b292c41e796a33a		2001	2023-06-14 13:09:00	2023-06-14 13:09:00		1208-1218		12	60
PFJV6BCZ	journalArticle			2001	Minohara, M; Ochi, H; Matsushita, S; Irie, A; Nishimura, Y; Kira, J	Differences between T-cell reactivities to major myelin protein-derived peptides in opticospinal and conventional forms of multiple sclerosis and healthy controls	TISSUE ANTIGENS	36	Japan	Tissue Antigens.	10.1034/j.1399-0039.2001.057005447.x			2001	2023-06-14 13:09:00	2023-06-14 13:09:00		447-456		5	57
H8KSMPZQ	journalArticle			2001	Sotgiu, S; Pueliatti, M; Solinas, G; Castmlia, P; Sanna, A; Rosati, G	Immunogenetic heterogeneity of multiple sclerosis in Sardinia	Neurological Sciences	11	Italy	Neurol Sci	10.1007/s100720170018	https://www.scopus.com/inward/record.uri?eid=2-s2.0-0035321373&doi=10.1007%2Fs100720170018&partnerID=40&md5=d2cd03cc169e8bedf164cbbf55b4f4e3		2001	2023-06-14 13:09:00	2023-06-14 13:09:00		167-170		2	22
S4FJHRUS	journalArticle			2001	Perini, P; Tagliaferri, C; Belloni, M; Biasi, G; Gallo, P	The HLA-DR13 haplotype is associated with "benign" multiple sclerosis in	Neurology	25	Italy	Neurology	10.1212/wnl.57.1.158	https://www.ncbi.nlm.nih.gov/pubmed/11445652		2001	2023-06-14 13:09:00	2023-06-14 13:09:00		158-159		1	57																	Place: Department of Neurological and Psychiatrical, Multiple Sclerosis Centre,
3NXWJCQQ	journalArticle			2001	Mirsattari, S M; Johnston, J B; McKenna, R; Del Bigio, M R; Orr, P; Ross, R T; Power, C	Aboriginals with multiple sclerosis HLA types and predominance of neuromyelitis optica	Neurology	128	Canada	Neurology	10.1212/WNL.56.3.317	https://www.embase.com/search/results?subaction=viewrecord&id=L32144141&from=export	Background: MS is common in people of northern European ethnicity who live in northern geographic areas; however, MS is rarely identified among aboriginal peoples living in the same areas. Objectives: To determine the prevalence, clinical features, HLA type, and viral infections associated with MS among aboriginals in Manitoba, Canada. Methods: A retrospective study was performed in which the cli…	2001	2023-06-14 13:09:00	2023-06-14 13:09:00		317-323		3	56																	Place: C. Power, Department of Clinical Neuroscience, 3330 Hospital Drive NW, Calgary, Alta. T2N 4N1, Canada				article; HLA antigen; human; multiple sclerosis; female; male; adult; clinical article; HLA DR antigen; controlled study; prevalence; retrospective study; clinical feature; HLA typing; myelooptic neuropathy; priority journal; ethnic difference; HLA DQ antigen; Human herpesvirus 6; spinal cord disease; Canada; virus infection; optic nerve disease; Human immunodeficiency virus 1; Human T-lymphotrop…
8TGYLFDX	journalArticle			2001	Niino, M; Kikuchi, S; Fukazawa, T; Yabe, I; Sasaki, H; Tashiro, K	Heat shock protein 70 gene polymorphism in Japanese patients with multiple sclerosis	Tissue Antigens	28	Japan	Tissue Antigens	10.1034/j.1399-0039.2001.580205.x	https://www.scopus.com/inward/record.uri?eid=2-s2.0-0034749811&doi=10.1034%2Fj.1399-0039.2001.580205.x&partnerID=40&md5=dc0d6b9d7e5cecd80a62ee642960f350		2001	2023-06-14 13:09:00	2023-06-14 13:09:00		93-96		2	58
2NY7FDTZ	journalArticle			2001	Marrosu, M G; Murru, R; Murru, M R; Costa, G; Zavattari, P; Whalen, M; Cocco, E; Mancosu, C; Schirru, L; Solla, E; Fadda, E; Melis, C; Porru, I; Rolesu, M; Cucca, F	Dissection of the HLA association with multiple sclerosis in the founder	Hum Mol Genet	193	Italy	Hum Mol Genet	10.1093/hmg/10.25.2907	https://www.ncbi.nlm.nih.gov/pubmed/11741834	Several studies have indicated that multiple sclerosis (MS) is associated and linked to the major histocompatibility complex (MHC)human leukocyte; antigen (HLA) region of chromosome 6p21.3, but the exact location and; ature of the primarily associated locus within the HLA complex is still; controversial and largely presumptive. By linkage disequilibrium mapping,; we have systematically investigat…	2001	2023-06-14 13:09:00	2023-06-14 13:09:00		2907-2916		25	10																	Place: Dipartimento di Neuroscienze, University of Cagliari, Centro Sclerosi
BG22LATL	journalArticle			2001	Mattila, K M; Luomala, M; Lehtimäki, T; Laippala, P; Koivula, T; Elovaara, I	Interaction between ESR1 and HLA-DR2 may contribute to the development of MS in women	Neurology	34	Finland	Neurology	10.1212/WNL.56.9.1246	https://www.scopus.com/inward/record.uri?eid=2-s2.0-0035826890&doi=10.1212%2FWNL.56.9.1246&partnerID=40&md5=83226b580ce9ec88c87a041b0c94bc8d		2001	2023-06-14 13:09:00	2023-06-14 13:09:00		1246-1247		9	56
RHWIAD75	journalArticle			2001	Fusco, C; Andreone, V; Coppola, G; Luongo, V; Guerini, F; Pace, E; Florio, C; Pirozzi, G; Lanzillo, R; Ferrante, P; Vivo, P; Mini, M; Macrì, M; Orefice, G; Lombardi, M L	HLA-DRB1*1501 and response to copolymer-1 therapy in relapsing-remitting	Neurology	107	Italy	Neurology	10.1212/wnl.57.11.1976	https://www.ncbi.nlm.nih.gov/pubmed/11739812	BACKGROUND: Copolymer 1 (Cop-1) is a random synthetic amino acid copolymer, effective in the treatment of the relapsing-remitting form of; MS (RRMS). In vitro and in vivo studies suggest that the mechanism of; Cop-1 involves its binding to major histocompatibility complex class II; molecules as an initial step. OBJECTIVE: To assess a possible relationship; between human leukocyte antigen (HLA) al…	2001	2023-06-14 13:09:00	2023-06-14 13:09:00		1976-1979		11	57																	Place: Servizio Immunoematologia e Trasfusione, Università Fedrico II, Napoli,
AW22YTRZ	journalArticle			2001	Kouwenhoven, M; Teleshova, N; Özenci, V; Press, R; Link, H	Monocytes in multiple sclerosis: Phenotype and cytokine profile	Journal of Neuroimmunology	117	Sweden	J Neuroimmunol	10.1016/S0165-5728(00)00396-9	https://www.scopus.com/inward/record.uri?eid=2-s2.0-0035205622&doi=10.1016%2FS0165-5728%2800%2900396-9&partnerID=40&md5=3ef010fca426d20ab7e7c69d9e5da24d		2001	2023-06-14 13:09:00	2023-06-14 13:09:00		197-205		1-2	112
QR6QF86Y	journalArticle			2002	Fainardi, Enrico; Granieri, Enrico; Tola, Maria Rosaria; Melchiorri, Loredana; Vaghi, Luca; Rizzo, Roberta; Castellazzi, Massimiliano; Ceruti, Stefano; Paolino, Ezio; Baricordi, Olavio Roberto	Clinical and MRI disease activity in multiple sclerosis are associated	J Neuroimmunol	19	Italy	J Neuroimmunol	10.1016/s0165-5728(02)00348-x	https://www.ncbi.nlm.nih.gov/pubmed/12446018	The goal of our study was to clarify the contribution of soluble human leukocyte antigens class I (sHLA-I) in multiple sclerosis (MS) immune; dysregulation. We retrospectively evaluated by ELISA cerebrospinal fluid; (CSF) and serum sHLA-I levels in 79 relapsing-remitting (RR), 26 secondary; progressive (SP) and 15 primary progressive (PP) MS patients stratified; according to clinical and Magnetic…	2002	2023-06-14 13:09:00	2023-06-14 13:09:00		151-159		1-2	133																	Place: Multiple Sclerosis Center, Department of Neurology, University of Ferrara,
Q4B5Q8ZE	journalArticle			2002	Lutterotti, A; Reindl, M; Gassner, C; Poustka, K; Schanda, K; Deisenhammer, F; Berger, T	Antibody response to myelin oligodendrocyte glycoprotein and myelin basic protein depend on familial background and are partially associated with human leukocyte antigen alleles in multiplex families and sporadic multiple sclerosis	Journal of Neuroimmunology	22	Austria	J Neuroimmunol	10.1016/S0165-5728(02)00271-0	https://www.embase.com/search/results?subaction=viewrecord&id=L35126320&from=export	We investigated the association of the antibody response to myelin oligodendrocyte glycoprotein (MOG) and myelin basic protein (MBP) with human leukocyte antigen (HLA) class II alleles in 41 patients with sporadic multiple sclerosis (MS) and 12 multiplex MS families. We found significantly increased antibody response to MOG and MBP in MS patients without any difference to asymptomatic relatives. …	2002	2023-06-14 13:09:00	2023-06-14 13:09:00		201-207		1-2	131																	Place: T. Berger, Department of Neurology, University of Innsbruck, Anichstrasse 35, A-6020 Innsbruck, Austria				article; human; multiple sclerosis; familial disease; major clinical study; female; male; adult; HLA DR antigen; aged; allele; controlled study; genetic association; antibody response; HLA typing; immune response; myelin basic protein; myelin oligodendrocyte glycoprotein; priority journal; HLA antigen class 2; immunoglobulin M; antigen antibody reaction; immunoreactivity; HLA DR5 antigen; immunog…
H9ZQVAAD	journalArticle			2002	Palacio, L G; Rivera, D; Builes, J J; Jiménez, M E; Salgar, M; Anaya, J M; Jiménez, I; Camargo, M; Arcos-Burgos, M; Sánchez, J L	Multiple sclerosis in the tropics: genetic association to STR's loci	Mult Scler	29	Colombia	Mult Scler	10.1191/1352458502ms804oa	https://www.ncbi.nlm.nih.gov/pubmed/12120698	Clear evidence has been presented correlating gene polymorphisms at 6p21.3-21.4 (containing HLA and TNF) and the predisposition to acquire; multiple sclerosis (MS). In a previous study, we found that polymorphisms; at HLA DQAI were associated with being or not being predisposed to MS in; individuals inhabiting the tropics, where the prevalence of MS is; significantly lower than in subtropical are…	2002	2023-06-14 13:09:00	2023-06-14 13:09:00		249-255		3	8																	Place: Neurological Institute of Antioquia, Medellín, Colombia.
DW6YSWKT	journalArticle			2002	Reunanen, K; Finnilä, S; Laaksonen, M; Sumelahti, M.-L.; Wikström, J; Pastinen, T; Kuokkanen, S; Saarela, J; Uimari, P; Ruutiainen, J; Ilonen, J; Peltonen, L; Tienari, P J	Chromosome 19q13 and multiple sclerosis susceptibility in Finland: A linkage and two-stage association study	Journal of Neuroimmunology	23	Finland	J Neuroimmunol	10.1016/S0165-5728(02)00051-6	https://www.scopus.com/inward/record.uri?eid=2-s2.0-0036093493&doi=10.1016%2FS0165-5728%2802%2900051-6&partnerID=40&md5=cd8edfeed308944532a44b1847c87d4d		2002	2023-06-14 13:09:00	2023-06-14 13:09:00		134-142		1-2	126
SU9ZIBW6	journalArticle			2002	Laaksonen, Mikko; Pastinen, Tomi; Sjöroos, Minna; Kuokkanen, Satu; Ruutiainen, Juhani; Sumelahti, Marja Liisa; Reijonen, Helena; Salonen, Reijo; Wikström, Juhani; Panelius, Martin; Partanen, Jukka; Tienari, Pentti J; Ilonen, Jorma	HLA class II associated risk and protection against multiple sclerosis-a	J Neuroimmunol	83	Finland	J Neuroimmunol	10.1016/s0165-5728(01)00456-8	https://www.ncbi.nlm.nih.gov/pubmed/11777553	We analyzed the HLA class II haplotypes in 249 Finnish nuclear families and compared the frequencies of parental haplotypes transmitted or; on-transmitted to multiple sclerosis (MS) patients. The most important; predisposing haplotype was DRB1*15-DQB1*0602 (P<10(-6)) as expected and a; weak predisposing effect of DRB1*04-DQB1*0302 was revealed after the; elimination of DRB1*15-DQB1*0602. HLA-DRB1…	2002	2023-06-14 13:09:00	2023-06-14 13:09:00		140-145		1-2	122																	Place: Turku Immunology Centre and Department of Virology, University of Turku,
7XL7YXLX	journalArticle			2002	Santos, C C C	Analysis of HLA DQ DP, DR alleles associated with multiple sclerosis susceptibility in a population of patients from the Rio de Janeiro City (abstract) - Dissertation. Niteroi, 2002.	ARQUIVOS DE NEURO-PSIQUIATRIA	6	Brazil	Arq. Neuro-Psiquiatr	10.1590/S0004-282X2002000600037			2002	2023-06-14 13:09:01	2023-06-14 13:09:01		1051-1051		4	60
FLYUYVS5	journalArticle			2002	Kikuchi, S; Fukazawa, T; Niino, M; Yabe, I; Miyagishi, R; Hamada, T; Tashiro, K	Estrogen receptor gene polymorphism and multiple sclerosis in Japanese patients: Interaction with HLA-DRB1*1501 and disease modulation	Journal of Neuroimmunology	56	Japan	J Neuroimmunol	10.1016/S0165-5728(02)00140-6	https://www.embase.com/search/results?subaction=viewrecord&id=L34722366&from=export	We investigated PvuII and XbaI polymorphism in the estrogen receptor gene (ERG) and HLA-DRB1*1501 positivity in 116 conventional multiple sclerosis (MS) patients and 101 healthy controls in a Japanese population. Logistic analysis revealed independent associations of [P] allele in the profiles for PvuII (p=0.0005, adjusted odds ratio (aOR)=3.17) and DRB1*1501 (p=0.0089, aOR=2.61) with conventiona…	2002	2023-06-14 13:09:01	2023-06-14 13:09:01		77-81		1-2	128																	Place: S. Kikuchi, Department of Neurology, Hokkaido Univ. Grad. Sch. of Med., Kita-15 Nshi-7, Kita-ku, Sapporo 060-8638, Japan				article; human; multiple sclerosis; major clinical study; female; male; adult; disease severity; HLA DR antigen; aged; allele; controlled study; genetic association; disease duration; DNA polymorphism; risk assessment; disease association; Japan; priority journal; disease course; gender; scoring system; antigen detection; protein protein interaction; time; analytic method; receptor gene; estrogen…
T9BUT225	journalArticle			2002	Yentür, S P; Akman-Demir, G; Eraksoy, M; Saruhan-Direskeneli, G	Autoreactivity to myelin antigens related to HLA associations with	Mult Scler	4	Turkey	Mult Scler	10.1191/1352458502ms806oa	https://www.ncbi.nlm.nih.gov/pubmed/12166496	Multiple sclerosis (MS) is considered as an immune process influenced by genetic and environmental factors. HLA-DR2 and -DR4 have been documented; to be associated with MS. The HLA-dependent differences of immune response; to myelin and other antigens might point out some relevant mechanisms in; MS development The responses to myelin antigens and to PPD have been; compared in 21 MS patients and 2…	2002	2023-06-14 13:09:01	2023-06-14 13:09:01		278-283		4	8																	Place: Department of Immunology, Istanbul University DETAE, Capa-Istanbul,
3W7QFYGR	journalArticle			2002	Goedde, Rene; Sawcer, Stephen; Boehringer, Stefan; Miterski, Bianca; Sindern, Eckhart; Haupts, Michael; Schimrigk, Sebastian; Compston, Alastair; Epplen, Joerg T	A genome screen for linkage disequilibrium in HLA-DRB1*15-positive Germans	Hum Genet	47	Germany	Hum Genet	10.1007/s00439-002-0801-8	https://www.ncbi.nlm.nih.gov/pubmed/12215840	Multiple sclerosis (MS) is a demyelinating disorder of the central nervous system with putative autoimmune aetiology and complex genetic background.; Here, we report the results of a genome screen for linkage disequilibrium; (LD) by using 6000 microsatellite markers in 198 HLA-DRB1*15-positive MS; patients and 198 unrelated controls (pooled DNA); 4666 analysed markers; could be included in the re…	2002	2023-06-14 13:09:01	2023-06-14 13:09:01		270-277		3	111																	Place: Department of Molecular Human Genetics, Ruhr-University,
AYC535HY	journalArticle			2002	He, B; Giedraitis, V; Ligers, A; Binzer, M; Andersen, P M; Forsgren, L; Sandkuijl, L A; Hillert, J	Sharing of a conserved haplotype suggests a susceptibility gene for multiple sclerosis at chromosome 17p11	European Journal of Human Genetics	21	Sweden	Eur J Hum Genet	10.1038/sj.ejhg.5200802	https://www.scopus.com/inward/record.uri?eid=2-s2.0-0036075527&doi=10.1038%2Fsj.ejhg.5200802&partnerID=40&md5=0e743b5f67338cc025000f73b3cad899		2002	2023-06-14 13:09:01	2023-06-14 13:09:01		271-275		4	10
MFM6BVC5	journalArticle			2002	Lobnig, B M; Chantelau, E; Vidgrén, G; Van Landeghem, A A L; Kinnunen, L; Tuomilehto-Wolf, E	HLA-patterns in patients with multiple sclerosis and type I diabetes mellitus: Evidence for possible mutual exclusion of both diseases	Diabetes and Metabolism	9	Germany	Diabetes Metab		https://www.embase.com/search/results?subaction=viewrecord&id=L34746956&from=export	Background: Type I diabetes mellitus (T1DM) and multiple sclerosis (MS), both immune-mediated diseases, rarely co-exist in the same individual or co-segregate in families. HLA susceptibility genes for T1DM (DRB1*0401, DRB1*0404, DQB1*0302, DRB1*0301, DQB1*0201) rarely occur in MS patients. HLA genes known to confer "resistance" to T1DM (DRB1*1501, DQB1*O602-DQA1*01O2) predispose to MS. To test th…	2002	2023-06-14 13:09:01	2023-06-14 13:09:01		217-221		3	28																	Place: E. Chantelau, Department of Metabolic Diseases, WHO-Collaborating Ctr. for Diabetes, Heinrich-Heine-Univ. of Dusseldorf, Moorenstraße 5, D-40001 Düsseldorf, Germany				article; human; multiple sclerosis; HLA system; major clinical study; adult; HLA DR antigen; controlled study; genotype; genetic susceptibility; case control study; insulin dependent diabetes mellitus; HLA typing; Caucasian; HLA antigen class 2; HLA antigen class 1; serology; HLA DQ antigen; Germany; comorbidity; SSP-PCR Dynal; C3
2ISR3UU6	journalArticle			2002	Favorova, O O; Andreewski, T V; Boiko, A N; Sudomoina, M A; Alekseenkov, A D; Kulakova, O G; Slanova, A V; Gusev, E I	The chemokine receptor CCR5 deletion mutation is associated with MS in HLA-DR4-positive Russians	Neurology	59	Russia	Neurology	10.1212/01.WNL.0000035626.92372.0A	https://www.scopus.com/inward/record.uri?eid=2-s2.0-0037180415&doi=10.1212%2F01.WNL.0000035626.92372.0A&partnerID=40&md5=e3c6154adb81625d98fe22210e4d1d91		2002	2023-06-14 13:09:01	2023-06-14 13:09:01		1652-1655		10	59
FW75VZKR	journalArticle			2003	Putheti, P; Soderstrom, M; Link, H; Huang, Y.-M.	Effect of glatiramer acetate (Copaxone) on CD4+CD25 high T regulatory cells and their IL-10 production in multiple sclerosis	Journal of Neuroimmunology	95	Sweden	J Neuroimmunol	10.1016/j.jneuroim.2003.08.001	https://www.scopus.com/inward/record.uri?eid=2-s2.0-0142195835&doi=10.1016%2Fj.jneuroim.2003.08.001&partnerID=40&md5=43aa2bfd53536d86dd1bed533b2f3d5b		2003	2023-06-14 13:09:01	2023-06-14 13:09:01		125-131		1-2	144
DBYDRVAY	journalArticle			2003	Höllsberg, P; Hansen, H J; Haahr, S	Altered CD8+ T cell responses to selected Epstein-Barr virus immunodominant epitopes in patients with multiple sclerosis	Clinical and Experimental Immunology	113	Denmark	Clin Exp Immunol	10.1046/j.1365-2249.2003.02114.x	https://www.scopus.com/inward/record.uri?eid=2-s2.0-0347997289&doi=10.1046%2Fj.1365-2249.2003.02114.x&partnerID=40&md5=3ac811af6cdf129e2a12e950f92266c6		2003	2023-06-14 13:09:01	2023-06-14 13:09:01		137-143		1	132
DJG58IDT	journalArticle			2003	Barcellos, L F; Oksenberg, J R; Begovich, A B; Martin, E R; Schmidt, S; Vittinghoff, E; Goodin, D S; Pelletier, D; Lincoln, R R; Bucher, P; Swerdlin, A; Pericak-Vance, M A; Haines, J L; Hauser, S L	HLA-DR2 dose effect on susceptibility to multiple sclerosis and influence on disease course	American Journal of Human Genetics	362	USA	Am J Hum Genet	10.1086/367781	https://www.embase.com/search/results?subaction=viewrecord&id=L36255969&from=export	Models of disease susceptibility in multiple sclerosis (MS) often assume a dominant action for the HLA-DRB1*1501 allele and its associated haplotype (DRB1*1501-DQB1*0602 or DR2). A robust and phenotypically well-characterized MS data set was used to explore this model in more detail. A dose effect of HLA-DR2 haplotypes on MS susceptibility was revealed. This observation suggests that, in addition…	2003	2023-06-14 13:09:01	2023-06-14 13:09:01		710-716		3	72																	Place: S.L. Hauser, Department of Neurology, Univ. of California at San Francisco, 505 Parnassus Avenue, San Francisco, CA 94143-0114, United States				article; human; multiple sclerosis; HLA system; female; male; adult; HLA DR antigen; phenotype; protein expression; allele; controlled study; haplotype; disease predisposition; risk factor; protein function; homozygosity; priority journal; HLA DR2 antigen; disease course; molecular mechanics; disease model; clinical observation; protein modification
PV6BXQTS	journalArticle			2003	Quelvennec, E; Bera, O; Cabre, P; Alizadeh, M; Smadja, D; Jugde, F; Edan, G; Semana, G	Genetic and functional studies in multiple sclerosis patients from	Tissue Antigens	41	France	Tissue Antigens	10.1046/j.0001-2815.2002.00008.x	https://www.ncbi.nlm.nih.gov/pubmed/12694585	Among candidate genes involved in multiple sclerosis (MS) genetic susceptibility, MHC genes and particularly HLA-DRB1*1501-DQB1*0602; haplotype play a major role. Based on the strong linkage disequilibrium; observed in Caucasians between DRB1*1501 and DQB1*0602 alleles, it is; still impossible to draw a firm conclusion about the DRB1 or DQB1 locus; involvement. In order to address this issue a st…	2003	2023-06-14 13:09:01	2023-06-14 13:09:01		166-171		2	61																	Place: Laboratoire Universitaire d'Immunologie (UPRES EA 1257 - IFR 97),
WQF42ZLK	journalArticle			2003	Michałowska-Wender, G; Losy, J; Wender, M; Januszkiewicz-Lewandowska, D; Nowak, J	Effect of immunomodulatory treatment of multiple sclerosis on lymphocyte surface immunomarkers	Polish Journal of Pharmacology	8	Poland	Pol J Pharmacol		https://www.scopus.com/inward/record.uri?eid=2-s2.0-18244430903&partnerID=40&md5=176316387609a9c08aa4a1e573b5242f		2003	2023-06-14 13:09:01	2023-06-14 13:09:01		877-880		5	55
7QXVHXBK	journalArticle			2003	Ban, M; Sawcer, S J; Heard, R N S; Bennetts, B H; Adams, S; Booth, D; Perich, V; Setakis, E; Compston, A; Stewart, G J	A genome-wide screen for linkage disequilibrium in Australian	J Neuroimmunol	21	UK	J Neuroimmunol	10.1016/j.jneuroim.2003.08.012	https://www.ncbi.nlm.nih.gov/pubmed/14575915	The association of multiple sclerosis with alleles/haplotypes from the HLA region on chromosome 6p21 is well established although the remainder of; the genome remains relatively unexplored. We have completed a genome-wide; screen for linkage disequilibrium in a cohort of Australian multiple; sclerosis patients positive for HLA-DRB1*1501. A total of 4346; microsatellite markers provided through th…	2003	2023-06-14 13:09:01	2023-06-14 13:09:01		60-64		1-2	143																	Place: Neurology Unit, Addenbrooke's Hospital, University of Cambridge, Cambridge
5QRRGKNK	journalArticle			2003	Giedraitis, V; Modin, H; Callander, M; Landtblom, A M; Fossdal, R; Stefansson, K; Hillert, J; Gulcher, J	Genome-wide TDT analysis in a localized population with a high prevalence of multiple sclerosis indicates the importance of a region on chromosome 14q	Genes and Immunity	20	Sweden	Genes Immun	10.1038/sj.gene.6364024	https://www.scopus.com/inward/record.uri?eid=2-s2.0-3042826971&doi=10.1038%2Fsj.gene.6364024&partnerID=40&md5=9261687a16e7485d2e77e40dd1f6420a		2003	2023-06-14 13:09:01	2023-06-14 13:09:01		559-563		8	4
PNKP2H9T	journalArticle			2003	Nejentsev, S; Laaksonen, M; Tienari, P J; Fernandez, O; Cordell, H; Ruutiainen, J; Wikström, J; Pastinen, T; Kuokkanen, S; Hillert, J; Ilonen, J	Intercellular adhesion molecule-1 K469E polymorphism: Study of association with multiple sclerosis	Human Immunology	71	Finland	Hum Immunol	10.1016/S0198-8859(02)00825-X	https://www.scopus.com/inward/record.uri?eid=2-s2.0-20244388365&doi=10.1016%2FS0198-8859%2802%2900825-X&partnerID=40&md5=e709c2fb79ece582fcb42726ec10e566		2003	2023-06-14 13:09:02	2023-06-14 13:09:02		345-349		3	64
8UUPHU95	journalArticle			2003	Kankonkar, S; Jeyanti, G; Singhal, B S; Shankarkumar, U	Evidence for novel DRB1*15 allele association among clinically definite multiple sclerosis patients from Mumbai, India	Human Immunology	50	India	Hum Immunol	10.1016/S0198-8859(03)00014-4	https://www.scopus.com/inward/record.uri?eid=2-s2.0-0037380990&doi=10.1016%2FS0198-8859%2803%2900014-4&partnerID=40&md5=014b0f3fb88428c0c98940e0415037b5		2003	2023-06-14 13:09:02	2023-06-14 13:09:02		478-482		4	64
KYKHIKYC	journalArticle			2003	Fainardi, Enrico; Rizzo, Roberta; Melchiorri, Loredana; Vaghi, Luca; Castellazzi, Massimiliano; Marzola, Andrea; Govoni, Vittorio; Paolino, Ezio; Tola, Maria Rosaria; Granieri, Enrico; Baricordi, Olavio Roberto	Presence of detectable levels of soluble HLA-G molecules in CSF of	J Neuroimmunol	99	Italy	J Neuroimmunol	10.1016/s0165-5728(03)00266-2	https://www.ncbi.nlm.nih.gov/pubmed/14512174	We have investigated the presence of non-classical soluble HLA-G molecules (sHLA-G) in cerebrospinal fluid (CSF) of multiple sclerosis (MS) patients; and the possible relationships between CSF levels of sHLA-G, classical; soluble HLA-I (sHLA-I) molecules, IL-10 amounts and Magnetic Resonance; Imaging (MRI) findings were evaluated. We studied by ELISA technique the; sHLA-I, sHLA-G and IL-10 levels…	2003	2023-06-14 13:09:02	2023-06-14 13:09:02		149-158		1-2	142																	Place: Multiple Sclerosis Center, Department of Neurology, University of Ferrara,
L5SUYQJY	journalArticle			2003	Oksenberg, Jorge R; Barcellos, Lisa F; Cree, Bruce A C; Baranzini, Sergio E; Bugawan, Teodorica L; Khan, Omar; Lincoln, Robin R; Swerdlin, Amy; Mignot, Emmanuel; Lin, Ling; Goodin, Douglas; Erlich, Henry A; Schmidt, Silke; Thomson, Glenys; Reich, David E; Pericak-Vance, Margaret A; Haines, Jonathan L; Hauser, Stephen L	Mapping multiple sclerosis susceptibility to the HLA-DR locus in African	Am J Hum Genet	376	USA	Am J Hum Genet	10.1086/380997	https://www.ncbi.nlm.nih.gov/pmc/articles/PMC1181903	An underlying complex genetic susceptibility exists in multiple sclerosis (MS), and an association with the HLA-DRB1*1501-DQB1*0602 haplotype has; been repeatedly demonstrated in high-risk (northern European) populations.; It is unknown whether the effect is explained by the HLA-DRB1 or the; HLA-DQB1 gene within the susceptibility haplotype, which are in strong; linkage disequilibrium (LD). Afric…	2003	2023-06-14 13:09:02	2023-06-14 13:09:02		160-167		1	74																	Place: Department of Neurology, University of California at San Francisco, San
3N97WLAR	journalArticle			2003	Zivadinov, Robert; Uxa, Laura; Zacchi, Tullio; Nasuelli, Davide; Ukmar, Maja; Furlan, Christina; Pozzi-Mucelli, Roberto; Tommasi, Maria Antonietta; Locatelli, Laura; Ulivi, Sheila; Bratina, Alessio; Bosco, Antonio; Grop, Attillio; Cazzato, Giuseppe; Zorzon, Marino	HLA genotypes and disease severity assessed by magnetic resonance imaging	J Neurol	54	Italy	J Neurol	10.1007/s00415-003-0164-7	https://www.ncbi.nlm.nih.gov/pubmed/14504973	The objective of the study was to examine the relationship between HLA genotypes and disease severity as measured by brain MRI quantitative; markers of demyelinating and destructive pathology in patients with; multiple sclerosis (MS). We studied 100 patients with MS and 122 age,; sex-, ethnic- and residence-matched controls. The DNA extraction and the; genomic typing (A, B, DRB1 and DQB1 loci) we…	2003	2023-06-14 13:09:02	2023-06-14 13:09:02		1099-1106		9	250																	Place: Dept. of Clinical Medicine and Neurology, Cattinara Hospital, University
G7BMGDYV	journalArticle			2004	Duvefelt, K; Anderson, M; Fogdell-Hahn, A; Hillert, J	A NOTCH4 association with multiple sclerosis is secondary to HLA-DR*1501	Tissue Antigens	26	Sweden	Tissue Antigens	10.1111/j.1399-0039.2004.00135.x	https://www.ncbi.nlm.nih.gov/pubmed/14651518	Multiple sclerosis (MS) is a chronic inflammatory disease of the central ervous system (CNS) with supposedly autoimmune features known to be; associated with a specific HLA DR-DQ haplotype (DR15, DQ6, or; HLDRB1*1501,DRB5*0101,DQA1*0102,DQB1*0602). We have previously reported; that the associated haplotype extends to HLA-B and described an; independent association with HLA-A alleles in MS. Owing …	2004	2023-06-14 13:09:02	2023-06-14 13:09:02		13-20		1	63																	Place: Division of Neurology, Neurotec, Karolinska Institutet at Huddinge
PWPRNNJ2	journalArticle			2004	Fainardi, Enrico; Rizzo, Roberta; Melchiorri, Loredana; Castellazzi, Massimiliano; Govoni, Vittorio; Caniatti, Luisa; Paolino, Ezio; Tola, Maria Rosaria; Granieri, Enrico; Baricordi, Olavio Roberto	Beneficial effect of interferon-beta 1b treatment in patients with	J Neuroimmunol	30	Italy	J Neuroimmunol	10.1016/j.jneuroim.2003.12.002	https://www.ncbi.nlm.nih.gov/pubmed/14975603	It has recently become clear that interferon-beta (IFN-beta) treatment is effective in ameliorating relapsing-remitting multiple sclerosis (RRMS); through an as yet unidentified mechanism. As there is no recognisable; biological indicator to predict responsiveness to IFN-beta treatment, we; have investigated fluctuations in serum sHLA-I levels in MS patients; undergoing IFN-beta 1b therapy. Serum…	2004	2023-06-14 13:09:02	2023-06-14 13:09:02		206-211		1-2	148																	Place: Multiple Sclerosis Center, Department of Neurology, University of Ferrara,
JK4B78DE	journalArticle			2004	Fernandez, O; Fernandez, V; Alonso, A; Caballero, A; Luque, G; Bravo, M; Leon, A; Mayorga, C; Leyva, L; de Ramon, E	DQB1*0602 allele shows a strong association with multiple sclerosis in patients in Malaga, Spain	JOURNAL OF NEUROLOGY	74	Spain	J Neurol	10.1007/s00415-004-0350-2	https://www.proquest.com/docview/218145235?pq-origsite=gscholar&fromopenview=true		2004	2023-06-14 13:09:02	2023-06-14 13:09:02		440-444		4	251
UM2XMZQ7	journalArticle			2004	Marrosu, M G; Sardu, C; Cocco, E; Costa, G; Murru, M R; Mancosu, C; Murru, R; Lai, M; Contu, P	Bias in parental transmission of the HLA-DR3 allele in Sardinian multiple	Neurology	27	Italy	Neurology	10.1212/01.wnl.0000138493.04890.7c	https://www.ncbi.nlm.nih.gov/pubmed/15452304	The authors analyzed the female: male (F:M) ratio according to the HLA-DRB1-DQB1 genotype in a cohort of multiple sclerosis (MS) patients; from Sardinia, where the disease is associated with DR3 and DR4. In the; whole cohort of 1,097 patients, F:M ratio was 2.24; however, it was 2.88; in DR3DR3 and 2.52 in DR3DRX (X#DR3 and DR4) individuals. Parental; transmission of DR3 and DR4, assessed in a se…	2004	2023-06-14 13:09:02	2023-06-14 13:09:02		1084-1086		6	63																	Place: Multiple Sclerosis Center, University of Cagliari, Italy.
DNWWDLNV	journalArticle			2004	Huitinga, I; Erkut, Z A; Van Beurden, D; Swaab, D F	Impaired Hypothalamus-Pituitary-Adrenal Axis Activity and More Severe Multiple Sclerosis with Hypothalamic Lesions	Annals of Neurology	140	Netherlands	Ann Neurol	10.1002/ana.10766	https://www.scopus.com/inward/record.uri?eid=2-s2.0-0346688790&doi=10.1002%2Fana.10766&partnerID=40&md5=c353730b46944a062195a60ced5e880a		2004	2023-06-14 13:09:02	2023-06-14 13:09:02		37-45		1	55
4Y68BB9F	journalArticle			2004	Ballerini, Clara; Guerini, Franca R; Rombolà, Giovanni; Rosati, Eleonora; Massacesi, Luca; Ferrante, Pasquale; Caputo, Domenico; Talamanca, Lorenzo Figà; Naldi, Paola; Liguori, Maria; Alizadeh, Mehdi; Momigliano-Richiardi, Patricia; D'Alfonso, Sandra	HLA-multiple sclerosis association in continental Italy and correlation	J Neuroimmunol	79	Italy	J Neuroimmunol	10.1016/j.jneuroim.2004.01.015	https://www.ncbi.nlm.nih.gov/pubmed/15081263	The association with HLA-DRB1 alleles was tested in 609 Continental Italian MS patients and 836 controls. The phenotype frequency of DRB1*15; in the patients was significantly higher (0.316 vs. 0.112; p(c)<10(-6); Odds Ratio (OR)=3.64) with no dose effect. DRB1*10 was also significantly; increased (OR=2.19; p(c)=0.047) and DRB1*07 decreased (OR=0.60; p(c)=1.3 x; 10(-3)) independently of DR15 and …	2004	2023-06-14 13:09:02	2023-06-14 13:09:02		178-185		1-2	150																	Place: Dipartimento di Scienze Neurologiche e Psichiatriche, Univ. Firenze,
L84CCZ98	journalArticle			2004	Al-Shammri, S; Nelson, R F; Al-Muzairi, I; Akanji, A O	HLA determinants of susceptibility to multiple sclerosis in an Arabian	Mult Scler	22	Kuwait	Mult Scler	10.1191/1352458504ms1065oa	https://www.ncbi.nlm.nih.gov/pubmed/15327033	BACKGROUND: An association between HLA antigens and susceptibility to multiple sclerosis (MS) has been established, especially in Caucasian; populations. Such associations have not been as clearly defined in many; Arab populations, where even the frequencies of specific HLA antigens; remain unclear OBJECTIVE: The study was designed to (i) investigate the; frequencies of HLA Class I and II antigen…	2004	2023-06-14 13:09:02	2023-06-14 13:09:02		381-386		4	10																	Place: Department of Medicine, Faculty of Medicine, Kuwait University, Safat,
NMZ6CLXM	journalArticle			2004	Modin, Helena; Olsson, Wiveka; Hillert, Jan; Masterman, Thomas	Modes of action of HLA-DR susceptibility specificities in multiple	Am J Hum Genet	54	Sweden	Am J Hum Genet	10.1086/420977	https://www.ncbi.nlm.nih.gov/pmc/articles/PMC1182099		2004	2023-06-14 13:09:02	2023-06-14 13:09:02		1321-1322		6	74																	Place: United States
R55PTQIT	journalArticle			2004	Harbo, H F; Lie, B A; Sawcer, S; Celius, E G; Dai, K-Z; Oturai, A; Hillert, J; Lorentzen, A R; Laaksonen, M; Myhr, K-M; Ryder, L P; Fredrikson, S; Nyland, H; Sørensen, P S; Sandberg-Wollheim, M; Andersen, O; Svejgaard, A; Edland, A; Mellgren, S I; Compston, A; Vartdal, F; Spurkland, A	Genes in the HLA class I region may contribute to the HLA class	Tissue Antigens	171	Norway	Tissue Antigens	10.1111/j.0001-2815.2004.00173.x	https://www.ncbi.nlm.nih.gov/pubmed/14989713	In order to analyze whether loci in the human leukocyte antigen (HLA) class I region may contribute to the HLA class II-associated genetic; susceptibility to multiple sclerosis (MS), we examined selected; microsatellite markers in 177 Nordic sib-pair families, 222 British; sib-pair families, 323 sporadic Norwegian MS patients and 386 Norwegian; controls. All samples were, in addition, genotyped f…	2004	2023-06-14 13:09:02	2023-06-14 13:09:02		237-247		3	63																	Place: Institute of Immunology, Rikshospitalet University Hospital, Oslo, Norway.
3CZVC2PS	journalArticle			2004	Hussein, Y; Sanna, A; Söderström, M; Link, H; Huang, Y.-M.	Multiple sclerosis: Expression of CDIa and production of IL-12 p70 and IFN-γ by blood mononuclear cells in patients on combination therapy with IFN-β and glatiramer acetate compared to monotherapy with IFN-β	Multiple Sclerosis	19	Sweden	Mult Scler	10.1191/1352458504ms979oa	https://www.scopus.com/inward/record.uri?eid=2-s2.0-0347968011&doi=10.1191%2F1352458504ms979oa&partnerID=40&md5=fe129b4b6b6cfc0eea2bf1434e3618bb		2004	2023-06-14 13:09:02	2023-06-14 13:09:02		16-25		1	10
QU7UTZGK	journalArticle			2004	Fukazawa, T; Kikuchi, S; Niino, M; Yabe, I; Miyagishi, R; Fukaura, H; Hamada, T; Tashiro, K; Sasaki, H	Attack-related severity: A key factor in understanding the spectrum of idiopathic inflammatory demyelinating disorders	Journal of the Neurological Sciences	28	Japan	J Neurol Sci	10.1016/j.jns.2004.07.003	https://www.scopus.com/inward/record.uri?eid=2-s2.0-4744345921&doi=10.1016%2Fj.jns.2004.07.003&partnerID=40&md5=682a7bcd80e244dcf1a978bf739e769e		2004	2023-06-14 13:09:02	2023-06-14 13:09:02		71-78		1-2	225
WGUSUDAU	journalArticle			2004	Zang, Y C Q; Li, S; Rivera, V M; Hong, J; Robinson, R R; Breitbach, W T; Killian, J; Zhang, J Z	Increased CD8+ Cytotoxic T Cell Responses to Myelin Basic Protein in Multiple Sclerosis	Journal of Immunology	198	USA	J Immunol	10.4049/jimmunol.172.8.5120	https://www.scopus.com/inward/record.uri?eid=2-s2.0-1842423766&doi=10.4049%2Fjimmunol.172.8.5120&partnerID=40&md5=ac38fe6ed652b0b0d5f4f89177e1363f		2004	2023-06-14 13:09:02	2023-06-14 13:09:02		5120-5127		8	172
3GW7D7XN	journalArticle			2004	Mitsdoerffer, Meike; Schreiner, Bettina; Kieseier, Bernd C; Neuhaus, Oliver; Dichgans, Johannes; Hartung, Hans-Peter; Weller, Michael; Wiendl, Heinz	Monocyte-derived HLA-G acts as a strong inhibitor of autologous CD4 T cell	J Neuroimmunol	95	Germany	J Neuroimmunol	10.1016/j.jneuroim.2004.09.016	https://www.ncbi.nlm.nih.gov/pubmed/15652415	Peripheral antigen presenting cells (APCs) contribute to the maintenance of immune tolerance and are considered to play a critical role in; promoting the (re)activation of autoreactive T cells in multiple sclerosis; (MS). Interferon-beta (IFN-beta) is the principle immune-modulatory agent; used in the treatment of MS, but its mechanism of action remains elusive.; HLA-G is a non-classical MHC mole…	2004	2023-06-14 13:09:03	2023-06-14 13:09:03		155-164		1-2	159																	Place: Department of Neurology, University of Tübingen, Hoppe-Seyler-Strasse 3,
USFIE7T2	journalArticle			2004	Boon, Maartje; Nolte, Ilja M; De Keyser, Jacques; Buys, Charles H C M; te Meerman, Gerard J	Inheritance mode of multiple sclerosis: the effect of HLA class II alleles	Hum Genet	10	Netherlands	Hum Genet	10.1007/s00439-004-1169-8	https://www.ncbi.nlm.nih.gov/pubmed/15300424	We previously identified on chromosome 6 an interval of 51 kb as the most likely interval in the HLA region for a disease-susceptibility locus for; multiple sclerosis (MS). The interval was located between markers G511525; and D6S1666 and identified by the haplotype sharing statistic (HSS). The; study comprised 124 patients with ancestry within the northeastern part of; The Netherlands. Haplotype…	2004	2023-06-14 13:09:03	2023-06-14 13:09:03		280-284		4	115																	Place: Department of Neurology, University Hospital Groningen, P.O. Box 30.001,
MWZAUB4W	journalArticle			2004	Marrosu, Maria Giovanna; Motzo, Costantino; Murru, Raffaele; Lampis, Rosanna; Costa, Gianna; Zavattari, Patrizia; Contu, Daniela; Fadda, Elisabetta; Cocco, Eleonora; Cucca, Francesco	The co-inheritance of type 1 diabetes and multiple sclerosis in Sardinia	Hum Mol Genet	50	Italy	Hum Mol Genet	10.1093/hmg/ddh319	https://www.ncbi.nlm.nih.gov/pubmed/15471889	Type 1 diabetes (T1D) and multiple sclerosis (MS) are two autoimmune diseases which exhibit a considerably higher incidence in Sardinia; compared with the surrounding southern European populations. Surprisingly,; a 5-fold increased prevalence of T1D has also been observed in Sardinian; MS patients. Susceptibility to both disorders is associated with common; variants of the HLA-DRB1 and -DQB1 loci…	2004	2023-06-14 13:09:03	2023-06-14 13:09:03		2919-2924		23	13																	Place: Centro Sclerosi Multipla, Dipartimento di Neuroscienze, University of
DC3UDL5N	journalArticle			2004	Dönmez, Berril; Ozakbas, Serkan; Oktem, Mehmet Ali; Gedizlioglu, Muhtesem; Coker, Isil; Genc, Ahmet; Idiman, Egemen	HLA genotypes in Turkish patients with myasthenia gravis: comparison with	Hum Immunol	26	Turkey	Hum Immunol	10.1016/j.humimm.2004.05.004	https://www.ncbi.nlm.nih.gov/pubmed/15301866	The nature and intensity of the association of myasthenia gravis (MG) with distinct human leukocyte antigens (HLA) haplotypes differ between ethnic; populations. The aims of the present study were to examine the; relationship between HLA class I and II haplotypes and MG; to show the HLA; associations with various MG subsets; and to investigate the association; between MG and clinical subgroups of…	2004	2023-06-14 13:09:03	2023-06-14 13:09:03		752-757		7	65																	Place: Department of Neurology, Dokuz Eylul University, Izmir, Turkey.
EAMJUBWS	journalArticle			2004	Bielekova, B; Sung, M.-H.; Kadom, N; Simon, R; McFarland, H; Martin, R	Expansion and Functional Relevance of High-Avidity Myelin-Specific CD4 + T Cells in Multiple Sclerosis	Journal of Immunology	302	USA	J Immunol	10.4049/jimmunol.172.6.3893	https://www.scopus.com/inward/record.uri?eid=2-s2.0-1542723658&doi=10.4049%2Fjimmunol.172.6.3893&partnerID=40&md5=7e8192061611a21cc4857a0c0bf82cad		2004	2023-06-14 13:09:03	2023-06-14 13:09:03		3893-3904		6	172
S2I7MRA9	journalArticle			2004	Rubio, Justin P; Bahlo, Melanie; Tubridy, Niall; Stankovich, Jim; Burfoot, Rachel; Butzkueven, Helmut; Chapman, Caron; Johnson, Laura; Marriott, Mark; Mraz, Grant; Tait, Brian; Wilkinson, Chris; Taylor, Bruce; Speed, Terence P; Foote, Simon J; Kilpatrick, Trevor J	Extended haplotype analysis in the HLA complex reveals an increased	Hum Genet	48	Australia	Hum Genet	10.1007/s00439-004-1095-9	https://www.ncbi.nlm.nih.gov/pubmed/15014978	In order to resolve a multiple sclerosis (MS) susceptibility locus that we had identified in earlier work at the telomeric end of the HLA complex, we; genotyped another 34 microsatellite markers (47 in total) across the class; Iextended class I region in 166 Tasmanian MS case and 104 control; families (D6S299-D6S265). Extended MS susceptibility haplotypes, up to 9; Mb in length, were observed in …	2004	2023-06-14 13:09:03	2023-06-14 13:09:03		573-580		6	114																	Place: Walter and Eliza Hall Institute of Medical Research, 3050 Parkville,
JJ6INV4W	journalArticle			2004	Kheradvar, Arash; Tabassi, Abdol Reza; Nikbin, Behrouz; Khosravi, Farideh; Naroueynejad, Mehrnaz; Moradi, Batool; Amirzargar, Ali Akbar	Influence of HLA on progression of optic neuritis to multiple sclerosis:	Mult Scler	12	USA	Mult Scler	10.1191/1352458504ms1077oa	https://www.ncbi.nlm.nih.gov/pubmed/15471368	BACKGROUND: Genetic predisposition in multiple sclerosis (MS) has always been a critical concern in aetiology and progress of the disease. The; present study looks into the relations between human leukocyte antigen; (HLA), optic neuritis (ON) and MS in the Iranian population. METHODS:; Patients with potential diagnosis of acute ON underwent a standardized; clinical examination for confirming the …	2004	2023-06-14 13:09:03	2023-06-14 13:09:03		526-531		5	10																	Place: Option of Bioengineering, Division of Engineering and Applied Science,
X9HC2U45	journalArticle			2005	Prat, Elisabetta; Tomaru, Utano; Sabater, Lidia; Park, Deric M; Granger, Rebekah; Kruse, Niels; Ohayon, Joan M; Bettinotti, Maria P; Martin, Roland	HLA-DRB5*0101 and -DRB1*1501 expression in the multiple	J Neuroimmunol	26	USA	J Neuroimmunol	10.1016/j.jneuroim.2005.04.027	https://www.ncbi.nlm.nih.gov/pubmed/16111772	The HLA region, and particularly the DR15 haplotype (containing the two DRB* genes DRB1*1501 and DRB5*0101 and the tightly linked DQ alleles; DQA*0102 and DQB1*0602, which together form the DQw6 molecule) in; Caucasians, shows the strongest genetic association with multiple; sclerosis (MS). In the DR15 haplotype, two beta-chains HLA-DRB1*1501 and; -DRB5*0101 are co-expressed resulting in two diff…	2005	2023-06-14 13:09:03	2023-06-14 13:09:03		108-119		1-2	167																	Place: Neuroimmunology Branch, National Institute of Neurological Disorders and
24SQPV3V	journalArticle			2005	Greer, J M; Pender, M P	The presence of glutamic acid at positions 71 or 74 in pocket 4 of the	J Neurol Neurosurg Psychiatry	34	Australia	J Neurol Neurosurg Psychiatry.	10.1136/jnnp.2004.042168	https://www.ncbi.nlm.nih.gov/pmc/articles/PMC1739634	BACKGROUND: Primary progressive multiple sclerosis (PP-MS) differs from relapsing-remitting or secondary progressive MS (RRSP-MS) in ways; suggesting differences in the pathogenic pathways. Susceptibility to both; PP-MS and RRSP-MS is linked to carriage of the HLA molecule DRB1*1501.; Several serologically defined HLA-DR groups (DR1, DR4, DR6, and DR9) occur; less often in RRSP-MS than in control…	2005	2023-06-14 13:09:03	2023-06-14 13:09:03		656-662		5	76																	Place: Neuroimmunology Research Centre, Department of Medicine, The University of
ZS6BBY7A	journalArticle			2005	Willer, C J; Dyment, D A; Sadovnick, A D; Ebers, G C	Maternal - offspring HLA-DRB1 compatibility in multiple sclerosis	Tissue Antigens	13	UK	Tissue Antigens	10.1111/j.1399-0039.2005.00425.x	https://www.ncbi.nlm.nih.gov/pubmed/15982256	Major histocompatibility complex (MHC) compatibility has been reported to facilitate the long-term tolerance of fetal or maternally derived stem; cells exchanged during pregnancy. Furthermore, such compatibility has been; suggested to play a role in fetal viability. An increase in maternal -; fetal human leukocyte antigen (HLA) compatibility for class II DR alleles; has previously been observed i…	2005	2023-06-14 13:09:03	2023-06-14 13:09:03		44-47		1	66																	Place: Wellcome Trust Centre for Human Genetics, University of Oxford, Oxford,
RZUB4KD7	journalArticle			2005	Adamashvili, Irena; Minagar, Alireza; Gonzalez-Toledo, Eduardo; Featherston, Liubov; Kelley, Roger E	Soluble HLA measurement in saliva and cerebrospinal fluid in Caucasian	J Neuroinflammation	23	USA	J Neuroinflammation	10.1186/1742-2094-2-13	https://www.ncbi.nlm.nih.gov/pmc/articles/PMC1180848	BACKGROUND: Measurement of soluble HLA in body fluids has a potential role in assessing disease activity in autoimmune disorders. METHODS: We applied; a solid phase, enzyme-linked immunoassay to measure soluble HLA class I; (sHLA-I) and class II (sHLA-II) molecules in the saliva and cerebrospinal; fluid (CSF) in 13 untreated patients with relapsing-remitting form of; multiple sclerosis (MS). For …	2005	2023-06-14 13:09:03	2023-06-14 13:09:03		13-13			2																	Place: Department of Neurology, LSU Health Sciences Center, 1501 Kings Highway,
75ZSKDU3	journalArticle			2005	Minagar, Alireza; Adamashvilli, Irena; Jaffe, Stephen L; Glabus, Michael F; Gonzalez-Toledo, Eduardo; Kelley, Roger E	Soluble HLA class I and class II molecules in relapsing-remitting multiple	Ann N Y Acad Sci	8	USA	Ann N Y Acad Sci	10.1196/annals.1361.052	https://www.ncbi.nlm.nih.gov/pubmed/16126950	During relapses in relapsing-remitting multiple sclerosis (RRMS), serum soluble HLA class I surface antigen (sHLA-I) levels are reported to either; decrease or remain unchanged, whereas serum sHLA-II levels increase.; Interferon-beta1b therapy was recently reported to increase serum sHLA-I; in RRMS. In the present prospective study, solid-phase enzyme-linked; immunosorbent assay was used to measu…	2005	2023-06-14 13:09:03	2023-06-14 13:09:03		111-120			1051																	Place: Department of Neurology, Louisiana State University Health Sciences
D7QGYZNG	journalArticle			2005	Wiendl, H; Feger, U; Mittelbronn, M; Jack, C; Schreiner, B; Stadelmann, C; Antel, J; Brueck, W; Meyermann, R; Bar-Or, A; Kieseier, B C; Weller, M	Expression of the immune-tolerogenic major histocompatibility molecule HLA-G in multiple sclerosis: Implications for CNS immunity	Brain	187	Germany	Brain	10.1093/brain/awh609	https://www.embase.com/search/results?subaction=viewrecord&id=L41552952&from=export	HLA-G is a non-classical major histocompatibility complex (MHC) class I antigen with highly limited tissue distribution under non-pathological conditions. Although capable of acting as a peptide-presenting molecule, its strong immune-inhibitory properties identify HLA-G as a mediator of immune tolerance with specific relevance at immune-privileged sites such as trophoblast or thymus. To assess th…	2005	2023-06-14 13:09:03	2023-06-14 13:09:03		2689-2704		11	128																	Place: H. Wiendl, Department of Neurology, Clinical Research Group for Multiple Sclerosis and Neuroimmunology, University of Wüerzburg, D-97080 Wüerzburg, Germany				article; human; multiple sclerosis; immunity; histocompatibility; flow cytometry; gene expression; protein expression; microglia; human tissue; HLA G antigen; priority journal; brain tissue; central nervous system; white matter; major histocompatibility antigen class 2; antigen expression; cerebrospinal fluid; meningitis; immunoregulation; gene expression regulation; immunoreactivity; Alzheimer d…
7H57XDQY	journalArticle			2005	Reich, D; Patterson, N; De Jager, P L; McDonald, G J; Waliszewska, A; Tandon, A; Lincoln, R R; DeLoa, C; Fruhan, S A; Cabre, P; Bera, O; Semana, G; Kelly, M A; Francis, D A; Ardlie, K; Khan, O; Cree, B A C; Hauser, S L; Oksenberg, J R; Hafler, D A	A whole-genome admixture scan finds a candidate locus for multiple sclerosis susceptibility	Nature Genetics	288	USA	Nat Genet	10.1038/ng1646	https://www.scopus.com/inward/record.uri?eid=2-s2.0-27144472560&doi=10.1038%2Fng1646&partnerID=40&md5=894c78b2aa1791db6aa35819396f9e19		2005	2023-06-14 13:09:03	2023-06-14 13:09:03		1113-1118		10	37
LQKH28W4	journalArticle			2005	Gödde, R; Rohde, K; Becker, C; Toliat, M R; Entz, P; Suk, A; Müller, N; Sindern, E; Haupts, M; Schimrigk, S; Nürnberg, P; Epplen, J T	Association of the HLA region with multiple sclerosis as confirmed by a genome screen using >10,000 SNPs on DNA chips	Journal of Molecular Medicine	33	Germany	J Mol Med.	10.1007/s00109-005-0650-8	https://www.embase.com/search/results?subaction=viewrecord&id=L40922171&from=export	Multiple sclerosis (MS) is a chronic inflammatory disease of the central nervous system, with a complex genetic background. Here, we present a genome screen for association in small scale, employing 11,555 single nucleotide polymorphisms (SNPs) on DNA chips for genotyping 100 MS patients stratified for HLA-DR2 + and 100 controls. More than 500 SNPs revealed significant differences between cases a…	2005	2023-06-14 13:09:03	2023-06-14 13:09:03		486-494		6	83																	Place: R. Gödde, Department of Human Genetics, Ruhr-University, 44780 Bochum, Germany				article; human; multiple sclerosis; HLA system; major clinical study; HLA DR antigen; cohort analysis; controlled study; genotype; single nucleotide polymorphism; genetic screening; chromosome 6p; DNA microarray; high throughput screening; validation process
QHZMGUX9	journalArticle			2005	Marrosu, M G; Cocco, E; Costa, G; Murru, M R; Mancosu, C; Murru, R; Lai, M; Sardu, C; Contu, P	Interaction of loci within the HLA region influences multiple sclerosis	J Neurol	14	Italy	J Neurol	10.1007/s00415-005-0957-y	https://www.ncbi.nlm.nih.gov/pubmed/16096810	We examined the influence of alleles at the HLA loci, previously found to be associated with multiple sclerosis (MS) in Sardinia, on the clinical; course of the disease in 835 relapsing (R) and 100 primary progressive; (PP) patients. Multivariate analysis was carried out on predisposing 0301; or non-associated DPB1 alleles, susceptible or non-associated DRB1-DQB1; haplotypes, both predisposing an…	2005	2023-06-14 13:09:03	2023-06-14 13:09:03		208-213		2	253																	Place: Centro Sclerosi Multipla, Ospedale Binaghi, Cagliari, Italy.
2P3TU4PL	journalArticle			2005	Brassat, D; Salemi, G; Barcellos, L F; McNeill, G; Proia, P; Hauser, S L; Oksenberg, J R; Savettieri, G	The HLA locus and multiple sclerosis in Sicily	Neurology	38	USA	Neurology	10.1212/01.WNL.0000149765.71212.0A	https://www.ncbi.nlm.nih.gov/pubmed/15668443	The authors report the analysis of HLA-class II allelic heterogeneity in a well characterized multiple sclerosis (MS) Sicilian dataset. Family-based; association analysis revealed evidence for excess transmission to affected; individuals for alleles HLA-DRB1*1501, DRB1*04, and DQB1*0302. When; analyzed as haplotypes, the authors observed excess transmission for the; DRB1*0400-DQB1*0302 haplotype.…	2005	2023-06-14 13:09:04	2023-06-14 13:09:04		361-363		2	64																	Place: Department of Neurology, School of Medicine, University of California at
VQ2PANBV	journalArticle			2005	McGuigan, Christopher; Dunne, Ciaran; Crowley, John; Hagan, Richard; Rooney, Genevieve; Lawlor, Eimear; Hutchinson, Michael	Population frequency of HLA haplotypes contributes to the prevalence	J Neurol	20	Ireland	J Neurol.	10.1007/s00415-005-0850-8	https://www.ncbi.nlm.nih.gov/pubmed/16158194	BACKGROUND: A recent epidemiological study of multiple sclerosis in County Donegal in the northwest of Ireland and County Wexford in the southeast; found a significant prevalence difference of 63.9100,000 (95% CI; 49.3-82.7100,000) between the two regions (Z = 3.94, p <or= 0.001).; County Donegal had a higher prevalence rate than County Wexford; (184.6100,000 vs. 120.7 100,000). The aim of this p…	2005	2023-06-14 13:09:04	2023-06-14 13:09:04		1245-1248		10	252																	Place: Dept. of Neurology, St. Vincent's University Hospital, Dublin, Ireland.
ESNZLZ3Y	journalArticle			2005	Dyment, D A; Herrera, B M; Cader, M Z; Willer, C J; Lincoln, M R; Sadovnick, A D; Risch, N; Ebers, G C	Complex interactions among MHC haplotypes in multiple sclerosis: Susceptibility and resistance	Human Molecular Genetics	285	UK	Hum Mol Genet.	10.1093/hmg/ddi206	https://www.scopus.com/inward/record.uri?eid=2-s2.0-26444469579&doi=10.1093%2Fhmg%2Fddi206&partnerID=40&md5=01929dc6266a475c365b4d9a1f03e654		2005	2023-06-14 13:09:04	2023-06-14 13:09:04		2019-2026		14	14
4SVWB9WL	journalArticle			2005	Niland, Brian; Banki, Katalin; Biddison, William E; Perl, Andras	CD8+ T cell-mediated HLA-A*0201-restricted cytotoxicity to transaldolase	J Immunol	37	USA	J Immunol	10.4049/jimmunol.175.12.8365	https://www.ncbi.nlm.nih.gov/pubmed/16339578	Transaldolase (TAL) is expressed at selectively high levels in oligodendrocytes and targeted by autoreactive T cells of patients with; multiple sclerosis (MS). Among 14 TAL peptides with predicted HLA-A2; binding, TAL 168-176 (LLFSFAQAV, TALpep) exhibited high affinity for; HLA-A2. Prevalence of HLA-A2-restricted CD8+ T cells specific for TALpep; was increased in PBMC of HLA-A2+ MS patients, as c…	2005	2023-06-14 13:09:04	2023-06-14 13:09:04		8365-8378		12	175																	Place: Department of Medicine, State University of New York College of Medicine,
QP79XV69	journalArticle			2006	Imrell, K; Landtblom, A.-M.; Hillert, J; Masterman, T	Multiple sclerosis with and without CSF bands: Clinically indistinguishable but immunogenetically distinct	Neurology	114	Sweden	Neurology.	10.1212/01.wnl.0000237343.93389.35	https://www.scopus.com/inward/record.uri?eid=2-s2.0-33749023292&doi=10.1212%2F01.wnl.0000237343.93389.35&partnerID=40&md5=59a1ae07a9eea53938ac15bf4dc54073		2006	2023-06-14 13:09:04	2023-06-14 13:09:04		1062-1064		6	67
EN6VD9HP	journalArticle			2006	Özakbas, S; Idiman, E; Yulug, B; Pakoz, B; Bahar, H; Gulay, Z	Development of multiple sclerosis after vaccination against hepatitis B: A study based on human leucocyte antigen haplotypes	Tissue Antigens	15	Turkey	Tissue Antigens.	10.1111/j.1399-0039.2006.00653.x	https://www.scopus.com/inward/record.uri?eid=2-s2.0-33748423252&doi=10.1111%2Fj.1399-0039.2006.00653.x&partnerID=40&md5=3acf11843257821ea3daf15d16f5e833		2006	2023-06-14 13:09:04	2023-06-14 13:09:04		235-238		3	68
69U65KUF	journalArticle			2006	Favorova, O O; Favorov, A V; Boiko, A N; Andreewski, T V; Sudomoina, M A; Alekseenkov, A D; Kulakova, O G; Gusev, E I; Parmigiani, G; Ochs, M F	Three allele combinations associated with multiple sclerosis	BMC Medical Genetics	58	Russia	BMC Med Genet.	10.1186/1471-2350-7-63	https://www.scopus.com/inward/record.uri?eid=2-s2.0-33748186680&doi=10.1186%2F1471-2350-7-63&partnerID=40&md5=eb2c5dc5aa2353b8efc26ad0a14a1642		2006	2023-06-14 13:09:04	2023-06-14 13:09:04					7
MQBDDTD4	journalArticle			2006	Dunne, C; McGuigan, C; Crowley, J; Hagan, R; Rooney, G; Kelleher, J; Hutchinson, M; Lawlor, E	Human leucocyte antigen class II polymorphism in Irish patients with multiple sclerosis	Tissue Antigens	17	Ireland	Tissue Antigens.	10.1111/j.1399-0039.2006.00664.x	https://www.scopus.com/inward/record.uri?eid=2-s2.0-33748428050&doi=10.1111%2Fj.1399-0039.2006.00664.x&partnerID=40&md5=836442889f90128a62f1948e6b6914e3		2006	2023-06-14 13:09:04	2023-06-14 13:09:04		257-262		3	68
I2Y7QXDC	journalArticle			2006	Fukazawa, T; Kikuchi, S; Miyagishi, R; Miyazaki, Y; Yabe, I; Hamada, T; Sasaki, H	HLA-dPB1*0501 is not uniquely associated with opticospinal multiple	Mult Scler	37	Japan	Mult Scler.	10.1191/135248506ms1252oa	https://www.ncbi.nlm.nih.gov/pubmed/16459716	Apart from its unique lesion distribution pattern, the opticospinal form of multiple sclerosis (OSMS) is distinct among Japanese patients who; satisfy the diagnostic criteria of MS. OSMS has been suggested to be; strongly associated with HLA-DPB1*0501 in Japanese. However, association; of DPB1*0301 with non-OSMS and lack of DPB1*0301 in OSMS were also; reported. To verify the role of DPB1*0501 an…	2006	2023-06-14 13:09:04	2023-06-14 13:09:04		19-23		1	12																	Place: Hokuyukai Neurology Hospital, Niju-Yon-Ken 2-2-4-30, Nishi-ku, Sapporo
NG37M2S7	journalArticle			2006	Gronen, Felix; Ruprecht, Klemens; Weissbrich, Benedikt; Klinker, Erdwine; Kroner, Antje; Hofstetter, Harald H; Rieckmann, Peter	Frequency analysis of HLA-B7-restricted Epstein-Barr virus-specific	J Neuroimmunol	48	Germany	J Neuroimmunol.	10.1016/j.jneuroim.2006.08.008	https://www.ncbi.nlm.nih.gov/pubmed/17023054	The Epstein-Barr virus (EBV) has been implicated in the pathogenesis of multiple sclerosis (MS), however, the mechanisms by which EBV may be; involved in MS are unknown. We here have investigated the frequency of; EBV-specific cytotoxic T lymphocytes (CTL) in human leukocyte antigen; (HLA)-B7(+) patients with MS and healthy controls using enzyme-linked; immunospot assays and seven previously char…	2006	2023-06-14 13:09:04	2023-06-14 13:09:04		185-192		1-2	180																	Place: Clinical Research Group for Multiple Sclerosis and Neuroimmunology,
2EZYFDMU	journalArticle			2006	Warren, K G; Catz, I; Ferenczi, L Z; Krantz, M J	Intravenous synthetic peptide MBP8298 delayed disease progression in an	Eur J Neurol	174	Canada	Eur J Neurol	10.1111/j.1468-1331.2006.01533.x	https://www.ncbi.nlm.nih.gov/pubmed/16879301	MBP8298 is a synthetic peptide with a sequence corresponding to amino acid residues 82-98 of human myelin basic protein (DENPVVHFFKNIVTPRT). It; represents the immunodominant target for both B cells and T cells in; multiple sclerosis (MS) patients with HLA haplotype DR2. Its; administration in accordance with the principle of high dose tolerance; results in long-term suppression of anti-myelin ba…	2006	2023-06-14 13:09:04	2023-06-14 13:09:04		887-895		8	13																	Place: Multiple Sclerosis Patient Care and Research Clinic, Division of
AKAZT4R5	journalArticle			2006	Fainardi, E; Rizzo, R; Melchiorri, L; Castellazzi, M; Paolino, E; Tola, M R; Granieri, E; Baricordi, O R	Intrathecal synthesis of soluble HLA-G and HLA-I molecules are	Mult Scler	59	Italy	Mult Scler.	10.1191/1352458506ms1241oa	https://www.ncbi.nlm.nih.gov/pubmed/16459714	The aim of this study was to provide further insight into the effective contribution of classical soluble HLA-A, B and C class Ia (sHLA-I) and; on-classical soluble HLA-G class Ib (sHLA-G) molecules in immune; dysregulation occurring in multiple sclerosis (MS). We evaluated by; enzyme-linked immunosorbent assay (ELISA) technique intrathecal synthesis; and cerebrospinal fluid (CSF) and serum level…	2006	2023-06-14 13:09:04	2023-06-14 13:09:04		2-12		1	12																	Place: Section of Neurology, Multiple Sclerosis Center, University of Ferrara,
36YK7ID7	journalArticle			2006	Fdez-Morera, J L; Tunon, A; Rodriguez-Rodero, S; Rodrigo, L; Martinez-Borra, J; Gonzalez, S; Lopez-Vazquez, A; Lahoz, C H; Lopez-Larrea, C	Clinical behavior of multiple sclerosis is modulated by the MHC class I-chain-related gene A	Tissue Antigens	12	Spain	Tissue Antigens.	10.1111/j.1399-0039.2006.00593.x	https://www.scopus.com/inward/record.uri?eid=2-s2.0-33646536333&doi=10.1111%2Fj.1399-0039.2006.00593.x&partnerID=40&md5=ca48d1b0ce87ee171da698121279792d		2006	2023-06-14 13:09:04	2023-06-14 13:09:04		409-414		5	67
DUJAQJZ6	journalArticle			2006	Laroni, Alice; Calabrese, Massimiliano; Perini, Paola; Albergoni, Maria Paola; Ranzato, Federica; Tiberio, Michela; Battistin, Leontino; Gallo, Paolo	Multiple sclerosis and autoimmune diseases: epidemiology and HLA-DR	J Neurol	54	Italy	J Neurol	10.1007/s00415-006-0084-4	https://www.ncbi.nlm.nih.gov/pubmed/16502215	An autoimmune background is thought to characterize the families of multiple sclerosis (MS) patients, but disease patterns and HLA-DR; association seem to vary considerably among different ethnic groups. We; investigated the prevalence of autoimmune diseases in 245 MS patients and; 245 age- and sex-matched normal controls (NC), originating from and living; in North-east Italy, and their first deg…	2006	2023-06-14 13:09:04	2023-06-14 13:09:04		636-639		5	253																	Place: Multiple Sclerosis Centre of the Veneto, Region, First Neurology
UUGHAS3P	journalArticle			2007	Minagar, Alireza; Adamashvili, Irena; Kelley, Roger E; Gonzalez-Toledo, Eduardo; McLarty, Jerry; Smith, Stacy J	Saliva soluble HLA as a potential marker of response to interferon-beta 1a	J Neuroinflammation	26	USA	J Neuroinflammation.	10.1186/1742-2094-4-16	https://www.ncbi.nlm.nih.gov/pmc/articles/PMC1939839	OBJECTIVE: Potential surrogate markers of disease activity, including response to therapy, are particularly important in a neurological disorder; such as multiple sclerosis (MS) which often has a fluctuating course.; Based upon previous studies in our laboratory, we hypothesized that; measurement of soluble HLA (sHLA) molecules class II in saliva of MS; patients can serve as marker of therapeutic…	2007	2023-06-14 13:09:04	2023-06-14 13:09:04		16-16			4																	Place: Department of Neurology, LSU Health Sciences Center, Shreveport,
SACASUFA	journalArticle			2007	Kroner, Antje; Grimm, Alexander; Johannssen, Kirsten; Mäurer, Mathias; Wiendl, Heinz	The genetic influence of the nonclassical MHC molecule HLA-G on multiple	Hum Immunol	42	Germany	Hum Immunol.	10.1016/j.humimm.2007.01.012	https://www.ncbi.nlm.nih.gov/pubmed/17462509	Human leukocyte antigen (HLA)-G is a nonclassical major histocompatibility complex (MHC) molecule located at MHC complex at chromosome 6 and chiefly; attributed immunoregulatory and tolerogenic functions. HLA-G is; upregulated at sites of inflammation in multiple sclerosis (MS) and; assumed to counterbalance immune responses. Different functionally; relevant genetic variants of HLA-G have been de…	2007	2023-06-14 13:09:04	2023-06-14 13:09:04		422-425		5	68																	Place: Clinical Research Group for Multiple Sclerosis and Neuroimmunology,
69CAU869	journalArticle			2007	Tuwir, Ismail; Dunne, Ciaran; Crowley, John; Saddik, Tarik; Murphy, Ray; Cassidy, Lorraine	The relationship between HLA-DRB1 alleles and optic neuritis in Irish	Br J Ophthalmol	12	Ireland	Br J Ophthalmol	10.1136/bjo.2006.109371	https://www.ncbi.nlm.nih.gov/pmc/articles/PMC2001012	AIMS: To investigate the role of the major histocompatibility complex in Irish patients with optic neuritis (ON) and determine whether HLA-DRB1; genotypes are a risk factor for the development of multiple sclerosis (MS); in such patients. METHOD: All patients were Caucasian, had Irish ancestry; and had MRI of brain and optic nerves within 2-3 weeks of presentation.; Patients were referred to a ne…	2007	2023-06-14 13:09:04	2023-06-14 13:09:04		1288-1292		10	91																	Place: The Royal Victoria Eye and Ear Hospital, Adelaide Road, Dublin 2, Ireland.
3QN34SXT	journalArticle			2007	Silva, Ana Martins; Pereira, Clara; Bettencourt, Andreia; Carvalho, Cláudia; Couto, Ana Rita; Leite, Maria Isabel; Marta, Mónica; Freijo, Marta; Costa, Paulo Pinho; Mendonça, Denisa; Monteiro, Luís; Armas, Jácome Bruges; Martins, Berta	The role of HLA-DRB1 alleles on susceptibility and outcome of a Portuguese	J Neurol Sci	57	Portugal	J Neurol Sci.	10.1016/j.jns.2007.02.033	https://www.ncbi.nlm.nih.gov/pubmed/17412364	BACKGROUND: The association between susceptibility to multiple sclerosis (MS) and HLA-DRB1*15 has been reported in various European populations.; OBJECTIVE: To investigate the relationship between MS, HLA-DRB1*15 and; other DRB1 alleles in a Portuguese population and their association with; clinical course of MS. METHODS: The HLA-DRB1 alleles were analyzed by; PCR-SSP in 248 MS patients and 282 h…	2007	2023-06-14 13:09:05	2023-06-14 13:09:05		69-74		1-2	258																	Place: Department of Neurology, Hospital Santo António, Porto, 4005-001 Porto,
CVH9JWXK	journalArticle			2007	Brynedal, Boel; Duvefelt, Kristina; Jonasdottir, Gudrun; Roos, Izaura M; Akesson, Eva; Palmgren, Juni; Hillert, Jan	HLA-A confers an HLA-DRB1 independent influence on the risk of multiple	PLoS One	241	Sweden	PLoS One	10.1371/journal.pone.0000664	https://www.ncbi.nlm.nih.gov/pmc/articles/PMC1919434	A recent high-density linkage screen confirmed that the HLA complex contains the strongest genetic factor for the risk of multiple sclerosis; (MS). In parallel, a linkage disequilibrium analysis using 650 single; ucleotide polymorphisms (SNP) markers of the HLA complex mapped the; entire genetic effect to the HLA-DR-DQ subregion, reflected by the; well-established risk haplotype HLA-DRB1*15,DQB1*…	2007	2023-06-14 13:09:05	2023-06-14 13:09:05		e664-e664		7	2																	Place: Division of Neurology, Department of Clinical Neuroscience, Karolinska
IZKG3FY7	journalArticle			2007	Burfoot, R K; Jensen, C J; Field, J; Stankovich, J; Varney, M D; Johnson, L J; Butzkueven, H; Booth, D; Bahlo, M; Tait, B D; Taylor, B V; Speed, T P; Heard, R; Stewart, G J; Foote, S J; Kilpatrick, T J; Rubio, J P	SNP mapping and candidate gene sequencing in the class I region of the HLA	Tissue Antigens	69	Australia	Tissue Antigens	10.1111/j.1399-0039.2007.00962.x	https://www.ncbi.nlm.nih.gov/pubmed/17971048	This study is an extension to previously published work that has linked variation in the human leukocyte antigen (HLA) class I region with; susceptibility to multiple sclerosis (MS) in Australians from the Island; State of Tasmania. Single nucleotide polymorphism (SNP) mapping was; performed on an 865-kb candidate region (D6S1683-D6S265) in 166 Tasmanian; MS families, and seven candidate genes ub…	2007	2023-06-14 13:09:05	2023-06-14 13:09:05		42-50		1	71																	Place: Howard Florey Institute, University of Melbourne, Melbourne, Victoria,
UEBICES5	journalArticle			2007	Callander, M; Haghighi, S; Landtblom, A.-M.; Ahlgren, C E; Nilsson, S I; Rydberg, L; Al Khoury, H; Rosegren, L; Andersen, O	Multiple sclerosis immunopathic trait and HLA-DR(2)15 as independent risk factors in multiple sclerosis	Multiple Sclerosis	11	Sweden	Mult Scler	10.1177/1352458506070264	https://www.embase.com/search/results?subaction=viewrecord&id=L46796503&from=export	We analysed HLA haplotypes in pairs of 78 sporadic multiple sclerosis (MS) patients and 78 healthy siblings. The presence of 2 oligoclonal IgG bands, detected by immunoblotting of the cerebrospinal fluid in healthy siblings, has previously been defined as MS immunopathic trait (MSIT), based on a cut-off derived from healthy unrelated volunteers. The frequency of MSIT was 17.9% (n = 14/78 siblings…	2007	2023-06-14 13:09:05	2023-06-14 13:09:05		441-445		4	13																	Place: M. Callander, Department of Neurology, University Hospital, Linköping, Sweden				article; HLA antigen; human; multiple sclerosis; HLA system; major clinical study; female; gene frequency; male; adult; HLA DR antigen; allele; controlled study; haplotype; genetic susceptibility; risk assessment; unclassified drug; oligoclonal band; immunoblotting; immunoglobulin G; HLA DR2 antigen; immunogenetics; HLA DR4 antigen; HLA DR3 antigen; HLA DR7 antigen; HLA DR1 antigen; HLA DR9 antig…
FUBW75V3	journalArticle			2007	Chao, M J; Barnardo, M.C.N.M.; Lui, G.-Z.; Lincoln, M R; Ramagopalan, S V; Herrera, B M; Dyment, D A; Sadovnick, A D; Ebers, G C	Transmission of class I/II multi-locus MHC haplotypes and multiple sclerosis susceptibility: Accounting for linkage disequilibrium	Human Molecular Genetics	43	UK	Hum Mol Genet.	10.1093/hmg/ddm142	https://pubmed.ncbi.nlm.nih.gov/17584771/		2007	2023-06-14 13:09:05	2023-06-14 13:09:05		1951-1958		16	16
7PUILYRZ	journalArticle			2007	Brum, Doralina Guimarães; Barreira, Amilton Antunes; Louzada-Junior, Paulo; Mendes-Junior, Celso Teixeira; Donadi, Eduardo Antônio	Association of the HLA-DRB1*15 allele group and the DRB1*1501 and	J Neuroimmunol	54	Brazil	J Neuroimmunol.	10.1016/j.jneuroim.2007.06.009	https://www.ncbi.nlm.nih.gov/pubmed/17681614	Multiple sclerosis (MS) is a multifactorial inflammatory disease that primarily affects the central nervous system. Genes and environmental; factors probably interact in MS susceptibility and outcome; however, their; roles have not been elucidated yet. The evaluation of the HLA-DRB1 gene in; the Brazilian population is of particular interest in evidencing the; behavior of HLA-DRB1 alleles in a hi…	2007	2023-06-14 13:09:05	2023-06-14 13:09:05		118-124		1-2	189																	Place: Department of Neurology, Medical School of Ribeirão Preto, University of
VXM8YXVL	journalArticle			2007	Airas, Laura; Nikula, Tuomas; Huang, Yu-Hwa; Lahesmaa, Riitta; Wiendl, Heinz	Postpartum-activation of multiple sclerosis is associated with	J Neuroimmunol	49	Finland	J Neuroimmunol.	10.1016/j.jneuroim.2007.05.008	https://www.ncbi.nlm.nih.gov/pubmed/17561269	We used microarray analysis to obtain insights into the immuno-regulatory mechanisms controlling pregnancy-associated MS disease activity. We; studied expression levels of 5000 immune-related genes in peripheral blood; mononuclear cells in patients with relapsing-remitting MS during pregnancy; and postpartum and in comparison to controls. In the microarray analysis,; HLA-G, a non-classical major …	2007	2023-06-14 13:09:05	2023-06-14 13:09:05		205-211		1-2	187																	Place: Department of Neurology and MediCity Research Laboratory, University of
BCS97WPS	journalArticle			2007	Datta, P; Harbo, H F; Ryder, L P; Akesson, E; Benedikz, J; Celius, E G; Andersen, O; Myhr, K.-M.; Sandberg-Wollheim, M; Hillert, J; Svejgaard, A; Sorensen, P S; Spurkland, A; Oturai, A	A follow-up study of Nordic multiple sclerosis candidate gene regions	Multiple Sclerosis	2	Denmark	Mult Scler.	10.1177/1352458506071790	https://www.embase.com/search/results?subaction=viewrecord&id=L46939523&from=export	In this study, the results from three Nordic linkage disequilibrium screens in multiple sclerosis (MS) were investigated, in a new sample set of 314 Nordic MS trios from Denmark, Norway, Sweden and Iceland. Among 30 non-HLA and two HLA microsatellite markers individually genotyped, eight markers displayed distorted transmission with uncorrected P-value <0.05, ranked in this order: D6S2443 (6p21.3…	2007	2023-06-14 13:09:05	2023-06-14 13:09:05		584-589		5	13																	Place: H.F. Harbo, Institute of Immunology, University of Oslo, Rikshospitalet, 0027 Oslo, Norway				article; HLA antigen; human; multiple sclerosis; major clinical study; gene frequency; Denmark; adult; controlled study; genotype; follow up; pathogenesis; gene linkage disequilibrium; HLA antigen class 2; Sweden; chromosome 6p; Norway; statistical significance; chromosomal localization; chromosome 12q; chromosome 17q; chromosome 19q; chromosome 1p; chromosome 2p; chromosome 3q; Iceland; microsat…
K563Y92X	journalArticle			2007	Dean, G; Yeo, T W; Goris, A; Taylor, C J; Goodman, R S; Elian, M; Galea-Debono, A; Aquilina, A; Felice, A; Vella, M; Sawcer, S; Compston, D A S	HLA-DRB1 and multiple sclerosis in Malta	Neurology	78	Ireland	Neurology.	10.1212/01.wnl.0000284598.98525.d7	https://www.ncbi.nlm.nih.gov/pubmed/18057318	BACKGROUND: By comparison with the neighboring island of Sicily, the frequency of multiple sclerosis (MS) in Malta is remarkably low. METHODS:; To explore whether the relative rarity of MS in Malta might be the result; of lower population frequencies of major histocompatibility complex; susceptibility alleles, we genotyped the HLA-DRB1 locus in 77 Maltese-born; patients (97% of the prevalent unre…	2007	2023-06-14 13:09:05	2023-06-14 13:09:05		101-105		2	70																	Place: Health Research Board, Dublin, Ireland. hrb@hrb.ie
IR36ATWY	journalArticle			2007	Harbo, H F; Utsi, E; Lorentzen, A R; Kampman, M T; Celius, E G; Myhr, K M; Lie, B A; Mellgren, S I; Thorsby, E	Low frequency of the disease-associated DRB1*15-DQB1*06 haplotype may contribute to the low prevalence of multiple sclerosis in Sami	TISSUE ANTIGENS	53	Norway	Tissue Antigens.	10.1111/j.1399-0039.2007.00803.x			2007	2023-06-14 13:09:05	2023-06-14 13:09:05		299-304		4	69
MGDINL7K	journalArticle			2007	Fainardi, Enrico; Rizzo, Roberta; Melchiorri, Loredana; Stignani, Marina; Castellazzi, Massimiliano; Caniatti, Maria Luisa; Baldi, Eleonora; Tola, Maria Rosaria; Granieri, Enrico; Baricordi, Olavio Roberto	Soluble HLA-G molecules are released as HLA-G5 and not as soluble HLA-G1	J Neuroimmunol	44	Italy	J Neuroimmunol.	10.1016/j.jneuroim.2007.10.002	https://www.ncbi.nlm.nih.gov/pubmed/17997167	Cerebrospinal fluid (CSF) levels of sHLA-G (sHLA-G1/HLA-G5) molecules and their soluble isoforms HLA-G5 and sHLA-G1 were measured by ELISA; procedures in 68 relapsing-remitting Multiple Sclerosis (RR MS) patients,; in 67 patients with other inflammatory neurological disorders (OIND) and; in 70 subjects with non-inflammatory neurological disorders (NIND). CSF; concentrations of sHLA-G1HLA-G5 and H…	2007	2023-06-14 13:09:05	2023-06-14 13:09:05		219-225		1-2	192																	Place: Multiple Sclerosis Center, Section of Neurology, University of Ferrara,
HCC3X2GD	journalArticle			2007	Rubio, J P; Bahlo, M; Stankovich, J; Burfoot, R K; Johnson, L J; Huxtable, S; Butzkueven, H; Lin, L; Taylor, B V; Speed, T P; Kilpatrick, T J; Mignot, E; Foote, S J	Analysis of extended HLA haplotypes in multiple sclerosis and narcolepsy families confirms a predisposing effect for the class I region in Tasmanian MS patients	Immunogenetics	16	Australia	Immunogenetics	10.1007/s00251-006-0183-5	https://www.embase.com/search/results?subaction=viewrecord&id=L46215291&from=export	Human leucocyte antigen (HLA)-DRB1*15 is associated with predisposition to multiple sclerosis (MS), although conjecture surrounds the possible involvement of an alternate risk locus in the class I region of the HLA complex. We have shown previously that an alternate MS risk allele(s) may be encompassed by the telomerically extended DRB1*15 haplotype, and here, we have attempted to map the putativ…	2007	2023-06-14 13:09:05	2023-06-14 13:09:05		177-186		3	59																	Place: J.P. Rubio, Neurogenetics Laboratory, Howard Florey Institute, University of Melbourne, Melbourne, Vic. 3010, Australia				article; human; multiple sclerosis; major clinical study; United States; HLA DR antigen; controlled study; genotype; haplotype; HLA DQB1 antigen; genetic risk; genetic variability; disease association; genetic predisposition; myelin oligodendrocyte glycoprotein; priority journal; HLA antigen class 1; gene mapping; Australia; population genetics; microsatellite marker; arcolepsy
HDZ6XWSM	journalArticle			2007	Hoppenbrouwers, I A; Cortes, L M P; Aulchenko, Y S; Sintnicolaas, K; Njajou, O; Snijders, P.J.L.M.; Oostra, B A; Van Duijn, C M; Hintzen, R Q	Familial clustering of multiple sclerosis in a Dutch genetic isolate	Multiple Sclerosis	38	Netherlands	Mult Scler	10.1177/1352458506071216	https://pubmed.ncbi.nlm.nih.gov/17294607/		2007	2023-06-14 13:09:06	2023-06-14 13:09:06		17-24		1	13
XEJRHBG7	journalArticle			2007	DeLuca, G C; Ramagopalan, S V; Herrera, B M; Dyment, D A; Lincoln, M R; Montpetit, A; Pugliatti, M; Barnardo, M C N; Risch, N J; Sadovnick, A D; Chao, M; Sotgiu, S; Hudson, T J; Ebers, G C	An extremes of outcome strategy provides evidence that multiple sclerosis severity is determined by alleles at the HLA-DRB1 locus	Proceedings of the National Academy of Sciences of the United States of America	152	UK	Proc Natl Acad Sci U	10.1073/pnas.0707731105	https://www.embase.com/search/results?subaction=viewrecord&id=L351072837&from=export	Multiple sclerosis (MS) is a common inflammatory disease of the central nervous system unsurpassed for variability in disease outcome. A cohort of sporadic MS cases (n = 163), taken from opposite extremes of the distribution of long-term outcome, was used to determine the role of the HLA-DRB1 locus on MS disease severity. Genotyping sets of benign and malignant MS patients showed that HLA-DRB1*01…	2007	2023-06-14 13:09:06	2023-06-14 13:09:06		20896-20901		52	104																	Place: G.C. Ebers, Wellcome Trust Centre for Human Genetics, University of Oxford, Roosevelt Drive, Oxford OX3 7BN, United Kingdom				article; human; multiple sclerosis; major clinical study; female; male; adult; disease severity; HLA DR antigen; allele; cohort analysis; genotype; disease predisposition; single nucleotide polymorphism; gene locus; priority journal; disease course; outcome assessment; epistasis; immunopathogenesis; molecular interaction; sibling; antigenic variation; diagnostic value
VMQZHER5	journalArticle			2007	Alves-Leon, S V; Papais-Alvarenga, R; Magalhães, M; Alvarenga, M; Thuler, L C S; Fernández y Fernandez, O	Ethnicity-dependent association of HLA DRB1-DQA1-DQB1 alleles in Brazilian	Acta Neurol Scand	71	Brazil	Acta Neurol Scand	10.1111/j.1600-0404.2006.00750.x	https://www.ncbi.nlm.nih.gov/pubmed/17489940	OBJECTIVE: The present study focused on human leukocyte antigen (HLA) DQB1, DQA1 and DRB1 allelic variation according to ethnicity and analyzed; whether susceptibility to multiple sclerosis (MS) depends on population; characteristics. METHODS: Eighty-eight healthy African-Brazilians and 92; healthy white Brazilians living in Rio de Janeiro City were selected and; the HLA phenotype between the two…	2007	2023-06-14 13:09:06	2023-06-14 13:09:06		306-311		5	115																	Place: Neurology Department, Federal University of Rio de Janeiro State (UNIRIO),
N2BM44MG	journalArticle			2007	Sotgiu, S; Sannella, A R; Conti, B; Arru, G; Fois, M L; Sanna, A; Severini, C; Morale, M C; Marchetti, B; Rosati, G; Musumeci, S	Multiple sclerosis and anti-Plasmodium falciparum innate immune response	Journal of Neuroimmunology	20	Italy	J Neuroimmunol	10.1016/j.jneuroim.2007.01.020	https://www.embase.com/search/results?subaction=viewrecord&id=L46497452&from=export	Several epidemiological investigations conducted in Sardinia, insular Italy, indicate that the strong selective pressure of malaria along the centuries may have concurred to the elevated genetic MS-risk in this region. To test such hypothesis in an experimental setting, we have compared the immune response to P. falciparum (the causative agent of malaria) in Sardinian MS patients relative to thei…	2007	2023-06-14 13:09:06	2023-06-14 13:09:06		201-207		1-2	185																	Place: S. Sotgiu, Institute of Clinical Neurology, University of Sassari, Viale San Pietro, 10, I-07100, Italy				article; human; multiple sclerosis; female; male; adult; clinical article; HLA DR antigen; peripheral blood mononuclear cell; allele; controlled study; genetic association; disease predisposition; genetic risk; human cell; genetic polymorphism; innate immunity; immune response; priority journal; HLA antigen class 2; Italy; ethnicity; promoter region; cell proliferation; interleukin 6; cytokine; i…
W4Y28T5A	journalArticle			2008	Vercellino, M; Votta, B; Condello, C; Piacentino, C; Romagnolo, A; Merola, A; Capello, E; Mancardi, G L; Mutani, R; Giordana, M T; Cavalla, P	Involvement of the choroid plexus in multiple sclerosis autoimmune inflammation: A neuropathological study	Journal of Neuroimmunology	133	Italy	J Neuroimmunol.	10.1016/j.jneuroim.2008.04.035	https://www.scopus.com/inward/record.uri?eid=2-s2.0-47549118268&doi=10.1016%2Fj.jneuroim.2008.04.035&partnerID=40&md5=d30987c1f637e5ac73269121f1b7e2df		2008	2023-06-14 13:09:06	2023-06-14 13:09:06		133-141		1-2	199
EESBUBI9	journalArticle			2008	Goris, A; Walton, A; Ban, M; Dubois, B; Compston, A; Sawcer, S	A Taqman assay for high-throughput genotyping of the multiple	Tissue Antigens	34	Belgium	Tissue Antigens.	10.1111/j.1399-0039.2008.01101.x	https://www.ncbi.nlm.nih.gov/pubmed/18647361	The human leukocyte antigen (HLA)-DRB1*1501 allele has long been established as the main genetic risk factor for multiple sclerosis (MS),; and it therefore follows that stratification of study populations for this; allele could aid in the identification of novel susceptibility genes; andor in establishing interactions. To this end, we have developed a; simple Taqman-based assay allowing cost-effi…	2008	2023-06-14 13:09:06	2023-06-14 13:09:06		401-403		4	72																	Place: Laboratory of Neuroimmunology, Section of Experimental Neurology,
PXA3P9AD	journalArticle			2008	Fernández-Morera, J L; Rodríguez-Rodero, S; Lahoz, C; Tuñon, A; Astudillo, A; Garcia-Suarez, O; Martínez-Borra, J; López-Vázquez, A; Rodrigo, L; Gonzalez, S; López-Larrea, C	Soluble MHC class I chain-related protein B serum levels correlate with disease activity in relapsing-remitting multiple sclerosis	Human Immunology	36	Spain	Hum Immunol.	10.1016/j.humimm.2008.01.021	https://www.embase.com/search/results?subaction=viewrecord&id=L50111348&from=export	Recent studies demonstrated that dysregulation of NKG2D and its ligands, leading to activation of autoreactive effector cells, can trigger autoimmune diseases, but soluble forms of these ligands can downmodulate NKG2D expression in T effector cells. We investigated the presence of soluble major histocompatibility complex class I chain-related A or B (MICA or MICB) molecules in sera of multiple sc…	2008	2023-06-14 13:09:06	2023-06-14 13:09:06		235-240		4-5	69																	Place: C. López-Larrea, Unidad de Histocompatibilidad y Transplantes, Hospital Universitario Central de Asturias, Oviedo, Spain				article; human; multiple sclerosis; female; male; adult; clinical article; protein expression; controlled study; human tissue; HLA B antigen; disease activity; immune response; HLA A antigen; priority journal; disease course; remission; immunohistochemistry; recurrent disease; erve cell
SSAB9FDF	journalArticle			2008	Fernández, O; Fernández, V; Martinez-Cabrera, V; Mayorga, C; Alonso, A; León, A; Arnal, C; Hens, M; Luque, G; De Ramón, E; Caballero, A; Leyva, L	Multiple sclerosis in Gypsies from southern Spain: Prevalence, mitochondrial DNA haplogroups and HLA class II association	Tissue Antigens	36	Spain	Tissue Antigens.	10.1111/j.1399-0039.2008.01016.x	https://www.embase.com/search/results?subaction=viewrecord&id=L351551982&from=export	Occasional reports have mentioned the prevalence of multiple sclerosis (MS) among Gypsies, and no studies have examined to date the prevalence of MS or human leukocyte antigen (HLA) genetics associations in the Spanish Gypsy population. We decided to study the prevalence, mitochondrial DNA (mtDNA) haplogroups and HLA class II distribution among gypsies with MS in southern Spain. We searched for G…	2008	2023-06-14 13:09:06	2023-06-14 13:09:06		426-433		5	71																	Place: O. Fernández, Institute of Clinical Neurosciences, Hospital Regional Universitario Carlos Haya, Avda. Carlos Haya s/n, 29010 Malaga, Spain				article; human; multiple sclerosis; major clinical study; female; male; adult; aged; allele; controlled study; gene sequence; genetic association; haplotype; prevalence; polymerase chain reaction; priority journal; HLA antigen class 2; hybridization; mitochondrial DNA; Spain; population; statistical significance; Romani (people)
JM5WG2SD	journalArticle			2008	Matsuoka, T; Matsushita, T; Osoegawa, M; Kawano, Y; Minohara, M; Mihara, F; Nishimura, Y; Ohyagi, Y; Kira, J	Association of the HLA-DRB1 alleles with characteristic MRI features of	Mult Scler	51	Japan	Mult Scler.	10.1177/1352458508097818	https://www.ncbi.nlm.nih.gov/pubmed/18952831	BACKGROUND: In Asian patients with multiple sclerosis (MS), a paucity of brain lesions and longitudinally extensive spinal cord lesions (LESCLs); extending three or more vertebral segments are characteristic findings on; magnetic resonance imaging (MRI). We aimed to disclose possible factors; contributing to the development of such MRI features. METHOD: Genotyping; of HLA-DRB1 and -DPB1 alleles w…	2008	2023-06-14 13:09:06	2023-06-14 13:09:06		1181-1190		9	14																	Place: Department of Neurology, Neurological Institute, Graduate School of
2JEXXKP5	journalArticle			2008	De Jager, P L; Simon, K C; Munger, K L; Rioux, J D; Hafler, D A; Ascherio, A	Integrating risk factors: HLA-DRB1*1501 and Epstein-Barr virus in multiple	Neurology	200	USA	Neurology.	10.1212/01.wnl.0000294325.63006.f8	https://www.ncbi.nlm.nih.gov/pubmed/18272866	BACKGROUND: Individuals with high levels of antibodies to the Epstein-Barr virus nuclear antigen 1 (EBNA-1) have an increased risk of developing; multiple sclerosis (MS), but this association could be confounded by; genetic susceptibility. METHODS: We conducted a nested case-control study; including 148 women with MS (18 with blood collected before disease onset); and 296 age-matched healthy wome…	2008	2023-06-14 13:09:06	2023-06-14 13:09:06		1113-1118		13 Pt 2	70																	Place: Center for Neurologic Diseases, Department of Neurology, Brigham and
3FJ6TDNQ	journalArticle			2008	Hoffmann, S; Cepok, S; Grummel, V; Lehmann-Horn, K; Hackermueller, J; Stadler, P F; Hartung, H.-P.; Berthele, A; Deisenhammer, F; Wasmuth, R; Hemmer, B	HLA-DRB1*0401 and HLA-DRB1*0408 Are Strongly Associated with the Development of Antibodies against Interferon-β Therapy in Multiple Sclerosis	American Journal of Human Genetics	122	Germany	Am J Hum Genet	10.1016/j.ajhg.2008.07.006	https://www.embase.com/search/results?subaction=viewrecord&id=L50215008&from=export	The formation of antibodies to interferon-beta (IFN-β), a protein-based disease-modifying agent for multiple sclerosis (MS), is a problem in clinical practice. These antibodies may neutralize the biological effects of the protein drug, potentially decreasing its therapeutic effects. By high-resolution HLA class I and II typing we identified two HLA class II alleles associated with the development…	2008	2023-06-14 13:09:06	2023-06-14 13:09:06		219-227		2	83																	Place: B. Hemmer, Department of Neurology, Klinikum Rechts der Isar, 81675 München, Germany				article; human; multiple sclerosis; major clinical study; epitope; T lymphocyte; female; male; adult; HLA DR antigen; aged; allele; controlled study; genetic association; genotype; adolescent; HLA typing; beta1a interferon; priority journal; HLA antigen class 2; beta1b interferon; protein motif; avonex; valine; gene identification; amino acid substitution; glycine; beta interferon antibody; betaf…
9BPRATA8	journalArticle			2008	Sundström, P; Nyström, L; Jidell, E; Hallmans, G	EBNA-1 reactivity and HLA DRB1*1501 as statistically independent risk	Mult Scler	58	Sweden	Mult Scler	10.1177/1352458508092353	https://www.ncbi.nlm.nih.gov/pubmed/18573815	OBJECTIVES AND METHODS: The interaction between the two best documented risk factors (human leukocyte antigen HLA class II DRB1*1501; positivity and Epstein-Barr virus elevated Epstein-Barr nuclear antigen; 1 (EBNA-1) antibody reactivity) for multiple sclerosis (MS) was studied; in a case-control study of biobank samples from 109 MS cases and 212; matched referents. RESULTS: Multivariate logistic…	2008	2023-06-14 13:09:06	2023-06-14 13:09:06		1120-1122		8	14																	Place: Department of Neurology, Umeå University Hospital, Umea, Sweden.
LVKJ46A3	journalArticle			2008	Caillier, Stacy J; Briggs, Farren; Cree, Bruce A C; Baranzini, Sergio E; Fernandez-Viña, Marcelo; Ramsay, Patricia P; Khan, Omar; Royal, Walter; Hauser, Stephen L; Barcellos, Lisa F; Oksenberg, Jorge R	Uncoupling the roles of HLA-DRB1 and HLA-DRB5 genes in multiple sclerosis	J Immunol	122	USA	J Immunol.	10.4049/jimmunol.181.8.5473	https://www.ncbi.nlm.nih.gov/pmc/articles/PMC4346327	Genetic susceptibility to multiple sclerosis (MS) is associated with the MHC located on chromosome 6p21. This signal maps primarily to a 1-Mb; region encompassing the HLA class II loci, and it segregates often with; the HLA-DQB1*0602, -DQA1*0102, -DRB1*1501, -DRB5*0101 haplotype. However,; the identification of the true predisposing gene or genes within the; susceptibility haplotype has been hand…	2008	2023-06-14 13:09:07	2023-06-14 13:09:07		5473-5480		8	181																	Place: Department of Neurology, University of California, San Francisco, CA
WX2CZYUD	journalArticle			2008	Fainardi, E; Rizzo, R; Melchiorri, L; Stignani, M; Castellazzi, M; Tamborino, C; Paolino, E; Tola, M R; Granieri, E; Baricordi, O R	CSF levels and soluble HLA-G and Fas molecules are inversely associated to MRI evidence of disease activity in patients with relapsing-remitting multiple sclerosis	Multiple Sclerosis	47	Italy	Mult Scler.	10.1177/1352458507085137	https://www.embase.com/search/results?subaction=viewrecord&id=L351943856&from=export	Cerebrospinal fluid (CSF) concentrations of soluble human leukocyte antigen class I (HLA-1) (sHLA-1), HLA-G (sHLA-G) and anti-apoptotic Fas (sFas) molecules were measured by enzyme linked immunosorbent assay technique in 65 relapsing-remitting (RR) MS patients classified according to clinical and magnetic resonance imaging (MRI) evidence of disease activity. Sixty-four patients with other inflamm…	2008	2023-06-14 13:09:07	2023-06-14 13:09:07		446-454		4	14																	Place: E. Fainardi, Neurology Unit, Department of Neurosciences, Azienda Ospedaliera-Universitaria, Arcispedale S. Anna, Corso della Giovecca 203, 44100 Ferrara, Italy				article; human; multiple sclerosis; major clinical study; female; male; adult; aged; controlled study; enzyme linked immunosorbent assay; clinical feature; HLA G antigen; contrast enhancement; disease activity; HLA antigen class 1; correlation analysis; immunomodulation; encephalitis; clinical examination; Fas ligand; gadolinium pentetate; molecular mechanics; protein cerebrospinal fluid level; u…
5PIW2B2L	journalArticle			2008	Greer, J M; Csurhes, P A; Muller, D M; Pender, M P	Correlation of blood T cell and antibody reactivity to myelin proteins with HLA type and lesion localization in multiple sclerosis	Journal of Immunology	52	Australia	J Immunol	10.4049/jimmunol.180.9.6402	https://www.embase.com/search/results?subaction=viewrecord&id=L354635218&from=export	Multiple sclerosis (MS) is a chronic inflammatory demyelinating disease of the CNS. The numbers of autoimmune T cells and Abs specific for proteins of CNS myelin are increased in the blood in some patients with MS. The aim of this study was to investigate whether there are correlations between the specificity of the autoimmune responses in the blood, the HLA molecules carried by the patient, and …	2008	2023-06-14 13:09:07	2023-06-14 13:09:07		6402-6410		9	180																	Place: J. M. Greer, Neuroimmunology Research Unit, University of Queensland, Royal Brisbane and Women's Hospital, Brisbane, QLD 4029, Australia				article; human; multiple sclerosis; HLA system; major clinical study; female; male; adult; CD4+ T lymphocyte; disease severity; HLA DR antigen; controlled study; antibody response; clinical feature; human cell; unclassified drug; priority journal; proteolipid protein; myelin; animal cell; animal experiment; mouse; HLA DR4 antigen; HLA DR7 antigen; autoimmunity; HLA DQ antigen; animal model; autoi…
TCQMSV8L	journalArticle			2008	Gironi, M; Guerini, F R; Beghi, E; Antonini, G; Martinelli-Boneschi, F; Ceresa, L; Morino, S; Agliardi, C; Ferrante, P; Nemni, R	HLA-DRB1 polymorphisms distribution in chronic dysimmune polyneuropathy	Neuromuscular Disorders	4	Italy	Neuromuscul Disord.	10.1016/j.nmd.2008.07.008	https://www.scopus.com/inward/record.uri?eid=2-s2.0-56949090115&doi=10.1016%2Fj.nmd.2008.07.008&partnerID=40&md5=403df853719e599d1df7d17a7f9dce32		2008	2023-06-14 13:09:07	2023-06-14 13:09:07		967-969		12	18
29SA7MES	journalArticle			2009	Comabella, M; Fernández-Arquero, M; Río, J; Guinea, A; Fernández, M; Cenit, M C; de la Concha, E G; Montalban, X	HLA class I and II alleles and response to treatment with interferon-beta	J Neuroimmunol	33	Spain	J Neuroimmunol.	10.1016/j.jneuroim.2009.01.012	https://www.ncbi.nlm.nih.gov/pubmed/19349081	In the present study, we investigated the influence of HLA class I and class II genes in the response to interferon-beta (IFNbeta) in multiple; sclerosis (MS) patients. HLA-A, -B, -C, -DRB1, -DQA1, and -DQB1 DNA typing; was performed by polymerase chain reaction-sequence-specific; oligonucleotide (PCR-SSO) in a cohort of 149 relapsing-remitting MS; patients classified into IFNbeta responders (n=7…	2009	2023-06-14 13:09:07	2023-06-14 13:09:07		116-119		1-2	210																	Place: Centre d'Esclerosi Múltiple de Catalunya, CEM-Cat, Unitat de
98TR33CA	journalArticle			2009	Lorentzen, Aslaug R; Karlsen, Tom H; Olsson, Marita; Smestad, Cathrine; Mero, Inger-Lise; Woldseth, Bente; Sun, Ji-Yao; Senitzer, David; Celius, Elisabeth G; Thorsby, Erik; Spurkland, Anne; Lie, Benedicte A; Harbo, Hanne F	Killer immunoglobulin-like receptor ligand HLA-Bw4 protects against	Ann Neurol	63	Norway	Ann Neurol	10.1002/ana.21695	https://www.ncbi.nlm.nih.gov/pubmed/19630074	OBJECTIVE: Multiple sclerosis (MS) is a chronic inflammatory disease affecting the central nervous system. A human leukocyte antigen (HLA); class II association is well established (DRB1*1501-DQB1*0602), but more; recently HLA class II-independent associations with HLA class I variants; have also been reported. The HLA class I (HLA-A, -B, -C) molecules serve; as ligands for both T-cell receptors …	2009	2023-06-14 13:09:07	2023-06-14 13:09:07		658-666		6	65																	Place: Department of Neurology, Faculty Division Ullevål, Oslo University
W65FUJES	journalArticle			2009	Matsushita, T; Matsuoka, T; Isobe, N; Kawano, Y; Minohara, M; Shi, N; Nishimura, Y; Ochi, H; Kira, J	Association of the HLA-DPB1*0501 allele with anti-aquaporin-4 antibody positivity in Japanese patients with idiopathic central nervous system demyelinating disorders	Tissue Antigens	134	Japan	Tissue Antigens.	10.1111/j.1399-0039.2008.01172.x	https://www.scopus.com/inward/record.uri?eid=2-s2.0-58149231390&doi=10.1111%2Fj.1399-0039.2008.01172.x&partnerID=40&md5=cdcbc4b799f246ccd1a63306d4fce1f7		2009	2023-06-14 13:09:07	2023-06-14 13:09:07		171-176		2	73
YH2XCYGK	journalArticle			2009	Wu, Jing-Shan; Qiu, Wei; Castley, Alison; James, Ian; Joseph, Joyce; Christiansen, Frank T; Carroll, William M; Mastaglia, Frank L; Kermode, Allan G	Presence of CSF oligoclonal bands (OCB) is associated with the HLA-DRB1	J Neurol Sci	36	Australia	J Neurol Sci.	10.1016/j.jns.2009.10.005	https://www.ncbi.nlm.nih.gov/pubmed/19879597	High-resolution HLA-DRB1 genotyping was performed in 97 OCB-positive and 68 OCB-negative cases with demyelinating disease to determine the; influence of HLA-DRB1 alleles on the presence of OCB in a West Australian; multiple sclerosis (MS) cohort. Carriage of the HLA-DRB1*1501 allele was; associated with both OCB-positive and OCB-negative MS compared with; controls, but more strongly with the OCB-…	2009	2023-06-14 13:09:07	2023-06-14 13:09:07		63-67		1-2	288																	Place: Australian Neuromuscular Research Institute, Sir Charles Gairdner
55DFUUHS	journalArticle			2009	Kaimen-Maciel, Damacio R; Reiche, Edna Maria V; Borelli, Sueli D; Morimoto, Helena K; Melo, Fabiano C; Lopes, Josiane; Dorigon, Raffael F; Cavalet, Christiane; Yamaguchi, Elton M; Silveira, Thiago L; Da Silva, Waldir V; Comini-Frota, Elizabeth R; Brum Souza, Doralina G; Donadi, Eduardo A	HLA-DRB1* allele-associated genetic susceptibility and protection against	Mol Med Rep	48	Brazil	Mol Med Rep	10.3892/mmr_00000204	https://www.ncbi.nlm.nih.gov/pubmed/21475933	Multiple sclerosis (MS) is a chronic autoimmune demyelinating disease of the central nervous system that causes neurological disorders in young; adults. Previous studies in various populations highlighted an association; between the HLA-DRB1*15 allele and MS. This study investigated the; association between HLA-DRB1*15 and other HLA-DRB1 alleles and MS in a; Brazilian Caucasian population sample …	2009	2023-06-14 13:09:07	2023-06-14 13:09:07		993-998		6	2																	Place: Department of Clinical Medicine, Health Sciences Center, University
J6ZZWMNV	journalArticle			2009	Brum, Doralina Guimaraães; Barreira, Amilton Antunes; dos Santos, Antonio Carlos; Kaimen-Maciel, Damacio Ramon; Matiello, Marcelo; Costa, Roberta Martins; Deghaide, Neifi Hassan Saloun; Costa, Laudo Silva; Louzada-Junior, Paulo; Diniz, Paula Rejane Beserra; Comini-Frota, Elizabeth Regina; Mendes-Junior, Celso Teixeira; Donadi, Eduardo Antonio	HLA-DRB association in neuromyelitis optica is different from that	Mult Scler	145	Brazil	Mult Scler	10.1177/1352458509350741	https://www.ncbi.nlm.nih.gov/pubmed/19995845	Until recently, neuromyelitis optica (NMO) was considered to be a sub-type of multiple sclerosis (MS), which has a strong predilection for Caucasian; populations, whereas NMO is more frequent in non-Caucasian individuals.; The objective of this study was to compare the HLA-DRB profile in; Brazilian Mulatto patients with NMO spectrum disorders (NMOSDs) with that; observed for Mulatto MS patients a…	2009	2023-06-14 13:09:07	2023-06-14 13:09:07		21-29		1	16																	Place: Division Neurology, Department of Neurosciences, Medical School of
GDP56W3W	journalArticle			2009	Wu, Xiao-Mu; Wang, Chaodong; Zhang, Kun-Nan; Lin, Ai-Yu; Kira, Jun-Ichi; Hu, Guo-Zhu; Qu, Xin-Hui; Xiong, Ying-Qiong; Cao, Wen-Feng; Gong, Lin-Yun	Association of susceptibility to multiple sclerosis in Southern Han	Mult Scler	32	China	Mult Scler	10.1177/1352458509345905	https://www.ncbi.nlm.nih.gov/pubmed/19965521	Association of HLA class II with multiple sclerosis (MS) has been widely studied in both Western and Oriental populations. However, such an; association is not well documented in Chinese. The objective of this study; was to examine the association between the susceptibility to conventional; MS in Southern Chinese with HLA-DRB1,-DPB1 alleles and putative DRB1-DPB1; haplotypes. Genotyping of HLA-DR…	2009	2023-06-14 13:09:07	2023-06-14 13:09:07		1422-1430		12	15																	Place: Department of Neurology, Jiangxi Provincial People's Hospital, Nanchang,
34TCAJU6	journalArticle			2009	Zivković, Maja; Stanković, Aleksandra; Dincić, Evica; Popović, Milan; Popović, Smiljana; Raicević, Ranko; Alavantić, Dragan	The tag SNP for HLA-DRB1*1501, rs3135388, is significantly associated with	Clin Chim Acta	27	Serbia	Clin Chim Acta	10.1016/j.cca.2009.05.004	https://www.ncbi.nlm.nih.gov/pubmed/19433080	BACKGROUND: Recently a high-resolution HLA and SNP map was defined and the analysis provided informative tag SNPs that capture much of the common; variation in the MHC region. This concept enables detection of smaller; umber of SNPs, making it "surrogate" markers for haplotype associated; with certain disease. The SNP rs3135388 was proposed as a tagging SNP for; DRB1*1501DQB10602 alleles, associa…	2009	2023-06-14 13:09:07	2023-06-14 13:09:07		27-30		1-2	406																	Place: Vinca Institute of Nuclear Sciences, Laboratory for Radiobiology and
3JCVULJF	journalArticle			2009	Stankovich, J; Butzkueven, H; Marriott, M; Chapman, C; Tubridy, N; Tait, B D; Varney, M D; Taylor, B V; Foote, S J; Consortium, ANZgene; Kilpatrick, T J; Rubio, J P	HLA-DRB1 associations with disease susceptibility and clinical course in	Tissue Antigens	58	Australia	Tissue Antigens	10.1111/j.1399-0039.2009.01262.x	https://www.ncbi.nlm.nih.gov/pubmed/19392788	Human leucocyte antigen (HLA)-DRB1*1501 and other class II alleles influence susceptibility to multiple sclerosis (MS), but their; contribution if any to the clinical course of MS remains uncertain. Here,; we have investigated DRB1 alleles in a large sample of 1230 Australian MS; cases, with some enrichment for subjects with primary progressive (PPMS); disease (n = 246) and 1210 healthy controls.…	2009	2023-06-14 13:09:07	2023-06-14 13:09:07		17-21		1	74																	Place: The Menzies Research Institute, Hobart, Tasmania, Australia.
Y2Q2PDU9	journalArticle			2009	Vasconcelos, Claudia Cristina Ferreira; Fernández, Oscar; Leyva, Laura; Thuler, Luiz Claudio Santos; Alvarenga, Regina Maria Papais	Does the DRB1*1501 allele confer more severe and faster progression in	J Neuroimmunol	27	Brazil	J Neuroimmunol	10.1016/j.jneuroim.2009.06.009	https://www.ncbi.nlm.nih.gov/pubmed/19616314	The effect of HLA alleles on the outcome of multiple sclerosis (MS) has been widely investigated; however, results are conflicting and no; consistent correlation has been established. This study evaluated the; association between the HLA DR2 haplotype in patients with primary; progressive MS (PPMS) and the effect of alleles on progression. An; association was found between PPMS and the DR2 and DR…	2009	2023-06-14 13:09:07	2023-06-14 13:09:07		101-103		1-2	214																	Place: Federal University of the State of Rio de Janeiro, Rio de Janeiro, Brazil.
SUEBG4J5	journalArticle			2009	Ramagopalan, S V; Link, J; Byrnes, J K; Dyment, D A; Giovannoni, G; Hintzen, R Q; Sundqvist, E; Kockum, I; Smestad, C; Lie, B A; Harbo, H F; Padyukov, L; Alfredsson, L; Olsson, T; Sadovnick, A D; Hillert, J; Ebers, G C	HLA-DRB1 and month of birth in multiple sclerosis	Neurology	69	UK	Neurology	10.1212/WNL.0b013e3181c679f3	https://www.ncbi.nlm.nih.gov/pubmed/20018638	BACKGROUND: Multiple sclerosis (MS) displays a month-of-birth effect, with an excess of individuals being born in the spring and a deficit in the; winter. This effect was shown to be more pronounced in familial cases of; MS. In the present study, we investigated whether this month-of-birth; association has any relation to the principal MS susceptibility gene,; HLA-DRB1. METHODS: A total of 4,834 …	2009	2023-06-14 13:09:07	2023-06-14 13:09:07		2107-2111		24	73																	Place: Wellcome Trust Centre for Human Genetics, University of Oxford,
QKMNAPG4	journalArticle			2009	Cree, Bruce A C; Reich, David E; Khan, Omar; De Jager, Philip L; Nakashima, Ichiro; Takahashi, Toshiyuki; Bar-Or, Amit; Tong, Christine; Hauser, Stephen L; Oksenberg, Jorge R	Modification of Multiple Sclerosis Phenotypes by African Ancestry at HLA	Arch Neurol	106	USA	Arch Neurol	10.1001/archneurol.2008.541	https://www.ncbi.nlm.nih.gov/pmc/articles/PMC4334456	BACKGROUND: In those with multiple sclerosis (MS), African American individuals have a more severe disease course, an older age at onset, and; more often have clinical manifestations restricted to the optic nerves and; spinal cord (opticospinal MS) than white persons. OBJECTIVE: To determine; whether genetic variation influences clinical MS patterns. DESIGN:; Retrospective multicenter cohort stud…	2009	2023-06-14 13:09:07	2023-06-14 13:09:07		226-233		2	66																	Place: Department of Neurology, University of California-San Francisco, USA.
V9P8V7P8	journalArticle			2009	Pastorino, Roberta; Menni, Cristina; Barca, Monserrata; Foco, Luisa; Saddi, Valeria; Gazzaniga, Giovanna; Ferrai, Raffaela; Mascaretti, Luca; Dudbridge, Frank; Berzuini, Carlo; Murgia, Salvatore Bruno; Piras, Maria Luisa; Ticca, Anna; Bitti, Pier Paolo; Bernardinelli, Luisa	Association between protective and deleterious HLA alleles with multiple	PLoS One	12	Italy	PLoS One	10.1371/journal.pone.0006526	https://www.ncbi.nlm.nih.gov/pmc/articles/PMC2716537	The human leukocyte antigen (HLA) complex on chromosome 6p21 has been unambiguously associated with multiple sclerosis (MS). The complex; features of the HLA region, especially its high genic content, extreme; polymorphism, and extensive linkage disequilibrium, has prevented to; resolve the nature of HLA association in MS. We performed a family based; association study on the isolated population …	2009	2023-06-14 13:09:07	2023-06-14 13:09:07		e6526-e6526		8	4																	Place: Dipartimento di Scienze Sanitarie Applicate e Psicocomportamentali,
RUEWHSQM	journalArticle			2009	Cocco, E; Sardu, C; Murru, R; Frau, J; Lorefice, L; Mamusa, E; Contu, P; Marrosu, M G	Multiple sclerosis risk: Interaction between human leukocyte antigen and the environment in Sardinian population	Multiple Sclerosis	4	Italy	Mult Scler	10.1177/1352458509106745	https://www.embase.com/search/results?subaction=viewrecord&id=L355142548&from=export	Background: The island of Sardinia features a high incidence of multiple sclerosis (MS) characterized by early age at onset and a progressively increasing trend. The current study was aimed at examining variations in human leukocyte antigen-risk genotypes occurring over time in a cohort of patients. Methods: Susceptible and neutral DRB1-DQB1 genotypes were identified in 1660 patients. Age at onse…	2009	2023-06-14 13:09:08	2023-06-14 13:09:08		1030-1036		9	15																	Place: M.G. Marrosu, Centro Sclerosi Multipla, Ospedale Binaghi, Via Is Guadazzonis 2, 09126 Cagliari, Italy				article; human; multiple sclerosis; major clinical study; female; male; adult; HLA DR antigen; aged; controlled study; genetic association; genotype; HLA DQB1 antigen; genetic risk; genetic susceptibility; onset age; adolescent; child; leukocyte antigen; sex difference; environmental factor; heterozygote; Italy; population research; age distribution
EEJ9N43F	journalArticle			2009	Silva, A M; Bettencourt, A; Pereira, C; Santos, E; Carvalho, C; Mendonça, D; Costa, P P; Monteiro, L; Martins, B	Protective role of the HLA-A*02 allele in Portuguese patients with	Mult Scler	31	Portugal	Mult Scler	10.1177/1352458509104588	https://www.ncbi.nlm.nih.gov/pubmed/19482867	BACKGROUND: Multiple sclerosis (MS) is associated with human leukocyte antigen (HLA) HLA-DRB1*15. Recent evidence that CD8 T cells are implicated; in MS suggests that HLA class I may also contribute. An association of; HLA-A*02 and A*03 alleles has been described. OBJECTIVES: We examined the; influence of HLA-A*02 and HLA-A*03 in Portuguese patients with MS,; independently of HLA-DRB1*15 using a …	2009	2023-06-14 13:09:08	2023-06-14 13:09:08		771-774		6	15																	Place: Departamento de Neurologia, Centro Hospitalar do Porto-Hospital de Santo
ZCFLEC6T	journalArticle			2009	Hoppenbrouwers, I A; Aulchenko, Y S; Janssens, A C; Ramagopalan, S V; Broer, L; Kayser, M; Ebers, G C; Oostra, B A; Van Duijn, C M; Hintzen, R Q	Replication of CD58 and CLEC16A as genome-wide significant risk genes for multiple sclerosis	Journal of Human Genetics	96	Netherlands	J Hum Genet	10.1038/jhg.2009.96	https://www.scopus.com/inward/record.uri?eid=2-s2.0-74049085453&doi=10.1038%2Fjhg.2009.96&partnerID=40&md5=85a977ff10ed35d00e49c7a2d0878e9b		2009	2023-06-14 13:09:08	2023-06-14 13:09:08		676-680		11	54
BE5S8ZEF	journalArticle			2009	Idiman, Egemen; Ozakbas, Serkan; Dogan, Yavuz; Kosehasanogullari, Gorkem	The significance of oligoclonal bands in multiple sclerosis: Relevance of demographic and clinical features, and immunogenetic backgrounds	Journal of Neuroimmunology	61	Turkey	J Neuroimmunol	10.1016/j.jneuroim.2009.04.014	https://www.scopus.com/inward/record.uri?eid=2-s2.0-67649884741&doi=10.1016%2Fj.jneuroim.2009.04.014&partnerID=40&md5=9b7bf9e58e8fb44a341d59505650924c		2009	2023-06-14 13:09:08	2023-06-14 13:09:08		121-124		1-2	212
2FKLU44Z	journalArticle			2009	Fernández, Oscar; R-Antigüedad, Alfredo; Pinto-Medel, María Jesús; Mendibe, Mari Mar; Acosta, Nestor; Oliver, Begoña; Guerrero, Miguel; Papais-Alvarenga, Marcos; Fernández-Sánchez, Victoria; Leyva, Laura	HLA class II alleles in patients with multiple sclerosis in the Biscay	J Neurol	40	Spain	J Neurol	10.1007/s00415-009-5223-2	https://www.ncbi.nlm.nih.gov/pubmed/19585166	Genetic susceptibility to multiple sclerosis (MS) is associated with genes of the major histocompatibility complex, particularly with the HLA; DRB1*1501-DQA1*0102-DQB1*0602 haplotype in Caucasians. To investigate the; association of DRB1, DQA1 and DQB1 alleles and haplotypes with MS in; Biscay, Basque Country, northern Spain, we examined 197 patients and 200; regionally matched controls. High res…	2009	2023-06-14 13:09:08	2023-06-14 13:09:08		1977-1988		12	256																	Place: Department of Neurology, Institute of Clinical Neurosciences, Hospital
UX3EL475	journalArticle			2009	Zivadinov, Robert; Weinstock-Guttman, Bianca; Zorzon, Marino; Uxa, Laura; Serafin, Maurizia; Bosco, Antonio; Bratina, Alessio; Maggiore, Cosimo; Grop, Attilio; Tommasi, Maria Antonietta; Srinivasaraghavan, Bhooma; Ramanathan, Murali	Gene-environment interactions between HLA B7/A2, EBV antibodies are	J Neuroimmunol	47	USA	J Neuroimmunol	10.1016/j.jneuroim.2009.01.023	https://www.ncbi.nlm.nih.gov/pubmed/19232441	PURPOSE: To determine the role of gene-environmental interactions between the Class I and Class II HLA alleles and the humoral anti-Epstein-Barr; Virus (EBV) responses in the development of brain injury and clinical; disability in multiple sclerosis (MS) patients. METHODS: A total of 93 MS; patients (62 females; 31 males) and 122 healthy controls underwent HLA; typing and testing for antibodies a…	2009	2023-06-14 13:09:08	2023-06-14 13:09:08		123-130		1-2	209																	Place: Buffalo Neuroimaging Analysis Center, Department of Neurology, University
LUMMQP7R	journalArticle			2009	Patrucco, L; Larriba, J; Redal, M A; Rojas, J I; Argibay, P F; Cristiano, E	HLA-DRB1 and multiple sclerosis in Argentina	Eur J Neurol	32	Argentina	Eur J Neurol	10.1111/j.1468-1331.2008.02523.x	https://www.ncbi.nlm.nih.gov/pubmed/19364369	BACKGROUND: The association of multiple sclerosis (MS) with HLA DR subtypes, and particularly human leukocyte antigen (HLA)-DRB1*15 has been; a consistent finding across nearly all Caucasian MS populations. In South; America, scarce data exist about this issue. As the complete; characterization of the HLA association range around the world is; important to understand the role of this locus in MS …	2009	2023-06-14 13:09:08	2023-06-14 13:09:08		427-429		3	16																	Place: MS Section, Hospital Italiano Buenos Aires, Argentina.
8W7GJJV4	journalArticle			2009	Lincoln, M R; Ramagopalan, S V; Chao, M J; Herrera, B M; Deluca, G C; Orton, S.-M.; Dyment, D A; Sadovnick, A D; Ebers, G C	Epistasis among HLA-DRB1, HLA-DQA1, and HLA-DQB1 loci determines multiple sclerosis susceptibility	Proceedings of the National Academy of Sciences of the United States of America	179	UK	Proc Natl Acad Sci	10.1073/pnas.0812664106	https://www.embase.com/search/results?subaction=viewrecord&id=L354653700&from=export	Multiple sclerosis (MS), a common central nervous system inflammatory disease, has a major heritable component. Susceptibility is associated with the MHC class II region, especially HLA-DRB5*0101- HLA-DRB1*1501-HLA- DQA1*0102-HLA-DQB1*0602 haplotypes (hereafter DR2), which dominate genetic contribution to MS risk. Marked linkage disequilibrium (LD) among these loci makes identification of a speci…	2009	2023-06-14 13:09:08	2023-06-14 13:09:08		7542-7547		18	106																	Place: G. C. Ebers, University Department of Clinical Neurology, John Radcliffe Hospital, University of Oxford, Oxford OX3 9DU, United Kingdom				article; human; multiple sclerosis; HLA DR antigen; allele; genotype; haplotype; HLA DQA1 antigen; HLA DQB1 antigen; genetic susceptibility; risk assessment; gene locus; disease association; priority journal; epistasis; Canada; gene transfer; progeny
4KT2ZW39	journalArticle			2009	Sundström, P; Nyström, M; Ruuth, K; Lundgren, E	Antibodies to specific EBNA-1 domains and HLA DRB1*1501 interact as risk factors for multiple sclerosis	Journal of Neuroimmunology	128	Sweden	J Neuroimmunol	10.1016/j.jneuroim.2009.08.004	https://www.embase.com/search/results?subaction=viewrecord&id=L50632218&from=export	Epitope reactivity of multiple sclerosis (MS) plasma antibodies against the Epstein-Barr virus protein EBNA-1 and its association with HLA DRB1*1501 status was investigated in a case-referent study. Based on EBNA-1 fragment reactivity and the effect of peptide blocking, four 29-36 amino acid long EBNA-1 fragments were selected for detailed studies. MS cases had increased antibody reactivity again…	2009	2023-06-14 13:09:08	2023-06-14 13:09:08		102-107		1-2	215																	Place: P. Sundström, Department of Neurology, Umeå University Hospital, SE-901 85 Umeå, Sweden				article; human; multiple sclerosis; epitope; antibody; female; male; adult; clinical article; HLA DR antigen; controlled study; risk assessment; risk factor; adolescent; priority journal; peptide; autoimmune disease; amino acid; Epstein Barr virus antigen; immunopathogenesis; antigen antibody reaction
6W9LYRTR	journalArticle			2009	Ghabaee, M; Bayati, A; Amri Saroukolaei, S; Sahraian, M A; Sanaati, M H; Karimi, P; Houshmand, M; Sadeghian, H; Hashemi Chelavi, L	Analysis of HLA DR2&DQ6 (DRB1*1501, DQA1*0102, DQB1*0602) haplotypes in iranian patients with multiple sclerosis	Cellular and Molecular Neurobiology	49	Iran	Cell Mol Neurobiol	10.1007/s10571-008-9302-1	https://www.embase.com/search/results?subaction=viewrecord&id=L50252041&from=export	Multiple sclerosis (MS) is prototype of inflammatory demyelinating disease of the central nervous system .The etiology of MS remains unclear, but according to current data the disease develops in genetically susceptible individuals and may require additional environmental triggers. The human leukocyte antigen (HLA) class II alleles (DRB1*1501, DQA1*0102, DQB1*0602) may have the strongest genetic …	2009	2023-06-14 13:09:08	2023-06-14 13:09:08		109-114		1	29																	Place: M. Ghabaee, Department of Neurology, Imam Khomeini Hospital, Tehran University of Medical Sciences, Keshavarz Blvd, Tehran, Iran				article; human; multiple sclerosis; HLA system; major clinical study; female; male; adult; Expanded Disability Status Scale; HLA DR antigen; allele; controlled study; genetic association; haplotype; HLA DQB1 antigen; disease duration; genetic susceptibility; unclassified drug; polymerase chain reaction; adolescent; child; HLA typing; priority journal; HLA DR2 antigen; environmental factor; gene a…
WCKCY4KZ	journalArticle			2009	Zéphir, H; Fajardy, I; Outteryck, O; Blanc, F; Roger, N; Fleury, M; Rudolf, G; Marignier, R; Vukusic, S; Confavreux, C; Vermersch, P; de Seze, J	Is neuromyelitis optica associated with human leukocyte antigen?	Multiple Sclerosis	133	France	Mult Scler	10.1177/1352458508102085	https://www.embase.com/search/results?subaction=viewrecord&id=L354548800&from=export	Background: To establish whether or not multiple sclerosis (MS) and neuromyelitis optica (NMO) are different pathological entities, we wondered whether MS patients and NMO patients share the same pattern of human leukocyte antigen (HLA) predisposition. Objective: To study a putative association between susceptibility to NMO and HLA class I or class II loci in Caucasians. Methods: A total of 39 un…	2009	2023-06-14 13:09:08	2023-06-14 13:09:08		571-579		5	15																	Place: H. Zéphir, Pôle Neurologique, Hôpital Roger Salengro, CHRU de Lille, 59037 Lille Cedex, France				article; human; female; gene frequency; male; adult; clinical article; HLA DR antigen; controlled study; genetic association; genotype; HLA DPB1 antigen; HLA DQA1 antigen; HLA DQB1 antigen; genetic susceptibility; case control study; gene locus; immunoglobulin G; myelooptic neuropathy; Caucasian; HLA DR2 antigen; HLA antigen class 2; HLA antigen class 1; high risk population
R49JYANU	journalArticle			2009	Wu, Jing-Shan; James, Ian; Qiu, Wei; Castley, Alison; Christiansen, Frank T; Carroll, William M; Mastaglia, Frank L; Kermode, Allan G	HLA-DRB1 allele heterogeneity influences multiple sclerosis severity as	J Neuroimmunol	28	Australia	J Neuroimmunol	10.1016/j.jneuroim.2009.11.015	https://www.ncbi.nlm.nih.gov/pubmed/20006387	Susceptibility to multiple sclerosis (MS) has been consistently associated with the Human Leukocyte Antigen (HLA)-DRB11501 genotype, however effects; on disease severity and clinical outcome have varied in different; populations. We present the results of a high-resolution HLA-DRB1; genotyping and genotype-phenotype correlation study in a large West; Australian MS cohort. Our findings indicate th…	2009	2023-06-14 13:09:08	2023-06-14 13:09:08		109-113		1-2	219																	Place: Centre for Neuromuscular and Neurological Disorders, University of Western
95UZWJMV	journalArticle			2009	Couturier, Nicolas; Gourraud, Pierre-Antoine; Cournu-Rebeix, Isabelle; Gout, Claire; Bucciarelli, Florence; Edan, Gilles; Babron, Marie-Claude; Clerget-Darpoux, Françoise; Clanet, Michel; Fontaine, Bertrand; Brassat, David	IFIH1-GCA-KCNH7 locus is not associated with genetic susceptibility to multiple sclerosis in French patients	European Journal of Human Genetics	18	France	Eur J Hum Genet	10.1038/ejhg.2008.259	https://www.scopus.com/inward/record.uri?eid=2-s2.0-67349152619&doi=10.1038%2Fejhg.2008.259&partnerID=40&md5=73727c02327cf0a043bc7330aeba766b		2009	2023-06-14 13:09:09	2023-06-14 13:09:09		844-847		6	17
FV9DTTJW	journalArticle			2009	Bergamaschi, L; Leone, M A; Fasano, M E; Guerini, F R; Ferrante, D; Bolognesi, E; Barizzone, N; Corrado, L; Naldi, P; Agliardi, C; Dametto, E; Salvetti, M; Visconti, A; Galimberti, D; Scarpini, E; Vercellino, M; Bergamaschi, R; Monaco, F; Caputo, D; Momigliano-Richiardi, P; D'Alfonso, S	HLA-class I markers and multiple sclerosis susceptibility in the Italian	Genes Immun	61	Italy	Genes Immun	10.1038/gene.2009.101	https://www.ncbi.nlm.nih.gov/pmc/articles/PMC2834350	Previous studies reported an association with multiple sclerosis (MS) of distinct HLA-class I markers, namely HLA-A*02, HLA-Cw*05 and MOG-142L. In; this work, we tested the association with MS of A*02 and Cw*05 in 1273; Italian MS patients and 1075 matched controls, which were previously; analyzed for MOG-142, and explored the relationship among these three; markers in modulating MS risk. HLA-A*0…	2009	2023-06-14 13:09:09	2023-06-14 13:09:09		173-180		2	11																	Place: Department of Medical Sciences and Interdisciplinary Research Center of
2Q7CLCPI	journalArticle			2009	Huang, Yu-Hwa; Zozulya, Alla L; Weidenfeller, Christian; Metz, Imke; Buck, Dorothea; Toyka, Klaus V; Brück, Wolfgang; Wiendl, Heinz	Specific central nervous system recruitment of HLA-G(+) regulatory T cells	Ann Neurol	84	Germany	Ann Neurol	10.1002/ana.21705	https://www.ncbi.nlm.nih.gov/pubmed/19705413	OBJECTIVE: We have recently described a novel population of natural regulatory T cells (T(reg)) that are characterized by the expression of; HLA-G and may be found at sites of tissue inflammation (HLA-G(pos); T(reg)). Here we studied the role of these cells in multiple sclerosis; (MS), a prototypic autoimmune inflammatory disorder of the central nervous; system (CNS). METHODS: Sixty-four patients…	2009	2023-06-14 13:09:09	2023-06-14 13:09:09		171-183		2	66																	Place: Department of Neurology, University of Würzburg, Würzburg, Germany.
9V8W6LSB	journalArticle			2009	Nielsen, T R; Rostgaard, K; Askling, J; Steffensen, R; Oturai, A; Jersild, C; Koch-Henriksen, N; Sørensen, P S; Hjalgrim, H	Effects of infectious mononucleosis and HLA-DRB1*15 in multiple sclerosis	Mult Scler	110	Denmark	Mult Scler	10.1177/1352458508100037	https://www.ncbi.nlm.nih.gov/pubmed/19153174	BACKGROUND: Both human leukocyte antigen (HLA)-DRB1*15 and Epstein-Barr virus infection presenting as infectious mononucleosis (IM) are recognized; as risk factors for multiple sclerosis (MS). However, their combined; effect and possible interaction on MS risk is not known. OBJECTIVE: To; assess the association between HLA-DRB1*15 and risk of MS in persons with; and without IM. METHODS: We compar…	2009	2023-06-14 13:09:09	2023-06-14 13:09:09		431-436		4	15																	Place: Department of Epidemiology Research, Statens Serum Institut, Copenhagen,
WKAMHRWE	journalArticle			2010	Rojas, O L; Rojas-Villarraga, A; Cruz-Tapias, P; Sanchez, J L; Suarez-Escudero, J C; Patarroyo, M A; Anaya, J M	HLA class II polymorphism in Latin American patients with multiple sclerosis	AUTOIMMUNITY REVIEWS	46	Colombia	Autoimmun Rev	10.1016/j.autrev.2009.11.001	https://www.sciencedirect.com/science/article/pii/S1568997209001797		2010	2023-06-14 13:09:09	2023-06-14 13:09:09		407-413		6	9
FPHXQWTB	journalArticle			2010	Shahbazi, M; Roshandel, D; Ebadi, H; Fathi, D; Zamani, M; Boghaee, M; Mohammadhoseeeni, M; Rshaidbaghan, A; Bakhshandeh, A; Shahbazi, S	High frequency of the IL-2 -330 T/HLA-DRB1*1501 haplotype in patients with multiple sclerosis	Clinical Immunology	22	Iran	Clin Immunol	10.1016/j.clim.2010.05.010	https://www.embase.com/search/results?subaction=viewrecord&id=L50974127&from=export	We have evaluated the role of the HLA-DRB1*1501 allele and the IL-2 -330 T/G polymorphism and their interaction in susceptibility to multiple sclerosis on 360 patients and 426 matched healthy individuals. We used the SSP-PCR method to determine the alleles. Fisher's exact test was used to analyses. We observed a significant increase in the T allele at IL-2 -330 position in patients (OR = 1.34, P<…	2010	2023-06-14 13:09:09	2023-06-14 13:09:09		134-138		1	137																	Place: M. Shahbazi, Medical Cellular and Molecular Research Center, Talghani Children Hospital of Golestan University of Medical Sciences, Bolv Janbazan, 4916668197, Gorgan, Iran				article; human; multiple sclerosis; major clinical study; female; male; adult; HLA DR antigen; allele; controlled study; genotype; haplotype; genetic susceptibility; single nucleotide polymorphism; gene interaction; gene locus; child; priority journal; promoter region; interleukin 2; school child; control group; analysis; Fisher exact test; position
9699QEA9	journalArticle			2010	Field, Judith; Browning, Sharon R; Johnson, Laura J; Danoy, Patrick; Varney, Michael D; Tait, Brian D; Gandhi, Kaushal S; Charlesworth, Jac C; Heard, Robert N; Consortium, Australia and New Zealand Multiple Sclerosis Genetics; Stewart, Graeme J; Kilpatrick, Trevor J; Foote, Simon J; Bahlo, Melanie; Butzkueven, Helmut; Wiley, James; Booth, David R; Taylor, Bruce V; Brown, Matthew A; Rubio, Justin …	A polymorphism in the HLA-DPB1 gene is associated with susceptibility to	PLoS One	76	Australia	PLoS One	10.1371/journal.pone.0013454	https://www.ncbi.nlm.nih.gov/pmc/articles/PMC2964313	We conducted an association study across the human leukocyte antigen (HLA) complex to identify loci associated with multiple sclerosis (MS).; Comparing 1927 SNPs in 1618 MS cases and 3413 controls of European; ancestry, we identified seven SNPs that were independently associated with; MS conditional on the others (each P ≤ 4 x 10(-6)). All associations were; significant in an independent replicat…	2010	2023-06-14 13:09:09	2023-06-14 13:09:09		e13454-e13454		10	5																	Place: Florey Neuroscience Institutes, University of Melbourne, Melbourne,
YK4UEQ6U	journalArticle			2010	Deschamps, R; Paturel, L; Jeannin, S; Chausson, N; Olindo, S; Béra, O; Bellance, R; Smadja, D; Césaire, D; Cabre, P	Different HLA class II (DRB1 and DQB1) alleles determine either	Mult Scler	91	France	Mult Scler	10.1177/1352458510382810	https://www.ncbi.nlm.nih.gov/pubmed/20861181	BACKGROUND: Despite similarities, neuromyelitis optica (NMO) can be distinguished from multiple sclerosis (MS) by clinical, radiological and; serological findings. OBJECTIVE: This case-control study aimed to; determine whether patients with NMO or with MS in an Afro-Caribbean; population originating from French West Indies shared the same or; different HLA class I and II pattern distribution. MET…	2010	2023-06-14 13:09:09	2023-06-14 13:09:09		24-31		1	17																	Place: Centre de Référence Caribéen des Maladies Rares Neurologiques et
KGKFIZ39	journalArticle			2010	Cree, Bruce A C; Rioux, John D; McCauley, Jacob L; Gourraud, Pierre-Antoine F D; Goyette, Philippe; McElroy, Joseph; De Jager, Philip; Santaniello, Adam; Vyse, Timothy J; Gregersen, Peter K; Mirel, Daniel; Hafler, David A; Haines, Jonathan L; Pericak-Vance, Margaret A; Compston, Alastair; Sawcer, Stephen J; Oksenberg, Jorge R; Hauser, Stephen L; IMAGEN; IMSGC	A major histocompatibility Class I locus contributes to multiple sclerosis	PLoS One	68	USA	PLoS One	10.1371/journal.pone.0011296	https://www.ncbi.nlm.nih.gov/pmc/articles/PMC2892470	BACKGROUND: In Northern European descended populations, genetic susceptibility for multiple sclerosis (MS) is associated with alleles of; the human leukocyte antigen (HLA) Class II gene DRB1. Whether other major; histocompatibility complex (MHC) genes contribute to MS susceptibility is; controversial. METHODOLOGYPRINCIPAL FINDINGS: A case control analysis was; performed using 958 single nucleotid…	2010	2023-06-14 13:09:09	2023-06-14 13:09:09		e11296-e11296		6	5																	Place: Department of Neurology, University of California San Francisco, San
UMC8BCJ7	journalArticle			2010	Ramagopalan, Sreeram V; Dyment, David A; Giovannoni, Gavin; Sadovnick, A Dessa; Ebers, George C	HLA-DRB1*15, low infant sibling exposure, and multiple sclerosis	Ann Neurol	7	UK	Ann Neurol	10.1002/ana.21900	https://sci-hub.se/10.1002/ana.21900		2010	2023-06-14 13:09:09	2023-06-14 13:09:09		694-695		5	67																	Place: United States
8SB2TDZJ	journalArticle			2010	Briggs, F B S; Goldstein, B A; McCauley, J L; Zuvich, R L; De Jager, P L; Rioux, J D; Ivinson, A J; Compston, A; Hafler, D A; Hauser, S L; Oksenberg, J R; Sawcer, S J; Pericak-Vance, M A; Haines, J L; Barcellos, L F	Variation within DNA repair pathway genes and risk of multiple sclerosis	American Journal of Epidemiology	46	USA	Am J Epidemiol	10.1093/aje/kwq086	https://www.scopus.com/inward/record.uri?eid=2-s2.0-77955005160&doi=10.1093%2Faje%2Fkwq086&partnerID=40&md5=523dd2a2a65f02a5d847a80a52d12cee		2010	2023-06-14 13:09:09	2023-06-14 13:09:09		217-224		2	172
5BTY54X7	journalArticle			2010	Bronson, Paola G; Caillier, Stacy; Ramsay, Patricia P; McCauley, Jacob L; Zuvich, Rebecca L; De Jager, Philip L; Rioux, John D; Ivinson, Adrian J; Compston, Alastair; Hafler, David A; Sawcer, Stephen J; Pericak-Vance, Margaret A; Haines, Jonathan L; Consortium, International Multiple Sclerosis Genetics; Hauser, Stephen L; Oksenberg, Jorge R; Barcellos, Lisa F	CIITA variation in the presence of HLA-DRB1*1501 increases risk for	Hum Mol Genet	58	USA	Hum Mol Genet	10.1093/hmg/ddq101	https://www.ncbi.nlm.nih.gov/pmc/articles/PMC2865376	The MHC class II transactivator gene (CIITA) is an important transcription factor regulating gene required for HLA class II MHC-restricted antigen; presentation. Association with HLA class II variation, particularly; HLA-DRB1*1501, has been well-established for multiple sclerosis (MS). In; addition, the -168AG CIITA promoter variant (rs3087456) has been reported; to be associated with MS. Thus, a…	2010	2023-06-14 13:09:09	2023-06-14 13:09:09		2331-2340		11	19																	Place: Genetic Epidemiology and Genomics Laboratory, Division of Epidemiology,
I95FPC7U	journalArticle			2010	Fusco, Caterina; Guerini, Franca Rosa; Nocera, Giustina; Ventrella, Gianluca; Caputo, Domenico; Valentino, Maria Antonietta; Agliardi, Cristina; Gallotti, Jacopo; Morra, Vincenzo Brescia; Florio, Ciro; Clerici, Mario; Lombardi, Maria Luisa	KIRs and their HLA ligands in remitting-relapsing multiple sclerosis	J Neuroimmunol	50	Italy	J Neuroimmunol	10.1016/j.jneuroim.2010.08.004	https://www.ncbi.nlm.nih.gov/pubmed/20826009	Killer Immunoglobulin-like Receptor (KIR) genes may affect both resistance and susceptibility to autoimmune disorders, but their role in the; pathogenesis of Multiple Sclerosis (MS) is still unclear. To evaluate the; involvement of KIRs and their HLA ligands in the development of MS we; performed genotyping of HLA -A, -B, -Cw, -DRB1 and KIRs loci in 121 RRMS; patients and 103 healthy controls (HC…	2010	2023-06-14 13:09:09	2023-06-14 13:09:09		232-237		1-2	229																	Place: Immunohematology and Transfusion Service, AORN A. Cardarelli, Naples,
LPBFBP82	journalArticle			2010	Nischwitz, S; Cepok, S; Kroner, A; Wolf, C; Knop, M; Müller-Sarnowski, F; Pfister, H; Roeske, D; Rieckmann, P; Hemmer, B; Ising, M; Uhr, M; Bettecken, T; Holsboer, F; Müller-Myhsok, B; Weber, F	Evidence for VAV2 and ZNF433 as susceptibility genes for multiple sclerosis	Journal of Neuroimmunology	96	Germany	J Neuroimmunol	10.1016/j.jneuroim.2010.06.003	https://www.scopus.com/inward/record.uri?eid=2-s2.0-77956649792&doi=10.1016%2Fj.jneuroim.2010.06.003&partnerID=40&md5=72be1060c2047570e57ea1cee1f0c1af		2010	2023-06-14 13:09:09	2023-06-14 13:09:09		162-166		1-2	227
QZU5K5KE	journalArticle			2010	Link, Jenny; Lorentzen, Aslaug R; Kockum, Ingrid; Duvefelt, Kristina; Lie, Benedicte A; Celius, Elisabeth G; Harbo, Hanne F; Hillert, Jan; Brynedal, Boel	Two HLA class I genes independently associated with multiple sclerosis	J Neuroimmunol	38	Sweden	J Neuroimmunol	10.1016/j.jneuroim.2010.07.006	https://www.ncbi.nlm.nih.gov/pubmed/20678810	OBJECTIVE: The risk of multiple sclerosis (MS) is influenced by HLA-DRB1, while protective effects have been proposed for HLA-A*02 and HLA-C*05. Our; aim was to further understand the role of HLA class I in MS through a; comprehensive investigation. METHODS: 1529 MS patients and 1814 controls; from Sweden and Norway were genotyped for HLA-DRB1, HLA-A, and HLA-C.; Simultaneous analysis of all alle…	2010	2023-06-14 13:09:09	2023-06-14 13:09:09		172-176		1-2	226																	Place: Karolinska Institutet, Department of Clinical Neuroscience, CMM L8:00,
DLBV2DSQ	journalArticle			2010	Healy, B C; Liguori, M; Tran, D; Chitnis, T; Glanz, B; Wolfish, C; Gauthier, S; Buckle, G; Houtchens, M; Stazzone, L; Khoury, S; Hartzmann, R; Fernandez-Vina, M; Hafler, D A; Weiner, H L; Guttmann, C R G; De Jager, P L	HLA B*44: Protective effects in MS susceptibility and MRI outcome measures	Neurology	96	USA	Neurology	10.1212/WNL.0b013e3181ed9c9c	https://n.neurology.org/content/75/7/634		2010	2023-06-14 13:09:10	2023-06-14 13:09:10		634-640		7	75
7CGPNAZI	journalArticle			2010	Ramagopalan, Sreeram V; Sadovnick, A Dessa; Ebers, George C; Giovannoni, Gavin	Effects of infectious mononucleosis and HLA-DRB1*15 in multiple sclerosis	Mult Scler	110	UK	Mult Scler	10.1177/1352458509350313	https://www.ncbi.nlm.nih.gov/pubmed/20051521		2010	2023-06-14 13:09:10	2023-06-14 13:09:10		127-128		1	16																	Place: England
9CITIAJ9	journalArticle			2010	Morrison, Brittany A; Ucisik-Akkaya, Esma; Flores, Hilario; Alaez, Carmen; Gorodezky, Clara; Dorak, M Tevfik	Multiple sclerosis risk markers in HLA-DRA, HLA-C, and IFNG genes are	Autoimmunity	37	USA	Autoimmunity	10.3109/08916930903567492	https://www.ncbi.nlm.nih.gov/pubmed/21067287	Previous epidemiologic studies showed four times increased risk of acute lymphoblastic leukemia (ALL) in children of women with multiple sclerosis; (MS). MS shows a risk association with Human leukocyte antigens (HLA)-DRA; single nucleotide polymorphism (SNP) rs3135388, which is a proxy marker; for DRB1*1501. We examined the relevance of rs3135388 in childhood ALL; risk along with two other HLA-D…	2010	2023-06-14 13:09:10	2023-06-14 13:09:10		690-697		8	43																	Place: Genomic Immunoepidemiology Laboratory, HUMIGEN LLC, The Institute for
P8NHDP5C	journalArticle			2010	Qiu, W; Bundell, C; Wu, J.-S.; Castley, A; James, I; Hollingsworth, P; Christiansen, F; Carroll, W M; Mastaglia, F L; Kermode, A G	Low level of systemic autoimmunity in Western Australian multiple sclerosis patients	Multiple Sclerosis	18	Australia	Mult Scler	10.1177/1352458509355463	https://journals.sagepub.com/doi/10.1177/1352458509355463		2010	2023-06-14 13:09:10	2023-06-14 13:09:10		351-354		3	16
9FRMDQAJ	journalArticle			2010	Wiśniewski, A; Bilińska, M; Klimczak, A; Wagner, M; Majorczyk, E; Nowak, I; Pokryszko-Dragan, A; Kuśnierczyk, P	Association of the HLA-G gene polymorphism with multiple sclerosis in a	Int J Immunogenet	36	Poland	Int J Immunogenet	10.1111/j.1744-313X.2010.00926.x	https://www.ncbi.nlm.nih.gov/pubmed/20636826	Summary In this study, three polymorphic sites in the HLA-G gene: -725C>G>T, -716T>G and 14bp(indel) were genotyped. Significant differences; were found between patients and controls in the alleles and genotypes for; -725C>G>T and in three-point haplotypes. We observed also a significant; difference in the age of disease onset between patients positive and; egative for 14bp(ins). The results sugg…	2010	2023-06-14 13:09:10	2023-06-14 13:09:10		307-311		4	37																	Place: Ludwik Hirszfeld Institute of Immunology and Experimental Therapy, Polish
3JCA6NKY	journalArticle			2010	Simon, K C; van der Mei, I A F; Munger, K L; Ponsonby, A; Dickinson, J; Dwyer, T; Sundström, P; Ascherio, A	Combined effects of smoking, anti-EBNA antibodies, and HLA-DRB1*1501 on	Neurology	177	USA	Neurology	10.1212/WNL.0b013e3181dad57e	https://www.ncbi.nlm.nih.gov/pmc/articles/PMC2875934	OBJECTIVE: To examine the interplay between smoking, serum antibody titers to the Epstein-Barr virus nuclear antigens (anti-EBNA), and HLA-DR15 on; multiple sclerosis (MS) risk. METHODS: Individual and pooled analyses were; conducted among 442 cases and 865 controls from 3 MS case-control; studies-a nested case-control study in the Nurses' Health StudyNurses'; Health Study II, the Tasmanian MS St…	2010	2023-06-14 13:09:10	2023-06-14 13:09:10		1365-1371		17	74																	Place: Departments of Nutrition, Harvard School of Public Health, 665 Huntington
JFEV4ZXJ	journalArticle			2010	Gross, Robert; Healy, Brian C; Cepok, Sabine; Chitnis, Tanuja; Khoury, Samia J; Hemmer, Bernard; Weiner, Howard L; Hafler, David A; De Jager, Philip L	Population structure and HLA DRB1 1501 in the response of subjects with	J Neuroimmunol	47	USA	J Neuroimmunol	10.1016/j.jneuroim.2010.10.038	https://www.ncbi.nlm.nih.gov/pubmed/21115201	Using retrospectively collected outcome data for treatment naïve subjects treated with either glatiramer acetate (GA) (n=332) or interferon beta; (IFN β) (n=424), we replicated the lack of a significant difference in; efficacy between these treatments. Further, for both treatments, we; observed a decline in the hazard of a relapse over time, which may suggest; the existence of subsets of subjects…	2010	2023-06-14 13:09:10	2023-06-14 13:09:10		168-174		1-2	233																	Place: Program in Translational NeuroPsychiatric Genomics, Department of
NG3IT968	journalArticle			2010	Matiello, M; Schaefer-Klein, J; Brum, D G; Atkinson, E J; Kantarci, O H; Weinshenker, B G	HLA-DRB1*1501 tagging rs3135388 polymorphism is not associated with neuromyelitis optica	Multiple Sclerosis	25	USA	Mult Scler	10.1177/1352458510374340	https://www.scopus.com/inward/record.uri?eid=2-s2.0-77955123761&doi=10.1177%2F1352458510374340&partnerID=40&md5=e6e5c1307720565c67d6d5b776fae4e1		2010	2023-06-14 13:09:10	2023-06-14 13:09:10		981-984		8	16
KWR97NWR	journalArticle			2010	Shahbazi, M; Ebadi, H; Fathi, D; Roshandel, D; Mohamadhosseni, M; Tahmasebi, A; Shahbazi, S; Zamani, M; Rashidbaghan, A	HLA-DRB1*1501 intensifies the impact of IL-6 promoter polymorphism on the	Mult Scler	25	Iran	Mult Scler	10.1177/1352458510376177	https://www.ncbi.nlm.nih.gov/pubmed/20685768	BACKGROUND: The multifunctional cytokine interleukin-6 (IL-6) is involved in inflammatory processes in the central nervous system. It is well; documented that amount of IL-6 is increased in serum, cerebrospinal fluid; and central nervous system lesions of patients with multiple sclerosis. A; single nucleotide polymorphism at position -174 in the IL-6 gene promotor; appears to influence IL-6 expre…	2010	2023-06-14 13:09:10	2023-06-14 13:09:10		1173-1177		10	16																	Place: Medical Cellular and Molecular Research Center, Molecular Medicine and
RMKQQT87	journalArticle			2010	Benedek, G; Paperna, T; Avidan, N; Lejbkowicz, I; Oksenberg, J R; Wang, J; Brautbar, C; Israel, S; Miller, A	Opposing effects of the HLA-DRB10301-DQB10201 haplotype on the risk for multiple sclerosis in diverse Arab populations in Israel	Genes and Immunity	23	Israel	Genes Immun	10.1038/gene.2010.20	https://www.embase.com/search/results?subaction=viewrecord&id=L50909204&from=export	Different multiple sclerosis (MS) prevalence rates were reported for Muslim and Christian Arabs in Israel. In this study, we evaluated whether associations of human leukocyte antigen (HLA) genes with MS may contribute to this prevalence difference. DNA samples from Israeli Arab MS patients (n109) and controls (n132) were typed for HLA class I (HLA-A,-B and-C) and II (HLA-DRB1 and-DQB1) genes. Glo…	2010	2023-06-14 13:09:10	2023-06-14 13:09:10		423-431		5	11																	Place: A. Miller, Division of Neuroimmunology, Multiple Sclerosis Center, Carmel Medical Center, 7 Michal Street, Haifa 34362, Israel				article; human; multiple sclerosis; major clinical study; female; gene frequency; male; adult; HLA DR antigen; controlled study; genetic association; genotype; haplotype; HLA DQB1 antigen; genetic risk; genetic susceptibility; prevalence; genetic analysis; HLA B antigen; HLA A antigen; HLA C antigen; priority journal; DNA; Arab; Christian; immunomodulating agent; Israel; Muslim; religious group
EXSNPCIR	journalArticle			2010	Isobe, N; Matsushita, T; Yamasaki, R; Ramagopalan, S V; Kawano, Y; Nishimura, Y; Ebers, G C; Kira, J	Influence of HLA-DRB1 alleles on the susceptibility and resistance to multiple sclerosis in Japanese patients with respect to anti-aquaporin 4 antibody status	Multiple Sclerosis	31	Japan	Mult Scler	10.1177/1352458509355067	https://www.embase.com/search/results?subaction=viewrecord&id=L358278354&from=export	Background: Epistatic interactions between human leukocyte antigen (HLA)-DRB1 alleles alter multiple sclerosis (MS) risk in Caucasians. Such interactions have never been studied in Asian MS patients. Objective: To investigate the influence of HLA-DRB1 alleles, including epistatic interactions at this locus, in Japanese MS patients with and without the anti-aquaporin 4 (AQP4) antibody. Methods: Th…	2010	2023-06-14 13:09:10	2023-06-14 13:09:10		147-155		2	16																	Place: J. Kira, Department of Neurology, Graduate School of Medical Sciences, Kyushu University, 3-1-1 Maidashi, Higashi-ku, Fukuoka 812-8582, Japan				article; human; multiple sclerosis; major clinical study; HLA DR antigen; allele; controlled study; genotype; genetic susceptibility; unclassified drug; gene interaction; gene locus; Japanese (people); aquaporin 4 antibody; genetic resistance; epistasis; protein antibody
ZNR3QTMJ	journalArticle			2010	Romero-Pinel, Lucía; Pujal, Josep María; Martínez-Yélamos, Sergio; Gubieras, Laura; Matas, Elisabet; Bau, Laura; Torrabadella, Marta; Azqueta, Carmen; Arbizu, Txomin	Epistasis between HLA-DRB1 parental alleles in a Spanish cohort with	J Neurol Sci	6	Spain	J Neurol Sci	10.1016/j.jns.2010.07.026	https://www.ncbi.nlm.nih.gov/pubmed/20810130	BACKGROUND AND OBJECTIVE: Multiple sclerosis (MS) has been consistently associated with the HLA-DR2 haplotype and particularly with the; HLA-DRB1*15 allele. Epistatic interactions between both parental alleles; in the DRB1 loci have been shown to modify the MS susceptibility risk.; This study investigated the frequencies of various HLA-DRB1 genotypes,; their impact on MS susceptibility and their …	2010	2023-06-14 13:09:10	2023-06-14 13:09:10		96-100		1-2	298																	Place: Multiple Sclerosis Unit, Neurology Department, Hospital Universitari de
FAKEYS73	journalArticle			2010	Handel, A E; De Luca, G C; Morahan, J; Handunnetthi, L; Sadovnick, A D; Ebers, G C; Ramagopalan, S V	No evidence for an effect of DNA methylation on multiple sclerosis severity at HLA-DRB1*15 or HLA-DRB5	Journal of Neuroimmunology	28	UK	J Neuroimmunol	10.1016/j.jneuroim.2010.03.002	https://www.embase.com/search/results?subaction=viewrecord&id=L50867690&from=export	Multiple sclerosis (MS) is a complex neurological disease with huge variability in disease outcome. The majority of MS genetic susceptibility is determined by major histocompatibility complex (MHC) alleles, in particular haplotypes carrying HLA-DRB1*1501. HLA-DRB1*1501 also affects the clinical outcome of the disease and animal research has suggested that HLA-DRB5 interacts with HLA-DRB1*1501 to …	2010	2023-06-14 13:09:10	2023-06-14 13:09:10		120-123		1-2	223																	Place: G.C. Ebers, University Department of Clinical Neurology, West Wing, ohn Radcliffe Hospital, Level 3, Oxford, OX3 9DU, United Kingdom				article; HLA antigen; human; multiple sclerosis; adult; clinical article; HLA DR antigen; controlled study; HLA DRB5 antigen; DNA sequence; unclassified drug; onset age; priority journal; DNA methylation; genetic heterogeneity; CpG island; dinucleotide repeat; disability severity; phenotypic variation; symptomatology; ucleotide sequence
DLWTQCYW	journalArticle			2010	Jafari, Naghmeh; Broer, Linda; Hoppenbrouwers, Ilse A; van Duijn, Cornelia M; Hintzen, Rogier Q	Infectious mononucleosis-linked HLA class I single nucleotide polymorphism	Mult Scler	7	Netherlands	Mult Scler	10.1177/1352458510376778	https://www.ncbi.nlm.nih.gov/pubmed/20736246	BACKGROUND: Multiple sclerosis is a presumed autoimmune disease associated with genetic and environmental risk factors such as infectious; mononucleosis. Recent research has shown infectious mononucleosis to be; associated with a specific HLA class I polymorphism. OBJECTIVES: Our aim; was to test if the infectious mononucleosis-linked HLA class I single; ucleotide polymorphism (rs6457110) is also…	2010	2023-06-14 13:09:10	2023-06-14 13:09:10		1303-1307		11	16																	Place: Department of Neurology, ErasMS Centre, Erasmus Medical Centre, Rotterdam,
ZSS3W2SK	journalArticle			2011	Blanco, Y; Ercilla-González, G; Llufriu, S; Casanova-Estruch, B; José Magraner, M; Ramió-Torrentà, L; del Mar Mendibe-Bilbao, M; Uclés-Sánchez, A J; Casado-Chocán, J L; de Munain, A L; Ramo-Tello, C; Santos-Lasaosa, S; Porras, R.F.-B.; Segura-Bruna, N; Sepúlveda-Gázquez, M; Villoslada, P; Graus, F; Saiz, A	HLA-DRB1 typing in caucasians patients with neuromyelitis optica	Revista de Neurologia	32	Brazil	Sci Rep	10.33588/rn.5303.2011196	https://www.scopus.com/inward/record.uri?eid=2-s2.0-79961120858&doi=10.33588%2Frn.5303.2011196&partnerID=40&md5=62a63621aa0b3b2619997a4299305baa		2011	2023-06-14 13:09:11	2023-06-14 13:09:11		146-152		3	53
KFAIN4FQ	journalArticle			2011	Buck, Dorothea; Cepok, Sabine; Hoffmann, Steve; Grummel, Verena; Jochim, Angela; Berthele, Achim; Hartung, Hans-Peter; Wassmuth, Ralf; Hemmer, Bernhard	Influence of the HLA-DRB1 genotype on antibody development to interferon	Arch Neurol	62	Germany	Arch Neurol	10.1001/archneurol.2011.65	https://www.ncbi.nlm.nih.gov/pubmed/21482927	OBJECTIVE: To determine relevant HLA-DRB1 alleles associated with the susceptibility of anti-interferon beta antibody development in a large; patient cohort. DESIGN: In a case-control study, HLA-DRB1 genotyping was; performed in a discovery cohort (n = 268) and a validation cohort (n =; 825). SETTING: Patients were recruited in Germany by primary care; physicians and neurologists and were mainly …	2011	2023-06-14 13:09:11	2023-06-14 13:09:11		480-487		4	68																	Place: Department of Neurology, Technische Universität München, Munich, Germany.
3FS89PNW	journalArticle			2011	McElroy, J P; Isobe, N; Gourraud, P A; Caillier, S J; Matsushita, T; Kohriyama, T; Miyamoto, K; Nakatsuji, Y; Miki, T; Hauser, S L; Oksenberg, J R; Kira, J	SNP-based analysis of the HLA locus in Japanese multiple sclerosis	Genes Immun	27	USA	Genes Immun	10.1038/gene.2011.25	https://www.ncbi.nlm.nih.gov/pmc/articles/PMC3361962	Although several major histocompatibility complex (MHC)-wide single-nucleotide polymorphism (SNP) studies have been performed in; populations of European descent, none have been performed in Asian; populations. The objective of this study was to identify human leukocyte; antigen (HLA) loci associated with multiple sclerosis (MS) in a Japanese; population genotyped for 3534 MHC region SNPs. Using …	2011	2023-06-14 13:09:11	2023-06-14 13:09:11		523-530		7	12																	Place: Department of Neurology, University of California, San Francisco (UCSF),
XVXPRWS4	journalArticle			2011	Flechter, S; Klein, T; Pollak, L	Influence of histocompatibility genes on disease susceptibility and treatment response in patients with relapsing-remit-ting multiple sclerosis treated with interferon b-1a	Neurology International	4	Israel	Neurol Int	10.4081/ni.2011.e5	https://www.pagepress.org/journals/index.php/ni/article/view/ni.2011.e5		2011	2023-06-14 13:09:11	2023-06-14 13:09:11		17-21		1	3
3U8HU2HX	journalArticle			2011	Agliardi, Cristina; Guerini, Franca R; Saresella, Marina; Caputo, Domenico; Leone, Maurizio A; Zanzottera, Milena; Bolognesi, Elisabetta; Marventano, Ivana; Barizzone, Nadia; Fasano, Maria E; Al-Daghri, Nasser; Clerici, Mario	Vitamin D receptor (VDR) gene SNPs influence VDR expression and modulate	Brain Behav Immun	87	Italy	Brain Behav Immun	10.1016/j.bbi.2011.05.015	https://www.ncbi.nlm.nih.gov/pubmed/21664963	Multiple sclerosis (MS) is an autoimmune disease with a multifactorial etiology. The HLA-DRB1*15 allele, is the main genetic risk factor for MS; in Caucasians; recent findings showed that the transcription of this; molecule is regulated by the vitamin Dvitamin D receptor (VDR) complex.; We analyzed SNPs within the VDR gene in association with the HLA-DRB1; locus in 641 MS patients diagnosed accor…	2011	2023-06-14 13:09:11	2023-06-14 13:09:11		1460-1467		7	25																	Place: Don C. Gnocchi Foundation ONLUS, P.le Morandi 6, 20121 Milan, Italy.
62THWFFY	journalArticle			2011	Smagina, I V; El'chaninova, S A; Zolovkina, A G; Ignatova, Y N; Kudriavtseva, E A	Genetic risk factors for multiple sclerosis in the population of Altay	Zhurnal Nevrologii i Psihiatrii imeni S.S. Korsakova	7	Russia	Zh Nevrol Psikhiatr Im S S Korsakova.		https://pubmed.ncbi.nlm.nih.gov/21666592/		2011	2023-06-14 13:09:11	2023-06-14 13:09:11		42-45		5	111
5K4FS9PR	journalArticle			2011	Romero-Pinel, L; Pujal, J M; Martínez-Yélamos, S; Gubieras, L; Matas, E; Bau, L; Torrabadella, M; Azqueta, C; Arbizu, T	HLA-DRB1: genetic susceptibility and disability progression in a Spanish	Eur J Neurol	43	Spain	Eur J Neurol	10.1111/j.1468-1331.2010.03148.x	https://www.ncbi.nlm.nih.gov/pubmed/20629714	BACKGROUND AND OBJECTIVE: The association of HLA-DRB1*15 with susceptibility to multiple sclerosis (MS) has been consistently reported; although its effect on the clinical phenotype is still controversial. The; objectives of this study are to investigate the influence of the HLA-DRB1; alleles on the genetic susceptibility to MS and to study their impact on; disability progression in a Spanish pop…	2011	2023-06-14 13:09:11	2023-06-14 13:09:11		337-342		2	18																	Place: Multiple Sclerosis Unit, Neurology Department, Hospital Universitari de
4LUIBSBI	journalArticle			2011	Shahbazi, Majid; Roshandel, Danial; Omidnyia, Eskandar; Rshaidbaghan, Azam	Interaction of HLA-DRB1*1501 allele and TNF-alpha -308 G/A single	Clin Immunol	29	Iran	Clin Immunol	10.1016/j.clim.2011.02.012	https://www.ncbi.nlm.nih.gov/pubmed/21396892	Multiple sclerosis is a multifactorial disorder with complex genetic basis. It is believed that genes encoding HLA molecule and cytokines are; involved in the pathogenesis of MS. In this study, we have evaluated the; impact of HLA-DRB1*1501 allele and TNF-alpha -308 GA single nucleotide; polymorphism, and their interaction, in the susceptibility to MS in; Iranian population. Genomic DNA samples w…	2011	2023-06-14 13:09:11	2023-06-14 13:09:11		277-281		3	139																	Place: Medical Cellular & Molecular Research Center, Talghani Children Hospital
CAJYYIBA	journalArticle			2011	Simon, K C; Munger, K L; Kraft, P; Hunter, D J; De Jager, P L; Ascherio, A	Genetic predictors of 25-hydroxyvitamin D levels and risk of multiple sclerosis	Journal of Neurology	70	USA	J Neurol	10.1007/s00415-011-6001-5	https://www.ncbi.nlm.nih.gov/pmc/articles/PMC3746024/		2011	2023-06-14 13:09:11	2023-06-14 13:09:11		1676-1682		9	258
P69A32TC	journalArticle			2011	García-León, J A; Pinto-Medel, M J; García-Trujillo, L; López-Gómez, C; Oliver-Martos, B; Prat-Arrojo, I; Marín-Bañasco, C; Suardíaz-García, M; Maldonado-Sanchez, R; Fernández-Fernández, Ó; Leyva-Fernández, L	Killer cell immunoglobulin-like receptor genes in Spanish multiple sclerosis patients	Molecular Immunology	46	Spain	Mol Immunol	10.1016/j.molimm.2011.05.018	https://www.scopus.com/inward/record.uri?eid=2-s2.0-80051925700&doi=10.1016%2Fj.molimm.2011.05.018&partnerID=40&md5=07fb1747970e49e93b1d655eec234790		2011	2023-06-14 13:09:11	2023-06-14 13:09:11		1896-1902		15-16	48
6SSRJBHH	journalArticle			2011	Hedström, A K; Sundqvist, E; Bäärnhielm, M; Nordin, N; Hillert, J; Kockum, I; Olsson, T; Alfredsson, L	Smoking and two human leukocyte antigen genes interact to increase the risk for multiple sclerosis	Brain	300	Sweden	Brain	10.1093/brain/awq371	https://academic.oup.com/brain/article/134/3/653/446931		2011	2023-06-14 13:09:11	2023-06-14 13:09:11		653-664		3	134
5DEBYBS7	journalArticle			2011	Ramagopalan, Sreeram V; Meier, Ute C; Conacher, Margaret; Ebers, George C; Giovannoni, Gavin; Crawford, Dorothy H; McAulay, Karen A	Role of the HLA system in the association between multiple sclerosis and	Arch Neurol	23	UK	Arch Neurol	10.1001/archneurol.2011.48	https://www.ncbi.nlm.nih.gov/pubmed/21482926	OBJECTIVE: To determine whether multiple sclerosis (MS) and infectious mononucleosis (IM) share common HLA associations. DESIGN: A prospective; cohort study was conducted from October 1, 1999, through September 30,; 2003. SETTING: University of Edinburgh Richard Verney Health Centre,; Edinburgh, Scotland. PATIENTS: Participants included 179 individuals who; underwent asymptomatic Epstein-Barr vir…	2011	2023-06-14 13:09:11	2023-06-14 13:09:11		469-472		4	68																	Place: Blizard Institute of Cell and Molecular Science, Queen Mary University of
DMYAF475	journalArticle			2011	Makarycheva, O Yu; Tsareva, E Yu; Sudomoina, M A; Kulakova, O G; Titov, B V; Bykova, O V; Gol'tsova, N V; Kuzenkova, L M; Boiko, A N; Favorova, O O	Family Analysis of Linkage and Association of HLA-DRB1, CTLA4, TGFB1, IL4,	Acta Naturae	15	Russia	Acta Naturae		https://www.ncbi.nlm.nih.gov/pmc/articles/PMC3347600	Multiple sclerosis (MS) is a chronic inflammatory autoimmune disease of the central nervous system (CNS). Proteins of the immune system, as well; as proteins that are involved in the infiltration of activated immune; cells in the CNS, play an important role in the pathogenesis of MS. We; investigated the association and linkage with MS of the following; immune-system genes polymorphisms: HLA-DRB1…	2011	2023-06-14 13:09:11	2023-06-14 13:09:11		85-92		1	3																	Place: Russian Cardiology Scientific and Production Center.				human; multiple sclerosis; genotyping; functional genomics; AFBAC; allelic polymorphism; CCR5 gene; CTLA4 gene; HLA-DRB1 gene; IL4gene; MMP9gene; RANTESgene; TDT; TGFB1gene; TIMP1gene
YF7S4DY6	journalArticle			2011	Weinstock-Guttman, Bianca; Zivadinov, Robert; Cutter, Gary; Tamaño-Blanco, Miriam; Marr, Karen; Badgett, Darlene; Carl, Ellen; Elfadil, Makki; Kennedy, Cheryl; Benedict, Ralph H B; Ramanathan, Murali	Chronic cerebrospinal vascular insufficiency is not associated with HLA	PLoS One	19	USA	PLoS One	10.1371/journal.pone.0016802	https://www.ncbi.nlm.nih.gov/pmc/articles/PMC3038867	BACKGROUND: Chronic cerebrospinal venous insufficiency (CCSVI) was described as a vascular condition characterized by anomalies of veins; outside the skull was reported to be associated with multiple sclerosis; (MS). The objective was to assess the associations between HLA DRB1*1501; status and the occurrence of CCSVI in MS patients. METHODOLOGYPRINCIPAL; FINDINGS: This study included 423 of 499 …	2011	2023-06-14 13:09:11	2023-06-14 13:09:11		e16802-e16802		2	6																	Place: Department of Neurology, State University of New York, Buffalo, New York,
4JJGT54V	journalArticle			2011	Bergamaschi, Laura; Ban, Maria; Barizzone, Nadia; Leone, Maurizio; Ferrante, Daniela; Fasano, Maria Edvige; Guerini, Franca R; Corrado, Lucia; Naldi, Paola; Dametto, Ennia; Agliardi, Cristina; Salvetti, Marco; Mechelli, Rosella; Galimberti, Daniela; Scarpini, Elio; Cavalla, Paola; Bargiggia, Valeria; Caputo, Domenico; Cordera, Susanna; Monaco, Francesco; Momigliano-Richiardi, Patricia; D'Alfonso,…	Association of HLA class I markers with multiple sclerosis in the Italian	J Med Genet	16	Italy	J Med Genet	10.1136/jmg.2010.080721	https://www.ncbi.nlm.nih.gov/pubmed/21441263	BACKGROUND: The association of HLA A*02 with multiple sclerosis (MS) was recently confirmed by the authors, and it was observed that the combined; presence of HLA Cw*05 significantly enhanced (threefold) the protective; effect of HLA A*02. OBJECTIVES AND METHODS: Since A*02-Cw*05 is carried by; two HLA extended haplotypes characterised by the B*4402 and B*1801; alleles, respectively, the associat…	2011	2023-06-14 13:09:11	2023-06-14 13:09:11		485-492		7	48																	Place: Department of Medical Sciences and Interdisciplinary Research Center of
JFSDZAW6	journalArticle			2011	Orton, S.-M.; Ramagopalan, S V; Para, A E; Lincoln, M R; Handunnetthi, L; Chao, M J; Morahan, J; Morrison, K M; Sadovnick, A D; Ebers, G C	Vitamin D metabolic pathway genes and risk of multiple sclerosis in Canadians	Journal of the Neurological Sciences	74	UK	J Neurol Sci	10.1016/j.jns.2011.02.032	https://www.scopus.com/inward/record.uri?eid=2-s2.0-79955680247&doi=10.1016%2Fj.jns.2011.02.032&partnerID=40&md5=7cf0d581c71e6d9d89691f3907253123		2011	2023-06-14 13:09:11	2023-06-14 13:09:11		116-120		1-2	305
Z2MAE8PQ	journalArticle			2011	Weber, F; Cepok, S; Wolf, C; Berthele, A; Uhr, M; Bettecken, Th; Buck, D; Hartung, H P; Holsboer, F; Müller-Myhsok, B; Hemmer, B	Single-nucleotide polymorphisms in HLA- and non-HLA genes associated with	Pharmacogenomics J	49	Germany	Pharmacogenomics J	10.1038/tpj.2011.14	https://www.ncbi.nlm.nih.gov/pubmed/21502966	Interferons-β (IFN-β) are the most widely used immunomodulatory drugs for treatment of multiple sclerosis (MS). The development of neutralizing; antibodies (NABs) against IFN-β is one of the main reasons for treatment; failure. While formulation of the drug has a proven impact on the; development of NABs, the genetic predisposition to develop antibodies is; poorly understood. We performed genome-…	2011	2023-06-14 13:09:12	2023-06-14 13:09:12		238-245		3	12																	Place: Max Planck Institute of Psychiatry, Munich, Germany.
FIJ5CG3G	journalArticle			2011	Aitkhozhina, N A; Nigmatova, V G; Khanseitova, A K; Mendesh, M A; Ashirbekov, E E; Balmukhanov, T S	Polymorphic markers of some genes associated with multiple sclerosis in the population of Kazakhstan	Russian Journal of Genetics	4	Kazakhstan	Russian Journal of Genetics	10.1134/S1022795411060020	https://link.springer.com/article/10.1134/S1022795411060020		2011	2023-06-14 13:09:12	2023-06-14 13:09:12		749-753		6	47
WA754NKS	journalArticle			2011	Lonergan, R; Kinsella, K; Fitzpatrick, P; Brady, J; Murray, B; Dunne, C; Hagan, R; Duggan, M; Jordan, S; McKenna, M; Hutchinson, M; Tubridy, N	Multiple sclerosis prevalence in Ireland: relationship to vitamin D status	J Neurol Neurosurg Psychiatry	92	Ireland	J Neurol Neurosurg Psychiatry	10.1136/jnnp.2010.220988	https://www.ncbi.nlm.nih.gov/pubmed/21248317	BACKGROUND: The relationship between prevalence of multiple sclerosis (MS) and latitude may be due to both genetic and environmental factors. The; hypothesis that, in Ireland, MS prevalence is increasing and that; orth-south differences relate to variation in serum 25-hydroxyvitamin D; (25(OH)D) levels was tested in this study. PATIENTS AND METHODS: Patients; and matched control subjects were ide…	2011	2023-06-14 13:09:12	2023-06-14 13:09:12		317-322		3	82																	Place: Department of Neurology, St Vincent's University Hospital, Elm Park,
GB48R3CD	journalArticle			2011	Pender, Michael P; Csurhes, Peter A; Pfluger, Casey M M; Burrows, Scott R	Decreased CD8+ T cell response to Epstein-Barr virus infected B cells in	BMC Neurol	20	Australia	BMC Neurol	10.1186/1471-2377-11-95	https://www.ncbi.nlm.nih.gov/pmc/articles/PMC3163532	BACKGROUND: Patients with multiple sclerosis (MS) have a decreased frequency of CD8+ T cells reactive to their own Epstein-Barr virus (EBV); infected B cells. We have proposed that this might predispose to the; development of MS by allowing EBV-infected autoreactive B cells to; accumulate in the central nervous system. The decreased CD8+ T cell; response to EBV results from a general CD8+ T cell …	2011	2023-06-14 13:09:12	2023-06-14 13:09:12		95-95			11																	Place: The University of Queensland, School of Medicine, Health Sciences
BQCTPB6M	journalArticle			2011	Romero-Pinel, L; Martínez-Yélamos, S; Bau, L; Matas, E; Gubieras, L; María Pujal, J; Morandeira, F; Bas, J; Arbizu, T	Association of HLA-DRB1*15 allele and CSF oligoclonal bands in a Spanish	Eur J Neurol	29	Spain	Eur J Neurol	10.1111/j.1468-1331.2011.03379.x	https://www.ncbi.nlm.nih.gov/pubmed/21418440	BACKGROUND AND OBJECTIVE: The HLA-DRB1*15 allele is consistently associated with multiple sclerosis (MS) susceptibility in most studied; populations. This study investigated the association between HLA-DRB1; alleles and the presence of oligoclonal immunoglobulin G bands (OCB) in; the cerebrospinal fluid (CSF) in a Spanish population with MS. METHODS:; The HLA-DRB1 typing was performed in 268 pati…	2011	2023-06-14 13:09:12	2023-06-14 13:09:12		1258-1262		10	18																	Place: Multiple Sclerosis Unit, Neurology Department, Hospital Universitari de
3B98ZRR5	journalArticle			2011	Wang, H; Dai, Y; Qiu, W; Zhong, X; Wu, A; Wang, Y; Lu, Z; Bao, J; Hu, X	HLA-DPB1*0501 is associated with susceptibility to anti-aquaporin-4 antibodies positive neuromyelitis optica in Southern Han Chinese	Journal of Neuroimmunology	115	China	J Neuroimmunol	10.1016/j.jneuroim.2010.11.004	https://www.scopus.com/inward/record.uri?eid=2-s2.0-79953320825&doi=10.1016%2Fj.jneuroim.2010.11.004&partnerID=40&md5=4a065e5ca8fbe7e2291868ced00009d7		2011	2023-06-14 13:09:12	2023-06-14 13:09:12		181-184		1-2	233
IJJGFR4I	journalArticle			2011	Kouri, I; Papakonstantinou, S; Bempes, V; Vasiliadis, H S; Kyritsis, A P; Pelidou, S.-H.	HLA associations with multiple sclerosis in Greece	Journal of the Neurological Sciences	30	Greece	J Neurol Sci	10.1016/j.jns.2011.06.037	https://www.embase.com/search/results?subaction=viewrecord&id=L51513741&from=export	Background: Multiple sclerosis (MS) is a demyelinating inflammatory disease of the central nervous system originated by a complex interplay of environmental and genetic factors. The association of MS with the human leukocyte antigen (HLA) class II alleles was investigated in MS patients in northwest Greece, in the geographical region of Epirus. Objective: Our aim was to estimate the prevalence of…	2011	2023-06-14 13:09:12	2023-06-14 13:09:12		28-31		1-2	308																	Place: I. Kouri, Neurosurgery Institute, Medical School, University of Ioannina, Panepistimiou Avenue, Panepistimioupoli 45110, Ioannina, Greece				article; human; multiple sclerosis; major clinical study; female; male; adult; allele; controlled study; genetic association; haplotype; genetic susceptibility; prevalence; onset age; polymerase chain reaction; HLA typing; Caucasian; priority journal; HLA antigen class 2; gene amplification; disease course; geographic distribution; brain stem; cerebellum; symptom; Europe; Greece; North America
CRXV3MWS	journalArticle			2012	de la Concha, Emilio G; Cavanillas, María L; Cénit, M Carmen; Urcelay, Elena; Arroyo, Rafael; Fernández, Óscar; Álvarez-Cermeño, José C; Leyva, Laura; Villar, Luisa M; Núñez, Concepción	DRB1*03:01 Haplotypes: Differential Contribution to Multiple Sclerosis Risk and Specific Association with the Presence of Intrathecal IgM Bands	PLoS ONE	19	Spain	PLoS One	10.1371/journal.pone.0031018	https://www.scopus.com/inward/record.uri?eid=2-s2.0-84857182481&doi=10.1371%2Fjournal.pone.0031018&partnerID=40&md5=b54fccae2d21e33cff31e849eb1a136d		2012	2023-06-14 13:09:12	2023-06-14 13:09:12		e31018-e31018		2	7																							Oreja-Guevara, Celia
8LBD9ACL	journalArticle			2012	Durrenberger, P F; Webb, L V; Sim, M J W; Nicholas, R S; Altmann, D M; Boyton, R J	Increased HLA-E expression in white matter lesions in multiple sclerosis	Immunology	23	UK	Immunology	10.1111/imm.12012	https://www.embase.com/search/results?subaction=viewrecord&id=L366114449&from=export	The molecular mechanisms underpinning central nervous system damage in multiple sclerosis (MS) are complex and it is widely accepted that there is an autoimmune component. Both adaptive and innate immune effector mechanisms are believed to contribute to tissue disease aetiology. HLA-E is a non-classical MHC class Ib molecule that acts as the ligand for the NKG2A inhibitory receptor present on nat…	2012	2023-06-14 13:09:12	2023-06-14 13:09:12		317-325		4	137																	Place: D.M. Altmann, Department of Medicine, Section of Infectious Diseases and Immunity, Hammersmith Hospital, Imperial College, Du Cane Road, London W12 0NN, United Kingdom				article; human; multiple sclerosis; female; male; adult; CD8+ T lymphocyte; clinical article; protein expression; controlled study; inflammation; human tissue; upregulation; disease association; priority journal; white matter lesion; antigen expression; cellular distribution; cell infiltration; HLA E antigen
J75D7SF6	journalArticle			2012	Jørgensen, Pernille B; Livbjerg, Astrid H; Hansen, Hans J; Petersen, Thor; Höllsberg, Per	Epstein-Barr virus peptide presented by HLA-E is predominantly recognized	PLoS One	36	Denmark	PLoS One	10.1371/journal.pone.0046120	https://www.ncbi.nlm.nih.gov/pmc/articles/PMC3457977	Multiple sclerosis (MS) is associated with Epstein-Barr virus (EBV) infection, but impaired immune suppression may be part of the disease; pathogenesis. CD8(+) T cells that are restricted by HLA-E exert an; important immunoregulatory mechanism. To explore how EBV might interfere; with immune regulation, we examined the expression of HLA-E and the; frequency of CD8(+) cells recognizing HLA-E, pres…	2012	2023-06-14 13:09:12	2023-06-14 13:09:12		e46120-e46120		9	7																	Place: Department of Biomedicine, Aarhus University, Aarhus, Denmark.
APSAEQXE	journalArticle			2012	Nolan, David; Castley, Alison; Tschochner, Monika; James, Ian; Qiu, Wei; Sayer, David; Christiansen, Frank T; Witt, Campbell; Mastaglia, Frank; Carroll, William; Kermode, Allan	Contributions of vitamin D response elements and HLA promoters to multiple	Neurology	44	Australia	Neurology	10.1212/WNL.0b013e318263c407	https://www.ncbi.nlm.nih.gov/pubmed/22786591	OBJECTIVE: The identification of a vitamin D-responsive (VDRE) motif within the HLA-DRB1*15:01 promoter region provides an attractive; explanation for the combined effects of HLA-DR inheritance and vitamin D; exposure on multiple sclerosis (MS) risk. We therefore sought to; incorporate HLA-DRB1 promoter variation, including the VDRE motif, in an; assessment of HLA-DRB1-associated MS risk. METHODS…	2012	2023-06-14 13:09:12	2023-06-14 13:09:12		538-546		6	79																	Place: Department of Clinical Immunology, Royal Perth Hospital, Perth.
WTNZDRJL	journalArticle			2012	Karrenbauer, Virginija Danylaitė; Prejs, Robert; Masterman, Thomas; Hillert, Jan; Glaser, Anna; Imrell, Kerstin	Impact of cerebrospinal-fluid oligoclonal immunoglobulin bands and	J Neuroimmunol	17	Sweden	J Neuroimmunol	10.1016/j.jneuroim.2012.08.011	https://www.ncbi.nlm.nih.gov/pubmed/22967351	Approximately 95% of Nordic multiple sclerosis (MS) patients display oligoclonal immunoglobulin G bands (OCB) in the cerebrospinal fluid. From; a cohort of 2094 MS patients we retrieved well-characterized data from 40; OCB-negative and 60 OCB-positive patients, in an effort to determine; whether lesion load on brain magnetic resonance imaging is affected by OCB; status and carriage of HLA-DRB1*15…	2012	2023-06-14 13:09:12	2023-06-14 13:09:12		170-173		1-2	254																	Place: MS Research Unit, Department of Clinical Neuroscience, Center for
WG4MQ2EF	journalArticle			2012	Link, Jenny; Kockum, Ingrid; Lorentzen, Aslaug R; Lie, Benedicte A; Celius, Elisabeth G; Westerlind, Helga; Schaffer, Marie; Alfredsson, Lars; Olsson, Tomas; Brynedal, Boel; Harbo, Hanne F; Hillert, Jan	Importance of human leukocyte antigen (HLA) class I and II alleles on the	PLoS One	83	Sweden	PLoS One	10.1371/journal.pone.0036779	https://www.ncbi.nlm.nih.gov/pmc/articles/PMC3346735	Multiple sclerosis (MS) is a complex disease of the central nervous system of unknown etiology. The human leukocyte antigen (HLA) locus on chromosome; 6 confers a considerable part of the susceptibility to MS, and the most; important factor is the class II allele HLA-DRB1*15:01. In addition, we; and others have previously established a protective effect of HLA-A*02.; Here, we genotyped 1,784 pati…	2012	2023-06-14 13:09:13	2023-06-14 13:09:13		e36779-e36779		5	7																	Place: Department of Clinical Neuroscience, Karolinska Institutet, Stockholm,
2ZMYJU55	journalArticle			2012	Asgari, N; Nielsen, C; Stenager, E; Kyvik, K O; Lillevang, S T	HLA, PTPN22 and PD-1 associations as markers of autoimmunity in neuromyelitis optica	Multiple Sclerosis Journal	55	Denmark	Mult Scler	10.1177/1352458511417480	https://www.embase.com/search/results?subaction=viewrecord&id=L364105382&from=export	Background: Neuromyelitis optica (NMO) is a disease with autoimmune characteristics. A genetic autoimmune dependency for NMO has not been clarified in detail.Objective: To investigate immunogenetic aspects of NMO.Methods: Forty-one patients with NMO and 42 patients with multiple sclerosis (MS) were diagnosed in a population-based Caucasian cohort. HLA DQA1, DQB1, and DRB1 alleles were determined.…	2012	2023-06-14 13:09:13	2023-06-14 13:09:13		23-30		1	18																	Place: N. Asgari, Institute of Regional Health Services Research, University of Southern Denmark, Winsloews Vej 9B, DK-5000 Odense C, Denmark				article; human; multiple sclerosis; HLA system; female; gene frequency; male; HLA DRB1 antigen; adult; clinical article; allele; cohort analysis; controlled study; genotype; HLA DQA1 antigen; HLA DQB1 antigen; single nucleotide polymorphism; genetic polymorphism; unclassified drug; adolescent; HLA typing; myelooptic neuropathy; Caucasian; autoantibody; autoimmune disease; DNA; autoimmunity; aquap…
G9LSWUHG	journalArticle			2012	Cocco, Eleonora; Meloni, Alessandra; Murru, Maria Rita; Corongiu, Daniela; Tranquilli, Stefania; Fadda, Elisabetta; Murru, Raffaele; Schirru, Lucia; Secci, Maria Antonietta; Costa, Gianna; Asunis, Isadora; Cuccu, Stefania; Fenu, Giuseppe; Lorefice, Lorena; Carboni, Nicola; Mura, Gioia; Rosatelli, Maria Cristina; Marrosu, Maria Giovanna	Vitamin D responsive elements within the HLA-DRB1 promoter region in	PLoS One	46	Italy	PLoS One	10.1371/journal.pone.0041678	https://www.ncbi.nlm.nih.gov/pmc/articles/PMC3404969	Vitamin D response elements (VDREs) have been found in the promoter region of the MS-associated allele HLA-DRB1*15:01, suggesting that with low; vitamin D availability VDREs are incapable of inducing *15:01 expression; allowing in early life autoreactive T-cells to escape central thymic; deletion. The Italian island of Sardinia exhibits a very high frequency of; MS and high solar radiation exposu…	2012	2023-06-14 13:09:13	2023-06-14 13:09:13		e41678-e41678		7	7																	Place: Centro Sclerosi Multipla, Dipartimento di Sanità pubblica, Medicina
EDDWDQY6	journalArticle			2012	Tzartos, J S; Khan, G; Vossenkamper, A; Cruz-Sadaba, M; Lonardi, S; Sefia, E; Meager, A; Elia, A; Middeldorp, J M; Clemens, M; Farrell, P J; Giovannoni, G; Meier, U.-C.	Association of innate immune activation with latent epstein-barr virus in active MS lesions	Neurology	154	UK	Neurology	10.1212/WNL.0b013e31823ed057	https://www.scopus.com/inward/record.uri?eid=2-s2.0-84856605958&doi=10.1212%2FWNL.0b013e31823ed057&partnerID=40&md5=f529593d1e4b50dc52f422938f62348a		2012	2023-06-14 13:09:13	2023-06-14 13:09:13		15-23		1	78
TSLVPDAL	journalArticle			2012	Kollaee, A; Ghaffarpor, M; Ghlichnia, H A; Ghaffari, S H; Zamani, M	The influence of the HLA-DRB1 and HLA-DQB1 allele heterogeneity on disease	Int J Immunogenet	30	Iran	Int J Immunogenet	10.1111/j.1744-313X.2012.01104.x	https://www.ncbi.nlm.nih.gov/pubmed/22404765	Multiple sclerosis (MS) is a common autoimmune disorder of the central ervous system. Recent studies have shown that the HLA-DRB1 and DQB1; alleles are associated with MS susceptibility and severity. However, this; is controversial in different population studies. In the present study,; the roles of HLA-DRB1 and DQB1 alleles and the amino acids were; investigated on disease risk and severity in 1…	2012	2023-06-14 13:09:13	2023-06-14 13:09:13		414-422		5	39																	Place: Department of Medical Genetics, School of Medicine, Tehran University of
V95CVSR5	journalArticle			2012	Cocco, Eleonora; Sardu, Claudia; Pieroni, Enrico; Valentini, Maria; Murru, Raffaele; Costa, Gianna; Tranquilli, Stefania; Frau, Jessica; Coghe, Giancarlo; Carboni, Nicola; Floris, Matteo; Contu, Paolo; Marrosu, Maria Giovanna	HLA-DRB1-DQB1 haplotypes confer susceptibility and resistance to multiple	PLoS One	48	Italy	PLoS One	10.1371/journal.pone.0033972	https://www.ncbi.nlm.nih.gov/pmc/articles/PMC3324467	INTRODUCTION: Genetic predisposition to multiple sclerosis (MS) in Sardinia (Italy) has been associated with five DRB1*-DQB1* haplotypes of; the human leukocyte antigen (HLA). Given the complexity of these; associations, an in-depth re-analysis was performed with the specific aims; of confirming the haplotype associations; establishing the independence of; the associated haplotypes; and assessing…	2012	2023-06-14 13:09:13	2023-06-14 13:09:13		e33972-e33972		4	7																	Place: Department Public Health, Clinical and Molecular Medicine, University of
7PTKUDJ2	journalArticle			2012	Jilek, Samantha; Schluep, Myriam; Harari, Alexandre; Canales, Mathieu; Lysandropoulos, Andreas; Zekeridou, Anastasia; Pantaleo, Giuseppe; Du Pasquier, Renaud A	HLA-B7-restricted EBV-specific CD8+ T cells are dysregulated in multiple	J Immunol	53	Switzerland	J Immunol	10.4049/jimmunol.1103100	https://www.ncbi.nlm.nih.gov/pubmed/22461701	It was hypothesized that the EBV-specific CD8(+) T cell response may be dysregulated in multiple sclerosis (MS) patients, possibly leading to a; suboptimal control of this virus. To examine the CD8(+) T cell response in; greater detail, we analyzed the HLA-A2-, HLA-B7-, and HLA-B8-restricted; EBV- and CMV-specific CD8(+) T cell responses in a high number of MS; patients and control subjects using…	2012	2023-06-14 13:09:13	2023-06-14 13:09:13		4671-4680		9	188																	Place: Division of Immunology and Allergy, Department of Medicine, University
LJ4YDXNA	journalArticle			2012	Saastamoinen, K.-P.; Auvinen, M.-K.; Tienari, P J	Month of birth is associated with multiple sclerosis but not with HLA-DR15 in Finland	Multiple Sclerosis Journal	46	Finland	Mult Scler	10.1177/1352458511426814	https://www.embase.com/search/results?subaction=viewrecord&id=L364717097&from=export	Background: Spring birth has been found to be associated with increase in the risk of MS. However, this effect is reportedly found particularly in HLA-DR15 positive patients.Objective: Examine the month of birth (MOB) effect in Finnish MS patients and its association with HLA-DR15.Methods: Using the national register on hospitalizations during 1979-2004 we identified 8359 MS patients. We used a π…	2012	2023-06-14 13:09:13	2023-06-14 13:09:13		563-568		5	18																	Place: P.J. Tienari, Molecular Neurology, Research Program Unit Biomedicum-Helsinki, Haartmaninkatu 8, 00290 Helsinki, Finland				article; human; multiple sclerosis; major clinical study; female; male; controlled study; disease association; HLA DR15 antigen; risk; birth; Finland; hospitalization; month; month of birth; season; spring; time
VT92SQBH	journalArticle			2012	Jelčić, I; Hsu, K C; Kakalacheva, K; Breiden, P; Dupont, B; Uhrberg, M; Martin, R; Münz, C; Lünemann, J D	Killer immunoglobulin-like receptor locus polymorphisms in multiple sclerosis	Multiple Sclerosis Journal	28	Germany	Mult Scler	10.1177/1352458511431726	https://www.scopus.com/inward/record.uri?eid=2-s2.0-84863226325&doi=10.1177%2F1352458511431726&partnerID=40&md5=000b1d77500c82aba256d2912f1d51be		2012	2023-06-14 13:09:13	2023-06-14 13:09:13		951-958		7	18
MXK5W298	journalArticle			2012	Yoshimura, Satoshi; Isobe, Noriko; Yonekawa, Tomomi; Matsushita, Takuya; Masaki, Katsuhisa; Sato, Shinya; Kawano, Yuji; Yamamoto, Ken; Kira, Jun-ichi	Genetic and Infectious Profiles of Japanese Multiple Sclerosis Patients	PLoS ONE	76	Japan	PLoS One	10.1371/journal.pone.0048592	https://www.scopus.com/inward/record.uri?eid=2-s2.0-84869055331&doi=10.1371%2Fjournal.pone.0048592&partnerID=40&md5=4acb7b444f4b68a783b9211ce79e7fb9		2012	2023-06-14 13:09:13	2023-06-14 13:09:13		e48592-e48592		11	7																							Oreja-Guevara, Celia
ESXD9B22	journalArticle			2012	Cox, M B; Ban, M; Bowden, N A; Baker, A; Scott, R J; Lechner-Scott, J	Potential association of vitamin D receptor polymorphism Taq1 with multiple sclerosis	Multiple Sclerosis Journal	73	Australia	Mult Scler	10.1177/1352458511415562	https://www.scopus.com/inward/record.uri?eid=2-s2.0-84855930078&doi=10.1177%2F1352458511415562&partnerID=40&md5=edb1188519a8283a9275937f530e4248		2012	2023-06-14 13:09:13	2023-06-14 13:09:13		16-22		1	18
DTUGQCNR	journalArticle			2012	Irizar, Haritz; Muñoz-Culla, Maider; Zuriarrain, Olaia; Goyenechea, Estibaliz; Castillo-Triviño, Tamara; Prada, Alvaro; Saenz-Cuesta, Matias; De Juan, Dolores; Lopez de Munain, Adolfo; Olascoaga, Javier; Otaegui, David	HLA-DRB1*15:01 and multiple sclerosis: a female association?	Multiple Sclerosis Journal	70	Spain	Mult Scler	10.1177/1352458511426813	http://journals.sagepub.com/doi/10.1177/1352458511426813	Background: The association between multiple sclerosis (MS) and the HLA-DRB1*15:01 haplotype has been proven to be strong, but its molecular basis remains unclear. Vitamin D receptor (VDR) gene variants and sex have been proposed to modulate this association.	2012	2023-06-14 13:09:13	2023-06-14 13:09:13		569-577		5	18
3922SJJB	journalArticle			2012	Kankonkar, S; Singhal, B S; Shankarkumar, U	HLAA, B, Cw. DRB1 and DQB1 alleles in multiple sclerosis patients in India	International Journal of Human Genetics	3	India	Int J Hum Genet	10.1080/09723757.2012.11886160	https://www.scopus.com/inward/record.uri?eid=2-s2.0-84859385994&doi=10.1080%2F09723757.2012.11886160&partnerID=40&md5=97aed52ac09028c5239c408969aad385		2012	2023-06-14 13:09:13	2023-06-14 13:09:13		37-40		1	12
ESGNZZC2	journalArticle			2012	Sellebjerg, Finn; Krakauer, Martin; Limborg, Signe; Hesse, Dan; Lund, Henrik; Langkilde, Annika; Søndergaard, Helle Bach; Sørensen, Per Soelberg	Endogenous and Recombinant Type I Interferons and Disease Activity in Multiple Sclerosis	PLoS ONE	22	Denmark	PLoS One	10.1371/journal.pone.0035927	https://www.scopus.com/inward/record.uri?eid=2-s2.0-84862006018&doi=10.1371%2Fjournal.pone.0035927&partnerID=40&md5=a259b767503444b87924f517ae2b5147		2012	2023-06-14 13:09:13	2023-06-14 13:09:13		e35927-e35927		6	7																							Oreja-Guevara, Celia
7UJZNIWH	journalArticle			2012	Schmied, Mascha C; Zehetmayer, Sonja; Reindl, Markus; Ehling, Rainer; Bajer-Kornek, Barbara; Leutmezer, Fritz; Zebenholzer, Karin; Hotzy, Christoph; Lichtner, Peter; Meitinger, Thomas; Wichmann, H-Erich; Illig, Thomas; Gieger, Christian; Huber, Klaus; Khalil, Michael; Fuchs, Sigrid; Schmidt, Helena; Auff, Eduard; Kristoferitsch, Wolfgang; Fazekas, Franz; Berger, Thomas; Vass, Karl; Zimprich, Alex…	Replication study of multiple sclerosis (MS) susceptibility alleles and correlation of DNA-variants with disease features in a cohort of Austrian MS patients	neurogenetics	31	Austria	Neurogenetics	10.1007/s10048-012-0316-y	https://www.scopus.com/inward/record.uri?eid=2-s2.0-84862703405&doi=10.1007%2Fs10048-012-0316-y&partnerID=40&md5=3b13a3d00281567cf7ee144da860df12		2012	2023-06-14 13:09:13	2023-06-14 13:09:13		181-187		2	13
6TFIP6NT	journalArticle			2012	Martinelli-Boneschi, Filippo; Esposito, Federica; Brambilla, Paola; Lindström, Eva; Lavorgna, Giovanni; Stankovich, Jim; Rodegher, Mariaemma; Capra, Ruggero; Ghezzi, Angelo; Coniglio, Gabriella; Colombo, Bruno; Sorosina, Melissa; Martinelli, Vittorio; Booth, David; Oturai, Annette Bang; Stewart, Graeme; Harbo, Hanne F; Kilpatrick, Trevor John; Hillert, Jan; Rubio, Justin P; Abderrahim, Hadi; Wojc…	A genome-wide association study in progressive multiple sclerosis	Multiple Sclerosis Journal	81	Italy	Mult Scler	10.1177/1352458512439118	http://journals.sagepub.com/doi/10.1177/1352458512439118	Background: The role played by genetic factors in influencing the clinical course of multiple sclerosis (MS) is not yet well established.	2012	2023-06-14 13:09:14	2023-06-14 13:09:14		1384-1394		10	18
9MZ7RRZ8	journalArticle			2012	Guerini, F R; Cagliani, R; Forni, D; Agliardi, C; Caputo, D; Cassinotti, A; Galimberti, D; Fenoglio, C; Biasin, M; Asselta, R; Scarpini, E; Comi, G P; Bresolin, N; Clerici, M; Sironi, M	A functional variant in ERAP1 predisposes to multiple sclerosis	PLoS ONE	66	Italy	PLoS One	10.1371/journal.pone.0029931	https://www.scopus.com/inward/record.uri?eid=2-s2.0-84855764355&doi=10.1371%2Fjournal.pone.0029931&partnerID=40&md5=7d15dc096d0e2e832c89ae37c74d0920		2012	2023-06-14 13:09:14	2023-06-14 13:09:14				1	7
JQI2A39H	journalArticle			2012	Balnytė, Renata; Rastenytė, Daiva; Mickevičienė, Dalia; Vaitkus, Antanas; Skrodenienė, Erika; Vitkauskienė, Astra	Frequency of HLA-DRB1 gene alleles in patients with multiple sclerosis in	Medicina (Kaunas)	11	Lithuania	Medicina (Kaunas)		https://www.ncbi.nlm.nih.gov/pubmed/22370504	The aim of the present study was to investigate the influence of HLA-DRB1 alleles on the genetic susceptibility to multiple sclerosis in the; Lithuanian population. MATERIAL AND METHODS. A total of 120 patients with; multiple sclerosis and 120 unrelated healthy controls were enrolled in; this case-control study. Allelic frequencies were compared between the; groups. HLA-DRB1 alleles were genotype…	2012	2023-06-14 13:09:14	2023-06-14 13:09:14		9-14		1	48																	Place: Department of Neurology, Medi-cal Academy, Lithuanian University of Health
I78FINC8	journalArticle			2012	Sundqvist, E; Sundström, P; Lindén, M; Hedström, A K; Aloisi, F; Hillert, J; Kockum, I; Alfredsson, L; Olsson, T	Epstein-Barr virus and multiple sclerosis: Interaction with HLA	Genes and Immunity	204	Sweden	Genes Immun.	10.1038/gene.2011.42	https://www.embase.com/search/results?subaction=viewrecord&id=L51533785&from=export	Epstein-Barr virus (EBV) infection, history of infectious mononucleosis (IM) and HLA-A and DRB1 have all been proposed as risk factors for multiple sclerosis (MS). Our aim was to analyse possible interactions between antibodies against Epstein-Barr virus nuclear antigen 1 (EBNA1) or EBNA1 fragments, presence of DRB1*15 and absence of A* 02. The study population includes newly diagnosed cases and …	2012	2023-06-14 13:09:14	2023-06-14 13:09:14		14-20		1	13																	Place: E. Sundqvist, Department of Clinical Neuroscience, Center for Molecular Medicine L8:05, Karolinska Institutet, Stockholm SE-17176, Sweden				article; human; multiple sclerosis; major clinical study; epitope; Epstein Barr virus; HLA DRB1 antigen; adult; aged; controlled study; genotype; Epstein Barr virus antigen 1; disease association; adolescent; immunoglobulin G; priority journal; HLA antigen class 2; HLA antigen class 1; HLA A2 antigen; mononucleosis; immunoregulation
9TBNZMAZ	journalArticle			2012	Benešová, Yvonne; Vašků, Anna; Stourač, Pavel; Hladíková, Magdalena; Fiala, Adam; Bednařík, Josef	Association of HLA-DRB1*1501 tagging rs3135388 gene polymorphism with	J Neuroimmunol	32	Czech Republic	J Neuroimmunol	10.1016/j.jneuroim.2012.10.014	https://www.ncbi.nlm.nih.gov/pubmed/23186557	We investigated the HLA-DRB1*1501 tagging rs3135388 gene polymorphism and its association with multiple sclerosis (MS) susceptibility, disability; and gender differences. The study group consisted of 306 MS patients and; 137 healthy individuals. A significant difference in genotype distribution; (Pg=3.06×10(-9)) and allele frequency (Pa=6.08×10(-10)) between MS; patients and controls was demonstr…	2012	2023-06-14 13:09:14	2023-06-14 13:09:14		92-96		1-2	255																	Place: Department of Neurology, University Hospital Brno and Faculty of Medicine,
TSHQB3W6	journalArticle			2013	Morandi, Fabio; Venturi, Consuelo; Rizzo, Roberta; Castellazzi, Massimiliano; Baldi, Eleonora; Caniatti, Maria Luisa; Tola, Maria Rosaria; Granieri, Enrico; Fainardi, Enrico; Uccelli, Antonio; Pistoia, Vito	Intrathecal soluble HLA-E correlates with disease activity in patients	J Neuroimmune Pharmacol	39	Italy	J Neuroimmune Pharmacol	10.1007/s11481-013-9459-3	https://www.ncbi.nlm.nih.gov/pubmed/23625177	Expression and function of the immunoregulatory molecule HLA-E was investigated in patients with relapsing-remitting (RR) multiple sclerosis; (MS). Serum and cerebrospinal fluid (CSF) soluble (s)HLA-E and -G levels; were measured by ELISA in 80 RRMS patients. Controls were patients with; other inflammatory neurological disorders (OIND, n = 81) and; oninflammatory neurological disorders (NIND, n =…	2013	2023-06-14 13:09:14	2023-06-14 13:09:14		944-955		4	8																	Place: Laboratory of Oncology, Instituto Giannina Gaslini, Via Gaslini 1, 16148
S4U7UNEN	journalArticle			2013	Ouadghiri, S; El Alaoui Toussi, K; Brick, C; Ait Benhaddou, E H; Benseffaj, N; Benomar, A; El Yahyaoui, M; Essakalli, M	Genetic factors and multiple sclerosis in the Moroccan population: a role	Pathol Biol (Paris)	15	Morocco	Pathol Biol (Paris)	10.1016/j.patbio.2013.05.002	https://www.ncbi.nlm.nih.gov/pubmed/23849771	BACKGROUND AND OBJECTIVE: Multiple sclerosis (MS) is an autoimmune inflammatory demyelinating disease of the central nervous system that; mainly affects young adults. The association between susceptibility to MS; and HLA class II genes, in particular the DRB1*15 allele, has been; reported in diverse ethnic groups. The aim of our study was to investigate; the distribution of HLA-DRB1* and -DQB1* a…	2013	2023-06-14 13:09:14	2023-06-14 13:09:14		259-263		6	61																	Place: Unité d'immunologie, service de transfusion sanguine et d'hémovigilance,				Multiple sclerosis; DRB115; HLA class II; HLA de classe II; Luminex; Maroc; Moroccan population; Sclérose en plaque
Q85VC27W	journalArticle			2013	Mohme, Malte; Hotz, Christian; Stevanovic, Stefan; Binder, Thomas; Lee, Jar-How; Okoniewski, Michal; Eiermann, Thomas; Sospedra, Mireia; Rammensee, Hans-Georg; Martin, Roland	HLA-DR15-derived self-peptides are involved in increased autologous T cell	Brain	49	Germany	Brain	10.1093/brain/awt108	https://www.ncbi.nlm.nih.gov/pubmed/23739916	The HLA-DR15 haplotype confers the largest part of the genetic risk to develop multiple sclerosis, a prototypic CD4+ T cell-mediated autoimmune; disease. The mechanisms how certain HLA-class II molecules functionally; contribute to autoimmune diseases are still poorly understood, but; probably involve shaping an autoimmune-prone T cell repertoire during; central tolerance in the thymus and subseq…	2013	2023-06-14 13:09:14	2023-06-14 13:09:14		1783-1798		Pt 6	136																	Place: Institute for Neuroimmunology and Clinical Multiple Sclerosis Research,				multiple sclerosis; HLA-DR15; autologous T cell proliferation; homeostatic proliferation; self-peptides
4C9WX3TE	journalArticle			2013	Wagner, M; Wiśniewski, A; Bilińska, M; Pokryszko-Dragan, A; Nowak, I; Kuśnierczyk, P; Jasek, M	ALCAM - Novel multiple sclerosis locus interfering with HLA-DRB1*1501	Journal of Neuroimmunology	19	Poland	J Neuroimmunol	10.1016/j.jneuroim.2013.02.015	https://www.embase.com/search/results?subaction=viewrecord&id=L52492293&from=export	Activated leukocyte cell adhesion molecule (ALCAM) is a molecule involved in leukocyte migration across the blood-brain barrier which is a key stage in multiple sclerosis (MS) pathogenesis. The present study is the first to report evidence of the association of rs6437585 ALCAM polymorphism with risk and progression of MS. Our investigation revealed that rs6437585CT individuals had higher risk of …	2013	2023-06-14 13:09:14	2023-06-14 13:09:14		71-76		1-2	258																	Place: M. Wagner, Laboratory of Immunogenetics and Tissue Immunology, Department of Clinical Immunology, Ludwik Hirszfeld Institute of Immunology and Experimental Therapy, Polish Academy of Sciences, Ul. Weigla 12, 53-114 Wrocław, Poland				article; human; multiple sclerosis; major clinical study; female; gene frequency; male; HLA DRB1 antigen; adult; allele; controlled study; genetic association; genotype; disease duration; genetic risk; genetic susceptibility; single nucleotide polymorphism; genomic DNA; risk factor; gene interaction; gene locus; gene linkage disequilibrium; HLA DRB1 gene; priority journal; gene; heterozygote; hom…
BVFE23WM	journalArticle			2013	Apperson, Michelle L; Tian, Yingfang; Stamova, Boryana; Ander, Bradley P; Jickling, Glen C; Agius, Mark A; Sharp, Frank R	Genome wide differences of gene expression associated with HLA-DRB1	J Neuroimmunol	9	USA	J Neuroimmunol	10.1016/j.jneuroim.2013.02.004	https://www.ncbi.nlm.nih.gov/pubmed/23477965	Using two microarray platforms, we identify HLA-DRB5 as the most highly expressed gene in MS compared to healthy subjects. As expected, HLA-DRB5; expression was associated with the HLA-DRB1*1501 MS susceptibility allele.; Besides HLA-DRB5, there were 1219 differentially expressed exons (p1.2); that differed between HLA-DRB1*1501 Positive multiple sclerosis subjects; (MSP) compared to HLA-DRB1*150…	2013	2023-06-14 13:09:14	2023-06-14 13:09:14		90-96		1-2	257																	Place: Department of Neurology and the M.I.N.D. Institute, University of
KZYYY7KX	journalArticle			2013	Dhib-Jalbut, Suhayl; Valenzuela, Reuben M; Ito, Kouichi; Kaufman, Michael; Ann Picone, Mary; Buyske, Steve	HLA DR and DQ alleles and haplotypes associated with clinical response to	Mult Scler Relat Disord	29	USA	Mult Scler Relat Disord.	10.1016/j.msard.2013.02.005	https://www.ncbi.nlm.nih.gov/pubmed/25877844	OBJECTIVE: Clinical response to immunomodulatory therapies in multiple sclerosis (MS) is variable among patients. Currently, there are no; validated biomarkers of clinical response to any of the approved; treatments for MS. The objective of this study was to determine if; HLA-class II alleles predict the clinical response to glatiramer acetate; (GA). METHODS: This was a prospective study of 64 MS…	2013	2023-06-14 13:09:14	2023-06-14 13:09:14		340-348		4	2																	Place: Rutgers University, Department of Statistics and Biostatistics,				Multiple sclerosis; Glatiramer acetate; Glatiramer Acetate Biomarkers; HLA-DQ; HLA-DR; MS Biomarkers
WS5C44CV	journalArticle			2013	Patsopoulos, Nikolaos A; Barcellos, Lisa F; Hintzen, Rogier Q; Schaefer, Catherine; van Duijn, Cornelia M; Noble, Janelle A; Raj, Towfique; IMSGC; ANZgene; Gourraud, Pierre-Antoine; Stranger, Barbara E; Oksenberg, Jorge; Olsson, Tomas; Taylor, Bruce V; Sawcer, Stephen; Hafler, David A; Carrington, Mary; De Jager, Philip L; de Bakker, Paul I W	Fine-mapping the genetic association of the major histocompatibility	PLoS Genet	327	USA	PLoS Genet	10.1371/journal.pgen.1003926	https://www.ncbi.nlm.nih.gov/pmc/articles/PMC3836799	The major histocompatibility complex (MHC) region is strongly associated with multiple sclerosis (MS) susceptibility. HLA-DRB1*15:01 has the; strongest effect, and several other alleles have been reported at; different levels of validation. Using SNP data from genome-wide studies,; we imputed and tested classical alleles and amino acid polymorphisms in 8; classical human leukocyte antigen (HLA) g…	2013	2023-06-14 13:09:14	2023-06-14 13:09:14		e1003926-e1003926		11	9																	Place: Program in Translational NeuroPsychiatric Genomics, Institute for the
66TXTGRD	journalArticle			2013	Zaguia, F; Saikali, P; Ludwin, S; Newcombe, J; Beauseigle, D; McCrea, E; Duquette, P; Prat, A; Antel, J P; Arbour, N	Cytotoxic NKG2C+ CD4 T Cells target oligodendrocytes in multiple sclerosis	Journal of Immunology	87	Canada	J Immunol	10.4049/jimmunol.1202725	https://www.scopus.com/inward/record.uri?eid=2-s2.0-84874826127&doi=10.4049%2Fjimmunol.1202725&partnerID=40&md5=41dfead953a967d618ad93864982073a		2013	2023-06-14 13:09:14	2023-06-14 13:09:14		2510-2518		6	190
HL5DBMEP	journalArticle			2013	Csuka, D; Simon, D; Hóbor, R; Uray, K; Prohászka, Z; Bánlaki, Z; Jani, P K; Szilágyi, Á; Hudecz, F; Rajczy, K; Beke, G; Boros Major, A; Tordai, A; Illés, Z; Berki, T; Czirják, L; Füst, G	Serum concentration of immunoglobulin G-type antibodies against the whole Epstein-Barr nuclear antigen 1 and its aa35-58 or aa398-404 fragments in the sera of patients with systemic lupus erythematosus and multiple sclerosis	Clinical and Experimental Immunology	22	Hungary	Clin Exp Immunol	10.1111/cei.12022	https://www.embase.com/search/results?subaction=viewrecord&id=L368263114&from=export	Several studies suggest that infection by Epstein-Barr virus (EBV) might be one of the environmental factors which facilitates the development of autoimmune disorders in genetically susceptible individuals. Recent data indicate that high anti-Epstein-Barr nuclear antigen 1 (EBNA)-1 immunoglobulin (Ig)G titre is a strong risk factor for multiple sclerosis (MS) in patients both with and without the…	2013	2023-06-14 13:09:14	2023-06-14 13:09:14		255-262		3	171																	Place: D. Csuka, Third Department of Internal Medicine, Semmelweis University, Kútvölgyi Str 4, H-1125 Budapest, Hungary				article; human; multiple sclerosis; major clinical study; female; gene frequency; male; HLA DRB1 antigen; adult; allele; controlled study; genotype; enzyme linked immunosorbent assay; Epstein Barr virus antigen 1; glatiramer; immunoglobulin G antibody; single nucleotide polymorphism; genetic predisposition; disease activity; beta1a interferon; priority journal; antibody titer; fingolimod; azathio…
NQ4RLJLS	journalArticle			2013	Cocco, Eleonora; Murru, Raffaele; Costa, Gianna; Kumar, Amit; Pieroni, Enrico; Melis, Cristina; Barberini, Luigi; Sardu, Claudia; Lorefice, Lorena; Fenu, Giuseppe; Frau, Jessica; Coghe, Giancarlo; Carboni, Nicola; Marrosu, Maria Giovanna	Interaction between HLA-DRB1-DQB1 haplotypes in Sardinian multiple	PLoS One	34	Italy	PLoS One	10.1371/journal.pone.0059790	https://www.ncbi.nlm.nih.gov/pmc/articles/PMC3620236	We performed a case-control study in 2,555 multiple sclerosis (MS) Sardinian patients and 1,365 healthy ethnically matched controls,; analyzing the interactions between HLA-DRB1-DQB1 haplotypes and defining a; rank of genotypes conferring a variable degree of risk to the disease.; Four haplotypes were found to confer susceptibility (*13:03-*03:01 OR =; 3.3, Pc 5.1 × 10(-5), *04:05-*03:01 OR = 2.1…	2013	2023-06-14 13:09:15	2023-06-14 13:09:15		e59790-e59790		4	8																	Place: Multiple Sclerosis Center, Department of Public Health and Clinical and
Z5ZIAYCI	journalArticle			2013	Lolli, F; Martini, H; Citro, A; Franceschini, D; Portaccio, E; Amato, M P; Mechelli, R; Annibali, V; Sidney, J; Sette, A; Salvetti, M; Barnaba, V	Increased CD8+ T cell responses to apoptotic T cell-associated antigens in multiple sclerosis	Journal of Neuroinflammation	31	Italy	J Neuroinflammation	10.1186/1742-2094-10-94	https://www.scopus.com/inward/record.uri?eid=2-s2.0-84880853642&doi=10.1186%2F1742-2094-10-94&partnerID=40&md5=d5df97a0364ef5aa219218650318aa37		2013	2023-06-14 13:09:15	2023-06-14 13:09:15				1	10
BXYJYRU9	journalArticle			2013	Leone, M A; Barizzone, N; Esposito, F; Lucenti, A; Harbo, H F; Goris, A; Kockum, I; Oturai, A B; Celius, E G; Mero, I L; Dubois, B; Olsson, T; Søndergaard, H B; Cusi, D; Lupoli, S; Andreassen, B K; Barcellos, L; Booth, D; Comabella, M; Compston, A; D'Alfonso, S; De Jager, P; Fontaine, B; Hafler, D; Haines, J; Hauser, S L; Hawkins, C; Hemmer, B; Hillert, J; Ivinson, A; Martin, R; McCauley, J L; Ok…	Association of Genetic Markers with CSF Oligoclonal Bands in Multiple Sclerosis Patients	PLoS ONE	39	Italy	PLoS One	10.1371/journal.pone.0064408	https://journals.plos.org/plosone/article?id=10.1371/journal.pone.0064408		2013	2023-06-14 13:09:15	2023-06-14 13:09:15				6	8
6GI8DJHG	journalArticle			2013	Williamson, Dhelia M; Marrie, Ruth Ann; Ashley-Koch, Allison; Satten, Glen A	Interaction of HLA-DRB1*1501 and TNF-Alpha in a Population-based	Immunol Infect Dis	3	USA	Immunol Infect Dis	10.13189/iid.2013.010102	https://www.ncbi.nlm.nih.gov/pmc/articles/PMC4328031	This study was conducted to determine whether single nucleotide polymorphisms (SNPs) in nine genes (human leukocyte antigen (HLA), T cell; receptor beta (TCA receptor β), tumor necrosis factor α (TNF α), tumor; ecrosis factor β (TNF β), apolipoprotein E (APOE), interleukin 7 receptor; alpha chain (IL7RA) interleukin 2 receptor alpha chain (IL2RA) myelin; basic protein (MBP) and vitamin D receptor…	2013	2023-06-14 13:09:15	2023-06-14 13:09:15		10-17		1	1																	Place: Division of Reproductive Health, Centers for Disease Control and				Multiple Sclerosis; A-DRB11501; Case-Control Study; Gene–Gene Interaction; Genetic Susceptibility; Tumor Necrosis Factor-Alpha
USI63BRM	journalArticle			2013	Lindén, M; Khademi, M; Lima Bomfim, I; Piehl, F; Jagodic, M; Kockum, I; Olsson, T	Multiple sclerosis risk genotypes correlate with an elevated cerebrospinal fluid level of the suggested prognostic marker CXCL13	Multiple Sclerosis Journal	20	Sweden	Mult Scler	10.1177/1352458512463482	https://www.embase.com/search/results?subaction=viewrecord&id=L369016615&from=export	Background: The mechanisms of multiple sclerosis (MS) pathogenesis are still largely unknown. The heterogeneity of disease manifestations make the prediction of prognosis and choice of appropriate treatment protocols challenging. Recently, increased cerebrospinal fluid (CSF) levels of the B-cell chemokine CXCL13 was proposed as a possible marker for a more severe disease course and conversion fro…	2013	2023-06-14 13:09:15	2023-06-14 13:09:15		863-870		7	19																	Place: M. Lindén, Department of Clinical Neuroscience, Center for Molecular Medicine L8:04, Karolinska Institutet, SE-17176 Stockholm, Sweden				article; human; multiple sclerosis; major clinical study; HLA DRB1 antigen; genotype; enzyme linked immunosorbent assay; genetic susceptibility; single nucleotide polymorphism; prognosis; HLA A antigen; interferon regulatory factor 5; genetic correlation; cerebrospinal fluid level; CXCL13 chemokine
AS4PV9CG	journalArticle			2013	DeLuca, Gabriele C; Alterman, Rose; Martin, Jenny L; Mittal, Arunesh; Blundell, Samkeliso; Bird, Shannon; Beale, Harry; Hong, Lai San; Esiri, Margaret M	Casting light on multiple sclerosis heterogeneity: the role of HLA-DRB1 on	Brain	52	UK	Brain	10.1093/brain/awt031	https://www.ncbi.nlm.nih.gov/pubmed/23485854	Clinical heterogeneity in multiple sclerosis is the rule. Evidence suggests that HLA-DRB1*15 may play a role in clinical outcome. Spinal cord; pathology is common and contributes significantly to disability in the; disease. The influence of HLA-DRB1*15 on multiple sclerosis spinal cord; pathology is unknown. A post-mortem cohort of pathologically confirmed; cases with multiple sclerosis (n = 108,…	2013	2023-06-14 13:09:15	2023-06-14 13:09:15		1025-1034		Pt 4	136																	Place: Nuffield Department of Clinical Neurosciences (Neuropathology) Level 1,
XGKQYKBY	journalArticle			2013	Miranda, M T; Suárez, E; Abbas, M; Chinea, A; Tosado, R; Mejías, I A; Boukli, N; Dunston, G M	HLA class I & II alleles in multiple sclerosis patients from Puerto Rico.	Boletín de la Asociación Médica de Puerto Rico	5	Puerto Rico	Bol Asoc Med P R		https://www.scopus.com/inward/record.uri?eid=2-s2.0-84879766987&partnerID=40&md5=42db4fa13e715ce65d7b538e96171f9f		2013	2023-06-14 13:09:15	2023-06-14 13:09:15		18-23		1	105
ZXD2IPWD	journalArticle			2013	Graves, M C; Benton, M; Lea, R A; Boyle, M; Tajouri, L; Macartney-Coxson, D; Scott, R J; Lechner-Scott, J	Methylation differences at the HLA-DRB1 locus in CD4+ T-Cells are	Mult Scler	136	New Zealand	Mult Scler	10.1177/1352458513516529	https://www.ncbi.nlm.nih.gov/pubmed/24336351	BACKGROUND: Multiple sclerosis (MS) is thought to be caused by T-cell mediated autoimmune dysfunction. Risk of developing MS is influenced by; environmental and genetic factors. Modifiable differences in DNA; methylation are recognized as epigenetic contributors to MS risk and may; provide a valuable link between environmental exposure and inherited; genetic systems. OBJECTIVES AND METHODS: To id…	2013	2023-06-14 13:09:15	2023-06-14 13:09:15		1033-1041		8	20																	Place: Centre for Information-Based Medicine, Hunter Medical Research Institute,				immunology; multiple sclerosis; genetics; methylation; Epigenetics
6UTIHCL7	journalArticle			2013	Sepúlveda, M; Blanco, Y; Rovira, A; Rio, J; Mendibe, M; Llufriu, S; Gabilondo, I; Villoslada, P; Castilló, J; Corral, J; Ayuso, T; Iñiguez, C; Santos, S; Guijarro, C; Ramió-Torrentà, L; Sempere, A P; Olascoaga, J; Graus, F; Montalban, X; Saiz, A	Analysis of prognostic factors associated with longitudinally extensive transverse myelitis	Multiple Sclerosis Journal	50	Spain	Mult Scler	10.1177/1352458512461968	https://www.embase.com/search/results?subaction=viewrecord&id=L368891781&from=export	Objective: The aim of this study is to report the clinical profile and outcome of longitudinally extensive transverse myelitis (LETM). Methods: We prospectively studied adult patients who presented with LETM from January 2008 to December 2011. Information on demographic, clinical course, magnetic resonance imaging (MRI) and outcome was collected. HLA-DRB1 genotype was compared with those of 225 n…	2013	2023-06-14 13:09:15	2023-06-14 13:09:15		742-748		6	19																	Place: A. Saiz, Service of Neurology, Hospital Clinic and Institut d'Investigació Biomèdica August Pi i Sunyer (IDIBAPS), Universitat de Barcelona, Villarroel 170, 08036 Barcelona, Spain				article; human; multiple sclerosis; female; gene frequency; male; HLA DRB1 antigen; adult; clinical article; disease severity; Expanded Disability Status Scale; aged; controlled study; genotype; prognosis; immunoglobulin G; myelooptic neuropathy; disease course; prospective study; outcome assessment; antinuclear antibody; laboratory test; pleocytosis; recurrent disease; spinal cord lesion; wheelc…
3D6U8U7S	journalArticle			2013	Gajofatto, A; Stefani, A; Turatti, M; Bianchi, M R; Lira, M G; Moretto, G; Salviati, A; Benedetti, M D	Prevalence of multiple sclerosis in Verona, Italy: an epidemiological and genetic study	European Journal of Neurology	29	Italy	Eur J Neurol	10.1111/ene.12045	https://onlinelibrary.wiley.com/doi/10.1111/ene.12045		2013	2023-06-14 13:09:15	2023-06-14 13:09:15		697-703		4	20
G4CEVKBS	journalArticle			2013	Boppana, Sridhar; Mindur, John E; Balashov, Konstantin E; Dhib-Jalbut, Suhayl; Ito, Kouichi	Comparison of IFN-β inducible gene expression in primary-progressive and relapsing-remitting multiple sclerosis	Journal of Neuroimmunology	4	USA	J Neuroimmunol	10.1016/j.jneuroim.2013.10.007	https://pubmed.ncbi.nlm.nih.gov/24200257/		2013	2023-06-14 13:09:15	2023-06-14 13:09:15		68-74		1-2	265
W3MVFTZY	journalArticle			2013	Isobe, N; Gourraud, P.-A.; Harbo, H F; Caillier, S J; Santaniello, A; Khankhanian, P; Maiers, M; Spellman, S; Cereb, N; Yang, S; Pando, M J; Piccio, L; Cross, A H; De Jager, P L; Cree, B A C; Hauser, S L; Oksenberg, J R	Genetic risk variants in African Americans with multiple sclerosis	Neurology	69	USA	Neurology	10.1212/WNL.0b013e31829bfe2f	https://pubmed.ncbi.nlm.nih.gov/23771490/		2013	2023-06-14 13:09:16	2023-06-14 13:09:16		219-227		3	81
KRPI26C5	journalArticle			2013	Strautins, K; Tschochner, M; James, I; Choo, L; Dunn, D S; Pedrini, M; Kermode, A; Carroll, W; Nolan, D	Combining HLA-DR risk alleles and anti-Epstein-Barr virus antibody	Mult Scler	23	Australia	Mult Scler	10.1177/1352458513498829	https://www.ncbi.nlm.nih.gov/pubmed/23886832	BACKGROUND: Risk factors for multiple sclerosis (MS) include human leukocyte antigen (HLA)-DR and Epstein-Barr virus (EBV)-specific antibody; responses, including an epitope within EBV nuclear antigen 1 (EBNA-1) that; is of recent interest. OBJECTIVE: The objective of this paper is to assess; case-control associations between MS risk and anti-EBV antibody levels as; well as HLA-DR profiles, gende…	2013	2023-06-14 13:09:16	2023-06-14 13:09:16		286-294		3	20																	Place: Institute for Immunology & Infectious Diseases, Murdoch University,				immunology; genetics; Multiple sclerosis; HLA; EBV; ELISA
CW985AEU	journalArticle			2013	Mero, Inger-Lise; Gustavsen, Marte W; Sæther, Hanne S; Flåm, Siri T; Berg-Hansen, Pål; Søndergaard, Helle B; Jensen, Poul Erik H; Berge, Tone; Bjølgerud, Anja; Muggerud, Aslaug; Aarseth, Jan H; Myhr, Kjell-Morten; Celius, Elisabeth G; Sellebjerg, Finn; Hillert, Jan; Alfredsson, Lars; Olsson, Tomas; Oturai, Annette Bang; Kockum, Ingrid; Lie, Benedicte A; Andreassen, Bettina Kulle; Harbo, Hanne F	Oligoclonal Band Status in Scandinavian Multiple Sclerosis Patients Is Associated with Specific Genetic Risk Alleles	PLoS ONE	63	Norway	PLoS One	10.1371/journal.pone.0058352	https://dx.plos.org/10.1371/journal.pone.0058352		2013	2023-06-14 13:09:16	2023-06-14 13:09:16		e58352-e58352		3	8																							Stoll, Monika
38B4J4EN	journalArticle			2014	Ghlichnia, H A; Kollaee, A; Gaffarpoor, M; Movafagh, A; Ghlichnia, B; Zamani, M	The influence of combined genotypes of the HLADRB1*1501 and CD24 single nucleotide polymorphism on disease severity of Iranian multiple sclerosis patients	Acta Medica Iranica	6	Iran	Acta Med Iran		https://pubmed.ncbi.nlm.nih.gov/25130147/		2014	2023-06-14 13:09:16	2023-06-14 13:09:16		418-423		6	52
IPBHEKWY	journalArticle			2014	Gyllenberg, A; Piehl, F; Alfredsson, L; Hillert, J; Bomfim, I L; Padyukov, L; Orho-Melander, M; Lindholm, E; Landin-Olsson, M; Lernmark, Å; Olsson, T; Kockum, I	Variability in the CIITA gene interacts with HLA in multiple sclerosis	Genes and Immunity	17	Sweden	Genes Immun	10.1038/gene.2013.71	https://www.embase.com/search/results?subaction=viewrecord&id=L52960808&from=export	The human leukocyte antigen (HLA) is the main genetic determinant of multiple sclerosis (MS) risk. Within the HLA, the class II HLA-DRB1*15:01 allele exerts a disease-promoting effect, whereas the class I HLA-A*02 allele is protective. The CIITA gene is crucial for expression of class II HLA molecules and has previously been found to associate with several autoimmune diseases, including MS and ty…	2014	2023-06-14 13:09:16	2023-06-14 13:09:16		162-167		3	15																	Place: A. Gyllenberg, Department of Clinical Neurosciences, Karolinska Insitutet, Karolinska University Hospital, S17176 Stockholm, Sweden				article; human; multiple sclerosis; major clinical study; HLA DRB1 antigen; adult; aged; allele; controlled study; genetic association; genetic risk; genetic susceptibility; single nucleotide polymorphism; gene interaction; adolescent; HLA A antigen; priority journal; gene; heterozygote; homozygote; CLEC16A gene; very elderly; CIITA gene
Z26D9S3W	journalArticle			2014	Harbo, H F; Isobe, N; Berg-Hansen, P; Bos, S D; Caillier, S J; Gustavsen, M W; Mero, I.-L.; Celius, E G; Hauser, S L; Oksenberg, J R; Gourraud, P.-A.	Oligoclonal bands and age at onset correlate with genetic risk score in multiple sclerosis	Multiple Sclerosis Journal	56	Norway	Mult Scler	10.1177/1352458513506503	https://journals.sagepub.com/doi/10.1177/1352458513506503		2014	2023-06-14 13:09:16	2023-06-14 13:09:16		660-668		6	20
N5JM2MC6	journalArticle			2014	Abolfazli, R; Samadzadeh, S; Sabokbar, T; Siroos, B; Armaki, S A; Aslanbeiki, B; Ghelman, M; Taheri, T; Shakoori, A	Relationship between HLA-DRB1∗ 11/15 genotype and susceptibility to multiple sclerosis in IRAN	Journal of the Neurological Sciences	18	Iran	J Neurol Sci	10.1016/j.jns.2014.07.013	https://www.scopus.com/inward/record.uri?eid=2-s2.0-84908162125&doi=10.1016%2Fj.jns.2014.07.013&partnerID=40&md5=b676e5e02602dfbd3f5c2f24422e79f7		2014	2023-06-14 13:09:16	2023-06-14 13:09:16		92-96		1	345
LNEKBQW8	journalArticle			2014	Pannemans, K; Broux, B; Goris, A; Dubois, B; Broekmans, T; Van Wijmeersch, B; Geraghty, D; Stinissen, P; Hellings, N	HLA-E restricted CD8+ T cell subsets are phenotypically altered in multiple sclerosis patients	Multiple Sclerosis Journal	22	Belgium	Mult Scler	10.1177/1352458513509703	https://www.embase.com/search/results?subaction=viewrecord&id=L373272067&from=export	Background: The importance of Qa-1 restricted CD8<sup>+</sup> T cells in regulating autoreactive T cell responses has been demonstrated in animal models for autoimmune disorders, including multiple sclerosis (MS). Objective: We hypothesize that their human variant, HLA-E restricted CD8+ T cells, fulfills a similar regulatory role in man and that these cells are of importance in MS. Methods: A lar…	2014	2023-06-14 13:09:16	2023-06-14 13:09:16		790-801		7	20																	Place: N. Hellings, Biomedical Research Institute, Hasselt University, Belgium				article; human; multiple sclerosis; major clinical study; comparative study; T lymphocyte; female; male; HLA DRB1 antigen; adult; B lymphocyte; CD8+ T lymphocyte; flow cytometry; immunocompetent cell; peripheral blood mononuclear cell; phenotype; protein expression; aged; cohort analysis; controlled study; genotype; haplotype; disease predisposition; CD8 antigen; genetic polymorphism; human tissu…
DDUHUFN7	journalArticle			2014	Hedström, Anna Karin; Bomfim, Izaura Lima; Barcellos, Lisa F; Briggs, Farren; Schaefer, Catherine; Kockum, Ingrid; Olsson, Tomas; Alfredsson, Lars	Interaction between passive smoking and two HLA genes with regard to	Int J Epidemiol	82	Sweden	Int J Epidemiol	10.1093/ije/dyu195	https://www.ncbi.nlm.nih.gov/pmc/articles/PMC4276064	BACKGROUND: The recently described interaction between smoking, human leukocyte antigen (HLA) DRB1*15 and absence of HLA-A*02 with regard to; multiple sclerosis (MS) risk shows that the risk conveyed by smoking; differs depending on genetic background. We aimed to investigate whether a; similar interaction exists between passive smoking and HLA genotype.; METHODS: We used one case-control study w…	2014	2023-06-14 13:09:16	2023-06-14 13:09:16		1791-1798		6	43																	Place: Institute of Environmental Medicine, and Neuroimmunology Unit, Karolinska				immunology; smoking; passive smoking; Multiple sclerosis; HLA genotype; case-control study; gene-environment interaction
3QRVQ5EE	journalArticle			2014	Gustavsen, M W; Viken, M K; Celius, E G; Berge, T; Mero, I.-L.; Berg-Hansen, P; Aarseth, J H; Myhr, K.-M.; Søndergaard, H B; Sellebjerg, F; Oturai, A B; Hillert, J; Alfredsson, L; Olsson, T; Kockum, I; Lie, B A; Harbo, H F	Oligoclonal band phenotypes in MS differ in their HLA class II association, while specific KIR ligands at HLA class I show association to MS in general	Journal of Neuroimmunology	10	Norway	J Neuroimmunol	10.1016/j.jneuroim.2014.06.024	https://www.embase.com/search/results?subaction=viewrecord&id=L53240966&from=export	Multiple sclerosis (MS) patients have been reported to have different HLA class II allele profiles depending on oligoclonal bands (OCBs) in the cerebrospinal fluid, but HLA class I alleles and killer cell immunoglobulin-like receptor (KIR) ligands have not been studied. We investigated the association of HLA alleles and KIR ligands according to OCB status in MS patients (n. =. 3876). Specific KIR…	2014	2023-06-14 13:09:16	2023-06-14 13:09:16		174-179		1-2	274																	Place: M.W. Gustavsen, Department of Neurology, Oslo University Hospital Ullevål, University of Oslo, N-0407 Oslo, Norway				article; human; multiple sclerosis; major clinical study; female; gene frequency; male; phenotype; controlled study; genetic association; genotype; oligoclonal band; priority journal; HLA antigen class 2; HLA antigen class 1; cerebrospinal fluid analysis; protein localization; killer cell immunoglobulin like receptor; atural killer cell; europathology
TH58L3RA	journalArticle			2014	Sayad, A	The association of -330 interleukin-2 gene polymorphism and HLA-DR15	Int J Immunogenet	24	Iran	Int J Immunogenet	10.1111/iji.12132	https://www.ncbi.nlm.nih.gov/pubmed/24919928	The purpose of this case-control study was to evaluate the frequencies and potential genetic susceptibility of the -330 IL2 T and G alleles and; HLA-DRB1*1501 allele in Iranian patients with multiple sclerosis (MS); compared to healthy controls. Two hundred and sixty Iranian patients with; MS from medical genetics department of Sarem Women hospital were selected.; Besides, 450 ethnically age- and…	2014	2023-06-14 13:09:17	2023-06-14 13:09:17		330-334		4	41																	Place: Department of Medical Genetics, Shahid Beheshti University of Medical
2S2QR6GK	journalArticle			2014	Tur, C; Ramagopalan, S; Altmann, D R; Bodini, B; Cercignani, M; Khaleeli, Z; Miller, D H; Thompson, A J; Ciccarelli, O	HLA-DRB1*15 influences the development of brain tissue damage in early PPMS	Neurology	22	UK	Neurology	10.1212/WNL.0000000000000959	https://www.neurology.org/lookup/doi/10.1212/WNL.0000000000000959		2014	2023-06-14 13:09:17	2023-06-14 13:09:17		1712-1718		19	83
4T7A5MUR	journalArticle			2015	Alsahebfosoul, F; Hosseini, A Z; Salehi, R; Etemadifar, M; Esmaeil, N; Jamshidian, A	Evaluation of soluble human leukocyte antigen-G (sHLA-G) isoforms and regulatory T cells in relapsing-remitting multiple sclerosis	Iranian Journal of Allergy, Asthma and Immunology	6	Iran	Iran J Allergy Asthma Immunol		https://pubmed.ncbi.nlm.nih.gov/26546899/		2015	2023-06-14 13:09:17	2023-06-14 13:09:17		298-305		3	14
BAE2NTLQ	journalArticle			2015	Paradela, Eduardo R; Alves-Leon, Soniza V; Figueiredo, André L S; Pereira, Valéria C S R; Malfetano, Fabíola; Mansur, Letícia F; Scherpenhuijzen, Simone; Agostinho, Luciana A; Rocha, Catielly F; Rueda-Lopes, Fernanda; Gasparetto, Emerson; Paiva, Carmen L A	The CIITA genetic polymorphism rs4774*C in combination with the	Arq Neuropsiquiatr	13	Brazil	Arq Neuropsiquiatr.	10.1590/0004-282X20150012	https://www.ncbi.nlm.nih.gov/pubmed/25992516	The objective of this study was to investigate the association between the HLA alleles at the DQA1, DQB1 and DRB1 loci, the CIITA genetic; polymorphisms -168AG and +1614GC, and susceptibility to multiple; sclerosis (MS) in a sample from Rio de Janeiro State, Brazil. Furthermore,; we wished to determine whether any of these associations might be more; significant in women compared with men. DNA sa…	2015	2023-06-14 13:09:17	2023-06-14 13:09:17		283-288		4	73																	Place: Departamento de Neurologia, Universidade Federal do Estado do Rio de
KYV25ZEL	journalArticle			2015	Bettencourt, Andreia; Carvalho, Cláudia; Leal, Bárbara; Brás, Sandra; Lopes, Dina; Martins da Silva, Ana; Santos, Ernestina; Torres, Tiago; Almeida, Isabel; Farinha, Fátima; Barbosa, Paulo; Marinho, António; Selores, Manuela; Correia, João; Vasconcelos, Carlos; Costa, Paulo P; da Silva, Berta Martins	The Protective Role of HLA-DRB1 13 in Autoimmune Diseases	Journal of Immunology Research	81	Portugal	J Immunol Res	10.1155/2015/948723	https://www.scopus.com/inward/record.uri?eid=2-s2.0-84947773692&doi=10.1155%2F2015%2F948723&partnerID=40&md5=bc05bc8a91c77a2c4d8f3192566af9b8	Autoimmune diseases (AIDs) are characterized by a multifactorial aetiology and a complex genetic background, with the MHC region playing a major role. We genotyped for HLA-DRB1 locus 1228 patients with AIDs-213 with Systemic Lupus Erythematosus (SLE), 166 with Psoriasis or Psoriatic Arthritis (Ps + PsA), 153 with Rheumatoid Arthritis (RA), 67 with Systemic Sclerosis (SSc), 536 with Multiple Scler…	2015	2023-06-14 13:09:17	2023-06-14 13:09:17		1-6			2015
TRK4RLYH	journalArticle			2015	van Luijn, Marvin M; Kreft, Karim L; Jongsma, Marlieke L; Mes, Steven W; Wierenga-Wolf, Annet F; van Meurs, Marjan; Melief, Marie-José; van der Kant, Rik; Janssen, Lennert; Janssen, Hans; Tan, Rusung; Priatel, John J; Neefjes, Jacques; Laman, Jon D; Hintzen, Rogier Q	Multiple sclerosis-associated CLEC16A controls HLA class II expression via	Brain	68	Netherlands	Brain.	10.1093/brain/awv080	https://www.ncbi.nlm.nih.gov/pmc/articles/PMC4614123	C-type lectins are key players in immune regulation by driving distinct functions of antigen-presenting cells. The C-type lectin CLEC16A gene is; located at 16p13, a susceptibility locus for several autoimmune diseases,; including multiple sclerosis. However, the function of this gene and its; potential contribution to these diseases in humans are poorly understood.; In this study, we found a str…	2015	2023-06-14 13:09:17	2023-06-14 13:09:17		1531-1547		Pt 6	138																	Place: 2 Department of Neurology and MS Center ErasMS, Erasmus MC, University				antigen presentation; immunogenetics; autoimmune disease; human leukocyte antigen; C-type lectin
A4SH23LN	journalArticle			2015	Mohammadi, Nabiallah; Adib, Minoo; Alsahebfosoul, Fereshteh; Kazemi, Mohammad; Etemadifar, Masoud	An investigation into the association between HLA-G 14 bp	J Neuroimmunol	17	Iran	J Neuroimmunol	10.1016/j.jneuroim.2015.11.019	https://www.ncbi.nlm.nih.gov/pubmed/26711580	Human Leukocyte Antigen G (HLA-G) gene polymorphism and expression rate have recently been suggested to have a potential role in susceptibility to; Multiple Sclerosis (MS), a chronic inflammatory demyelinating and; eurodegenerative disease of the central nervous system with unknown; etiology. The aim of this study was to investigate the association of the; frequency of HLA-G gene 14 bp insertiond…	2015	2023-06-14 13:09:17	2023-06-14 13:09:17		115-118			290																	Place: Neurology Department, Faculty of Medicine, Isfahan University of Medical				HLA-G; Insertion/deletion polymorphism; MS; Real time PCR.HRM
IX2F5R69	journalArticle			2015	Yates, Richard L; Esiri, Margaret M; Palace, Jacqueline; Mittal, Arunesh; DeLuca, Gabriele C	The influence of HLA-DRB1*15 on motor cortical pathology in multiple	Neuropathol Appl Neurobiol	40	UK	Neuropathol Appl Neurobiol	10.1111/nan.12165	https://www.ncbi.nlm.nih.gov/pubmed/24964187	AIM: Multiple sclerosis (MS) is a common and heterogeneous CNS inflammatory demyelinating disease. The HLA-DRB1 locus may influence; clinical outcome. MS cortical pathology is frequent and correlates with; measures of clinical disability, including motoric dysfunction that is a; predominant feature of disease progression. The influence of HLA-DRB1*15; on motor cortical pathology is unknown. METHO…	2015	2023-06-14 13:09:17	2023-06-14 13:09:17		371-384		3	41																	Place: Nuffield Department of Clinical Neurosciences, University of Oxford,				multiple sclerosis; genetics; pathology; motor cortex; HLA; outcome
VQ8KLGBX	journalArticle			2015	ɰurmanová, V; Shawkatová, I; Javor, J; Párnická, Z; Čopíková-Cudráková, D; Turčáni, P; Lisá, I; Gajdošechová, B; Buc, M; Bucová, M	VLA4 gene polymorphism and susceptibility to multiple sclerosis in Slovaks	Folia Biologica (Czech Republic)	14	Slovakia	Folia Biol (Praha)		https://www.scopus.com/inward/record.uri?eid=2-s2.0-84929471351&partnerID=40&md5=54f02fecb12f147b3ade20cfae74f4a6		2015	2023-06-14 13:09:17	2023-06-14 13:09:17		8-13		1	61
EGAJIP3Z	journalArticle			2015	Toro, Jaime; Cuellar-Giraldo, David; Díaz-Cruz, Camilo; Burbano, Lisseth-Estefania; Guío, Claudia-Marcela; Reyes, Saúl; Cortes, Fabián; Cárdenas-Robledo, Simón; Narváez, Diana M; Cárdenas, Wilmer; Porras, Alexandra; Lattig, María-Claudia; Groot de Restrepo, Helena	HLA-DRB1*14 is a protective allele for multiple sclerosis in an admixed	Neurol Neuroimmunol Neuroinflamm	16	Colombia	Neurol Neuroimmunol Neuroinflamm	10.1212/NXI.0000000000000192	https://www.ncbi.nlm.nih.gov/pmc/articles/PMC4694072	OBJECTIVE: The aim of this study was to determine ancestry informative markers, mitochondrial DNA haplogroups, and the association between; HLA-DRB1 alleles and multiple sclerosis (MS) in a group of patients from; Bogotá, Colombia. METHODS: In this case-control study, genomic DNA was; isolated and purified from blood samples. HLA-DRB1 allele genotyping was; done using PCR. Mitochondrial hypervari…	2015	2023-06-14 13:09:17	2023-06-14 13:09:17		e192-e192		1	3																	Place: School of Medicine (J.T., D.C.-G., C.-M.G., S.R., F.C., A.P.), Universidad
YB77QKZS	journalArticle			2015	Simon, K C; Schmidt, H; Loud, S; Ascherio, A	Risk factors for multiple sclerosis, neuromyelitis optica and transverse myelitis	Multiple Sclerosis	42	USA	Mult Scler	10.1177/1352458514551780	https://www.scopus.com/inward/record.uri?eid=2-s2.0-84930521251&doi=10.1177%2F1352458514551780&partnerID=40&md5=9478dfc5265e1fac958d2753615fc443		2015	2023-06-14 13:09:17	2023-06-14 13:09:17		703-709		6	21
SLTE59L6	journalArticle			2015	Andreassen, O A; Harbo, H F; Wang, Y; Thompson, W K; Schork, A J; Mattingsdal, M; Zuber, V; Bettella, F; Ripke, S; Kelsoe, J R; Kendler, K S; O'Donovan, M C; Sklar, P; McEvoy, L K; Desikan, R S; Lie, B A; Djurovic, S; Dale, A M	Genetic pleiotropy between multiple sclerosis and schizophrenia but not bipolar disorder: differential involvement of immune-related gene loci	Molecular Psychiatry	187	Norway	Mol Psychiatry	10.1038/mp.2013.195	http://www.nature.com/articles/mp2013195		2015	2023-06-14 13:09:17	2023-06-14 13:09:17		207-214		2	20
N2UJT2JD	journalArticle			2015	Ordoñez, G; Romero, S; Orozco, L; Pineda, B; Jiménez-Morales, S; Nieto, A; García-Ortiz, H; Sotelo, J	Genomewide admixture study in Mexican Mestizos with multiple sclerosis	Clinical Neurology and Neurosurgery	32	Mexico	Clin Neurol Neurosurg	10.1016/j.clineuro.2014.11.026	https://www.scopus.com/inward/record.uri?eid=2-s2.0-84920747449&doi=10.1016%2Fj.clineuro.2014.11.026&partnerID=40&md5=098f20a276d4a7096177109ddbe46385		2015	2023-06-14 13:09:17	2023-06-14 13:09:17		55-60			130
QXAMGVXH	journalArticle			2015	Moutsianas, L; Jostins, L; Beecham, A H; Dilthey, A T; Xifara, D K; Ban, M; Shah, T S; Patsopoulos, N A; Alfredsson, L; Anderson, C A; Attfield, K E; Baranzini, S E; Barrett, J; Binder, T M C; Booth, D; Buck, D; Celius, E G; Cotsapas, C; D'Alfonso, S; Dendrou, C A; Donnelly, P; Dubois, B; Fontaine, B; Fugger, L; Goris, A; Gourraud, P.-A.; Graetz, C; Hemmer, B; Hillert, J; Kockum, I; Leslie, S; Li…	Class II HLA interactions modulate genetic risk for multiple sclerosis	Nature Genetics	349	UK	Nat Genet	10.1038/ng.3395	https://www.embase.com/search/results?subaction=viewrecord&id=L605921555&from=export	Association studies have greatly refined the understanding of how variation within the human leukocyte antigen (HLA) genes influences risk of multiple sclerosis. However, the extent to which major effects are modulated by interactions is poorly characterized. We analyzed high-density SNP data on 17,465 cases and 30,385 controls from 11 cohorts of European ancestry, in combination with imputation …	2015	2023-06-14 13:09:17	2023-06-14 13:09:17		1107-1113		10	47																	Place: G. McVean, Wellcome Trust Centre for Human Genetics, University of Oxford, Oxford, United Kingdom				article; human; multiple sclerosis; HLA system; major clinical study; HLA DRB1 antigen; disease severity; allele; cohort analysis; controlled study; HLA DQB1 antigen; genetic risk; single nucleotide polymorphism; case control study; HLA B antigen; HLA A antigen; priority journal; HLA antigen class 2; epistasis; multifactorial inheritance
FGBD7X2Y	journalArticle			2015	Zabihi, Rezvan; Galehdari, Hamid; Shafiee, Mohammad; Kazeminejad, Sayed Reza; Alavi, Sayed Mohammad Reza	Analysis of HLA-DQB1*0602 in Multiple Sclerosis Patients in Khuzestan	Arch Iran Med	11	Iran	Arch Iran Med		https://www.ncbi.nlm.nih.gov/pubmed/26443252	BACKGROUND: Multiple sclerosis (MS) is a chronic, demyelinating, autoimmune and also complex disease of the central nervous system the; etiology of which is not completely defined; but both genetic and; environmental factors are regarded as main factors in its susceptibility.; HLA-DQB1*0602 is considered as one of the most important genetic factors; in MS predisposition but contradictory results …	2015	2023-06-14 13:09:18	2023-06-14 13:09:18		698-702		10	18																	Place: Department of Statistics, Faculty of Computer and Mathematical sciences,
G9J5S7R8	journalArticle			2016	Guijarro-Castro, C; Sanchez-Zapardiel, E; Munoz, D; Fernandez, O; Leyva, L; Castro-Panete, M J; Picon-Munoz, C; Talise, M; Martinez-Feito, A; Paz-Artal, E	Month of birth, HLA-DRB1*15 locus and risk of multiple sclerosis in	Rev Neurol	2	Spain	Rev Neurol		https://www.ncbi.nlm.nih.gov/pubmed/27569565	INTRODUCTION: A relationship among April births, HLA-DRB1*15:01 genotype and risk of multiple sclerosis (MS) has been described. We aim to; determine this association in our cohort of Spanish MS patients. SUBJECTS; AND METHODS: We genotyped HLA-DRB1*15:01 allele in 326 MS patients and 226; controls (non-neurological disease patients) by SSP-PCR and compared month; of birth with local births durin…	2016	2023-06-14 13:09:18	2023-06-14 13:09:18		201-205		5	63																	Place: Universidad Complutense de Madrid, Madrid, Espana.
NG5QMACW	journalArticle			2016	Hedström, A K; Olsson, T; Alfredsson, L	Body mass index during adolescence, rather than childhood, is critical in determining MS risk	Multiple Sclerosis	79	Sweden	Mult Scler	10.1177/1352458515603798	https://www.embase.com/search/results?subaction=viewrecord&id=L610734406&from=export	Objective: Obesity in childhood and during adolescence has repeatedly been associated with increased risk of developing multiple sclerosis (MS). We aimed to investigate whether the most critical period occurs during childhood or later, during adolescence. Methods: Using a population-based case-control study (1586 cases and 2800 controls), individuals with different body sizes at age 10 and differ…	2016	2023-06-14 13:09:18	2023-06-14 13:09:18		878-883		7	22																	Place: A.K. Hedström, Institute of Environmental Medicine, Karolinska Institutet, Stockholm, Sweden				article; human; multiple sclerosis; female; male; HLA DRB1 antigen; risk assessment; risk factor; HLA A antigen; HLA DRB1 gene; body mass; childhood obesity; adolescent obesity; body size; HLA A gene; population based case control study
JNRVEEP8	journalArticle			2016	Mescheriakova, J Y; Broer, L; Wahedi, S; Uitterlinden, A G; van Duijn, C M; Hintzen, R Q	Burden of genetic risk variants in multiple sclerosis families in the Netherlands	Multiple Sclerosis Journal - Experimental, Translational and Clinical	9	Netherlands	Mult Scler J Exp Transl Clin	10.1177/2055217316648721	https://www.ncbi.nlm.nih.gov/pmc/articles/PMC5433503/		2016	2023-06-14 13:09:18	2023-06-14 13:09:18					2
HAAHCCVY	journalArticle			2016	Rizzo, R; Pietrobon, S; Mazzoni, E; Bortolotti, D; Martini, F; Castellazzi, M; Casetta, I; Fainardi, E; Luca, D; Granieri, E; Tognon, M; Tola, M R; Dallocchio, F; Bellini, T; Rotola, A; Di Luca, D; Seraceni, S; Contini, C; Sabbioni, S; Negrini, M; Antonelli, T; Groppo, E; Gentile, M; Baldi, E; Caniatti, M L; Ceruti, S; Manfrinato, M R; Trentini, A; Miotto, E; Ferracin, M; Rotondo, J C; Baruzzi, A…	Serum IgG against Simian Virus 40 antigens are hampered by high levels of sHLA-G in patients affected by inflammatory neurological diseases, as multiple sclerosis	Journal of Translational Medicine	8	Italy	J Transl Med	10.1186/s12967-016-0981-y	https://www.scopus.com/inward/record.uri?eid=2-s2.0-84979031866&doi=10.1186%2Fs12967-016-0981-y&partnerID=40&md5=7b9659ad77e41bf1789be57577d4c5ab		2016	2023-06-14 13:09:18	2023-06-14 13:09:18				1	14
DKM7K2M5	journalArticle			2016	Bove, R; Chua, A S; Xia, Z; Chibnik, L; De Jager, P L; Chitnis, T	Complex relation of HLA-DRB1 1501, age at menarche, and age at multiple sclerosis onset	Neurology: Genetics	24	USA	Neurol Genet	10.1212/NXG.0000000000000088	https://www.embase.com/search/results?subaction=viewrecord&id=L611956286&from=export	Objective: To examine the relationship between 2 markers of early multiple sclerosis (MS) onset, 1 genetic (HLA-DRB1 1501) and 1 experiential (early menarche), in 2 cohorts. Methods: We included 540 white women with MS or clinically isolated syndrome (N 156 with genetic data available) and 1,390 white women without MS but with a first-degree relative with MS (Genes and Environment in Multiple Scl…	2016	2023-06-14 13:09:18	2023-06-14 13:09:18				4	2																	Place: R. Bove, Department of Neurology, Partners Multiple Sclerosis Center, Brigham and Women's Hospital, Brookline, MA, United States				article; human; multiple sclerosis; major clinical study; female; HLA DRB1 antigen; adult; allele; cohort analysis; controlled study; genetic association; genetic risk; single nucleotide polymorphism; genetic analysis; onset age; risk factor; demyelinating disease; adolescent; child; HLA A antigen; Caucasian; priority journal; genotype environment interaction; body mass; genetic marker; childhood…
WAJ9FT3B	journalArticle			2016	Pandit, L; Malli, C; Singhal, B; Wason, J; Malik, O; Sawcer, S; Ban, M; D'Cunha, A; Mustafa, S	HLA associations in South Asian multiple sclerosis	Multiple Sclerosis	23	India	Mult Scler	10.1177/1352458515581439	https://www.embase.com/search/results?subaction=viewrecord&id=L607365263&from=export	Background: Previous efforts to identify Human Leukocyte Antigen (HLA) gene associations with multiple sclerosis (MS) in the South Asian population have been underpowered. Aim: To identify the primary HLA class II alleles associated with MS in Indians. Methods: We typed HLA-DRB1, -DQA1 and -DQB1 in 419 patients and 451 unrelated controls by polymerase chain reaction using sequence specific oligon…	2016	2023-06-14 13:09:18	2023-06-14 13:09:18		19-24		1	22																	Place: L. Pandit, Department of Neurology, KS Hegde Medical College, Nitte University, Center for Advanced Neurological Research, Mangalore- Karnataka, India				article; human; multiple sclerosis; major clinical study; female; gene frequency; male; HLA DRB1 antigen; adult; controlled study; genetic association; HLA DQA1 antigen; HLA DQB1 antigen; genotyping; gene locus; polymerase chain reaction; gene linkage disequilibrium; HLA A antigen; HLA antigen class 2; disease registry; ethnic difference; Indian; South Asian
5Q2VKY73	journalArticle			2016	Hollenbach, J A; Pando, M J; Caillier, S J; Gourraud, P-A; Oksenberg, J R	The killer immunoglobulin-like receptor KIR3DL1 in combination with	Genes Immun	29	USA	Genes Immun	10.1038/gene.2016.5	https://www.ncbi.nlm.nih.gov/pmc/articles/PMC5105680	We investigated the role of the KIR loci and their HLA class I ligands in a large cohort of African American multiple sclerosis (MS) patients; (N=907) and controls (N=1456). No significant differences in carrier; frequencies for any KIR locus or haplotype were observed between cases and; controls. However, examination of KIR in the context of their cognate HLA; ligands revealed a strong protectiv…	2016	2023-06-14 13:09:19	2023-06-14 13:09:19		199-202		3	17																	Place: Department of Neurology, University of California, San Francisco, CA, USA.
N32CJHUA	journalArticle			2016	Isobe, Noriko; Keshavan, Anisha; Gourraud, Pierre-Antoine; Zhu, Alyssa H; Datta, Esha; Schlaeger, Regina; Caillier, Stacy J; Santaniello, Adam; Lizée, Antoine; Himmelstein, Daniel S; Baranzini, Sergio E; Hollenbach, Jill; Cree, Bruce A C; Hauser, Stephen L; Oksenberg, Jorge R; Henry, Roland G	Association of HLA Genetic Risk Burden With Disease Phenotypes in Multiple	JAMA Neurol	82	USA	JAMA Neurol	10.1001/jamaneurol.2016.0980	https://www.ncbi.nlm.nih.gov/pmc/articles/PMC5081075	IMPORTANCE: Although multiple HLA alleles associated with multiple sclerosis (MS) risk have been identified, genotype-phenotype studies in; the HLA region remain scarce and inconclusive. OBJECTIVES: To investigate; whether MS risk-associated HLA alleles also affect disease phenotypes.; DESIGN, SETTING, AND PARTICIPANTS: A cross-sectional, case-control study; comprising 652 patients with MS who ha…	2016	2023-06-14 13:09:19	2023-06-14 13:09:19		795-802		7	73																	Place: Department of Neurology, School of Medicine, University of California, San
IMJVIJXM	journalArticle			2016	Fainardi, E; Bortolotti, D; Bolzani, S; Castellazzi, M; Tamborino, C; Roversi, G; Baldi, E; Caniatti, M L; Casetta, I; Gentili, V; Granieri, E; Rizzo, R; Tola, M R; Dallocchio, F; Bellini, T; Rotola, A; Di Luca, D; Seraceni, S; Contini, C; Sabbioni, S; Negrini, M; Tognon, M; Antonelli, T; Groppo, E; Gentile, M; Ceruti, S; Manfrinato, M R; Trentini, A; Miotto, E; Ferracin, M; Mazzoni, E; Pietrobon…	Cerebrospinal fluid amounts of HLA-G in dimeric form are strongly associated to patients with MRI inactive multiple sclerosis	Multiple Sclerosis	13	Italy	Mult Scler	10.1177/1352458515590647	https://www.embase.com/search/results?subaction=viewrecord&id=L608162002&from=export	Background: The relevance of human leukocyte antigen (HLA)-G in dimeric form in multiple sclerosis (MS) is still unknown. Objective: To investigate the contribution of cerebrospinal fluid (CSF) HLA-G dimers in MS pathogenesis. Methods: CSF amounts of 78-kDa HLA-G dimers were measured by western blot analysis in 80 MS relapsing-remitting MS (RRMS) patients and in 81 inflammatory and 70 non-inflamm…	2016	2023-06-14 13:09:19	2023-06-14 13:09:19		245-249		2	22																	Place: E. Fainardi, Unità Operativa di Neuroradiologia, Dipartimento di Neuroscienze, Azienda Ospedaliero-Universitaria, Arcispedale S. Anna, Via Aldo Moro 8, Cona, Ferrara, Italy				article; human; multiple sclerosis; major clinical study; female; male; adult; controlled study; disease association; pathogenesis; HLA G antigen; biological marker; cerebrospinal fluid analysis; image analysis; antigen detection; chemoluminescence; immunomodulation; radiodensitometry; signal processing; Western blotting; uclear magnetic resonance imaging
GSK59IA5	journalArticle			2016	Werneck, Lineu Cesar; Lorenzoni, Paulo José; Arndt, Raquel Cristina; Kay, Cláudia Suemi Kamoi; Scola, Rosana Herminia	The immunogenetics of multiple sclerosis. The frequency of HLA-alleles	Arq Neuropsiquiatr	10	Brazil	Arq Neuropsiquiatr	10.1590/0004-282X20160100	https://www.ncbi.nlm.nih.gov/pubmed/27556370	OBJECTIVE: To study the HLA of class 1and 2 in a multiple sclerosis (MS) population to verify the susceptibility for the disease in the Southern; Brazil. METHODS: We analyzed patients with MS and controls, by direct; sequencing of the genes related to HLA DRB1, DQB1, DPB1, A, B and C; alleles with high resolution techniques. RESULTS: We found a lower; frequency of all HLA alleles class 1 and 2 in…	2016	2023-06-14 13:09:19	2023-06-14 13:09:19		607-616		8	74																	Place: Universidade Federal do Paraná, Hospital de Clínicas, Departamento de
4LHHI39N	journalArticle			2016	Nakamura, Yuri; Matsushita, Takuya; Sato, Shinya; Niino, Masaaki; Fukazawa, Toshiyuki; Yoshimura, Satoshi; Hisahara, Shin; Isobe, Noriko; Shimohama, Shun; Watanabe, Mitsuru; Yoshida, Kazuto; Houzen, Hideki; Miyazaki, Yusei; Yamasaki, Ryo; Kikuchi, Seiji; Kira, Jun-Ichi; Consortium, Japan Multiple Sclerosis Genetics	Latitude and HLA-DRB1*04:05 independently influence disease severity in	J Neuroinflammation	36	Japan	J Neuroinflammation	10.1186/s12974-016-0695-3	https://www.ncbi.nlm.nih.gov/pmc/articles/PMC5013608	BACKGROUND: Higher latitude and human leukocyte antigen (HLA)-DRB1*04:05 increase susceptibility to multiple sclerosis (MS) in the Japanese; population, but their effects on disease severity are unknown. We aimed to; clarify the effects of latitude and the HLA-DRB1 and HLA-DPB1 genes on; disease severity in Japanese patients with MS. METHODS: We enrolled 247 MS; patients and 159 healthy controls …	2016	2023-06-14 13:09:19	2023-06-14 13:09:19		239-239		1	13																	Place: Department of Neurology, Neurological Institute, Graduate School of				Multiple sclerosis; HLA; Magnetic resonance imaging; Latitude; Oligoclonal IgG bands
QUIQD9U8	journalArticle			2016	Lysandropoulos, Andreas P; Racapé, Judith; Holovska, Vanda; Toungouz, Michel	Human leucocyte antigen (HLA) class I and II typing in Belgian multiple	Acta Neurol Belg	6	Belgium	Acta Neurol Belg	10.1007/s13760-016-0716-0	https://www.ncbi.nlm.nih.gov/pubmed/27797002	This is one of the first studies to compare the frequencies of different human leucocyte antigen (HLA) class I and II alleles and haplotype; HLA-DRB1*15-DQB1*06 in a cohort of 119 patients with multiple sclerosis; (MS) and a cohort of 124 healthy controls in Belgium. An association with; MS was found for the HLA-DRB1*15 (odds ratio OR 2.60 95% confidence; interval (CI) 1.51-4.50) and HLA-DQB1*06 …	2016	2023-06-14 13:09:19	2023-06-14 13:09:19		61-65		1	117																	Place: HLA Laboratory, Hôpital Erasme, Université Libre de Bruxelles, Brussels,				Belgium; Multiple sclerosis; Human leucocyte antigen
ADZXVDWZ	journalArticle			2016	Yamout, Bassem; Karaky, Nathalie M; Mahfouz, Rami A R; Jaber, Fadel; Estaitieh, Nour; Shamaa, Dina; Abbas, Fatmeh; Hoteit, Rouba; Daher, Rose T	Vitamin D receptor biochemical and genetic profiling and HLA-class II	J Neuroimmunol	22	Lebanon	J Neuroimmunol	10.1016/j.jneuroim.2016.02.008	https://www.ncbi.nlm.nih.gov/pubmed/27049563	BACKGROUND: Multiple sclerosis (MS) is an autoimmune demyelinating disease affecting mostly young adult females with multifactorial etiology. Recent; studies suggested that adequate vitamin D levels may lower the risk of; developing MS. OBJECTIVES: Our aim was to explore the relationship between; vitamin D receptor (VDR) polymorphism, HLA-DR locus genotype, and serum; vitamins D and A levels in t…	2016	2023-06-14 13:09:19	2023-06-14 13:09:19		59-64			293																	Place: Department of Pathology and Laboratory Medicine, American University of				Multiple sclerosis; 25 Hydroxyvitamin D; HLA-DRB; VDR gene; Vitamin A
2JNWP3I4	journalArticle			2016	Mohammadi, N; Adib, M; Alsahebfosoul, F; Kazemi, M; Etemadifar, M	An investigation into the association between HLA-G 14bp insertion/deletion polymorphism and multiple sclerosis susceptibility	Journal of Neuroimmunology	17	Iran	J Neuroimmunol	10.1016/j.jneuroim.2015.11.019	https://www.embase.com/search/results?subaction=viewrecord&id=L607873947&from=export	Human Leukocyte Antigen G (HLA-G) gene polymorphism and expression rate have recently been suggested to have a potential role in susceptibility to Multiple Sclerosis (MS), a chronic inflammatory demyelinating and neurodegenerative disease of the central nervous system with unknown etiology. The aim of this study was to investigate the association of the frequency of HLA-G gene 14. bp insertion/de…	2016	2023-06-14 13:09:19	2023-06-14 13:09:19		115-118			290																	Place: M. Adib, Department of Immunology, Faculty of Medical Sciences, Isfahan University of Medical Sciences, Iran				article; human; multiple sclerosis; major clinical study; female; gene frequency; male; adult; controlled study; genotype; disease predisposition; enzyme linked immunosorbent assay; prevalence; real time polymerase chain reaction; gene deletion; gene insertion; HLA G antigen; priority journal; gene; HLA G gene; antibody blood level
MCKVD2UD	journalArticle			2016	Yaldizli, Özgür; Sethi, Varun; Pardini, Matteo; Tur, Carmen; Mok, Kin Y; Muhlert, Nils; Liu, Zheng; Samson, Rebecca S; Wheeler-Kingshott, Claudia A M; Yousry, Tarek A; Houlden, Henry; Hardy, John; Miller, David H; Chard, Declan T	HLA-DRB*1501 associations with magnetic resonance imaging measures of grey	Mult Scler Relat Disord	20	Switzerland	Mult Scler Relat Disord.	10.1016/j.msard.2016.03.003	https://www.ncbi.nlm.nih.gov/pubmed/27237756	BACKGROUND: The HLA-DRB*1501 haplotype influences the risk of developing multiple sclerosis (MS), but it is not known how it affects grey matter; pathology. AIM: To assess HLA-DRB(*)1501 effects on magnetic resonance; imaging (MRI) cortical grey matter pathology. METHODS: Whole and lesional; cortical grey matter volumes, lesional and normal-appearing grey matter; magnetization transfer ratio were…	2016	2023-06-14 13:09:19	2023-06-14 13:09:19		47-52			7																	Place: Queen Square MS Centre NMR Research Unit, Department of Neuroinflammation,				Multiple sclerosis; Cortical lesion; Grey matter; HLA-DRB1501; Magnetization transfer ratio
WGFZRCIS	journalArticle			2016	Marrie, R A; Hall, N; Sadovnick, A D	Multiple sclerosis in First Nations Canadians: A pilot comparison study	Multiple Sclerosis Journal - Experimental, Translational and Clinical	2	Canada	Mult Scler J Exp Transl Clin	10.1177/2055217316666093	https://www.embase.com/search/results?subaction=viewrecord&id=L613898611&from=export	Background: Genetic and clinical characteristics associated with multiple sclerosis (MS) may differ by ethnicity but few studies have evaluated whether characteristics of MS differ between individuals according to First Nations (FN) ethnicity. Objective: Using a cross-sectional observational design, we compared clinical and genetic characteristics between people with MS of FN and non-FN ethnicity…	2016	2023-06-14 13:09:19	2023-06-14 13:09:19					2																	Place: R.A. Marrie, Health Sciences Center, GF-533 820 Sherbrook St, Winnipeg, MB, Canada				article; human; multiple sclerosis; major clinical study; comparative study; female; HLA DRB1 antigen; adult; cross-sectional study; controlled study; genetic susceptibility; genetic analysis; blood sampling; questionnaire; observational study; priority journal; telephone interview; pilot study; Canadian; First Nation; fluorometry; medical record review
929EF62Y	journalArticle			2016	Fernández-De-Cossío, M E; Cintado, A; Nazabal, M; Hanlet, C; Díaz, T; Villarreal, A; Ale, M; Grass, D; Cervantes-Llanos, M; Pavon-Fuentes, N; Benitez, J V; Cabrera-Gomez, J A; Diaz De La Fe, A; Pentón-Rol, G	HLA-DRB1∗1101 allele confer protection for Multiple Sclerosis disease in Cuban population	Bionatura	0	Cuba	Ibero American Journal of Biotechnology and Life Sciences	10.21931/RB/2016.01.04.5	https://www.scopus.com/inward/record.uri?eid=2-s2.0-85079786919&doi=10.21931%2FRB%2F2016.01.04.5&partnerID=40&md5=891474d5bc2e941278c1e5e2b6aebcab		2016	2023-06-14 13:09:20	2023-06-14 13:09:20		184-189		4	1
3PESLRTW	journalArticle			2016	Michalik, Jozef; Čierny, Daniel; Kantorová, Ema; Kantárová, Daniela; Juraj, Javor; Párnická, Zuzana; Kurča, Egon; Dobrota, Dušan; Lehotský, Ján	The association of HLA-DRB1 and HLA-DQB1 alleles with genetic	Neurol Res	20	Slovakia	Neurol Res	10.1080/01616412.2015.1115212	https://www.ncbi.nlm.nih.gov/pubmed/26744784	OBJECTIVE: The aim of the present study was to assess the association between HLA-DRB1 and -DQB1 allele groups with the genetic predisposition; to multiple sclerosis (MS) in the Caucasian Central European Slovak; population. METHODS: A total of 282 unrelated patients with sporadic MS; were enrolled in this case-control study. HLA-DRB1 and HLA-DQB1 allele; groups were genotyped using a polymerase …	2016	2023-06-14 13:09:20	2023-06-14 13:09:20		1060-1067		12	37																	Place: 1 Clinic of Neurology, Jessenius Faculty of Medicine and University				Multiple sclerosis; Human Leukocyte Antigen (HLA); Susceptibility to MS
IUNQYU5V	journalArticle			2016	Mazdeh, Mehrdokht; Taheri, Mohammad; Sayad, Arezou; Bahram, Siamak; Omrani, Mir Davood; Movafagh, Abolfazl; Inoko, Hidetoshi; Akbari, Mohammad Taghi; Noroozi, Rezvan; Hajilooi, Mehrdad; Solgi, Ghasem	HLA genes as modifiers of response to IFN-β-1a therapy in	Pharmacogenomics	48	Iran	Pharmacogenomics	10.2217/pgs.16.2	https://www.ncbi.nlm.nih.gov/pubmed/27020477	AIMS: This study investigated the influence of HLA class-I and -II genes in the response to IFN-β in relapsing-remitting multiple sclerosis (MS); patients. PATIENTS & METHODS: In this cohort, 231 relapsing-remitting MS; patients who are classified into IFN-β responders (n = 146) and; onresponders (n = 85) and 180 ethnic-matched healthy controls were; analyzed. Clinical outcome of IFN-β therapy pa…	2016	2023-06-14 13:09:20	2023-06-14 13:09:20		489-498		5	17																	Place: Molecular Immunology Research Group, Research Center for Molecular				multiple sclerosis; HLA; IFN-β
DHX9Q4XU	journalArticle			2016	Ben Fredj, Nadia; Sakly, Kaouthar; Bortolotti, Daria; Aissi, Mouna; Frih-Ayed, Mahbouba; Rotola, Antonella; Caselli, Elisabetta; Cura, Franscesca; Sakly, Nabil; Aouni, Mahjoub; Di Luca, Dario; Rizzo, Roberta	The association between functional HLA-G 14bp insertion/deletion and +3142	Immunol Lett	19	Tunisia	Immunol Lett	10.1016/j.imlet.2016.10.006	https://www.ncbi.nlm.nih.gov/pubmed/27771469	We aimed to investigate two main polymorphisms in the 3' untranslated region (3'UTR) of the HLA-G gene 14bp insertiondeletion (INSDEL) and; +3142 C>G and to assess their impact on the soluble HLA-G (sHLA-G); production in patients with multiple sclerosis (MS). This study included; 60 patients with relasping-remitting (RR) MS and 112 healthy donors (HD).; Mutations were identified by PCR and PCR-R…	2016	2023-06-14 13:09:20	2023-06-14 13:09:20		24-30			180																	Place: Department of Medical Sciences, Section of Microbiology and Medical				Tunisia; Multiple sclerosis; Genetic polymorphism; Haplotypes; HLA-G antigens
H4GW8WUB	journalArticle			2017	Paužuolis, M; Eich, T; Burman, J	Quantification of γδ T cells and HLA-DR+ NK cells does not predict emergence of new contrast enhancing lesions in MS patients suspending natalizumab treatment	PLoS ONE	1	Sweden	PLoS One	10.1371/journal.pone.0179095	https://www.scopus.com/inward/record.uri?eid=2-s2.0-85020170563&doi=10.1371%2Fjournal.pone.0179095&partnerID=40&md5=9a55303fdc780a5daf9bdf3f0d896162		2017	2023-06-14 13:09:20	2023-06-14 13:09:20				6	12
HJXVQBMB	journalArticle			2017	Al Jumah, M; Kojan, S; Al Shehri, A M; Al Balwi, M; Al Abdulkarim, I; Masuadi, E M; Alhaidan, Y; Alabdulrahman, A; Fakhoury, H M; Hajeer, A H	HLA class II polymorphism in Saudi patients with multiple sclerosis	HLA	13	Saudi Arabia	HLA	10.1111/tan.13173	https://www.ncbi.nlm.nih.gov/pubmed/29131543	Several studies have investigated the association of different HLA antigens with multiple sclerosis (MS). However, only few studies have; considered the association of high-resolution HLA type and MS with none; yet from Saudi Arabia. The aim of this study was to investigate the; association of HLA class II alleles with MS in the Saudi population. We; used next-generation sequencing to investigate…	2017	2023-06-14 13:09:20	2023-06-14 13:09:20		17-22		1	91																	Place: College of Medicine, King Saud Bin Abdulaziz University for Health				multiple sclerosis; vitamin D; genetic polymorphism; HLA antigens; Saudi population
PYUL9DBX	journalArticle			2017	Shahbazi, Majid; Abadi, Javad Sadeghi Allah; Roshandel, Danial; Koochaki, Maryam; Amiri, Hosein; Kohansal, Rahim; Baghbanian, Seied Mohammad; Zamani, Mahdi	Combination of interleukin-10 gene promoter polymorphisms with HLA-DRB1*15	Indian J Med Res	13	Iran	Indian J Med Res	10.4103/ijmr.IJMR_1225_15	https://www.ncbi.nlm.nih.gov/pmc/articles/PMC5674544	BACKGROUND & OBJECTIVES: Multiple sclerosis (MS) is common in some ethnic groups. Interleukin-10 (IL-10) is a potent anti-inflammatory and; immunosuppressive cytokine that may be an important regulator in MS; disease pathogenesis. IL-10 promoter includes several single nucleotide; polymorphisms and the level of IL-10 expression is related to these; polymorphisms. Furthermore, loci within the hist…	2017	2023-06-14 13:09:20	2023-06-14 13:09:20		746-752		6	145																	Place: Department of Neurogenetics, ian Centre of Neurological Research, Tehran,
AZA3EUDT	journalArticle			2017	Søndergaard, Helle Bach; Petersen, Eva Rosa; Magyari, Melinda; Sellebjerg, Finn; Oturai, Annette Bang	Genetic burden of MS risk variants distinguish patients from healthy individuals but are not associated with disease activity	Multiple Sclerosis and Related Disorders	11	Denmark	Mult Scler Relat Disord	10.1016/j.msard.2017.01.015	https://linkinghub.elsevier.com/retrieve/pii/S2211034817300159		2017	2023-06-14 13:09:20	2023-06-14 13:09:20		25-27			13
F8H2ZGK5	journalArticle			2017	Nejati, Parham; Attar, Marzieh; Rahimian, Maryam; Fathi, Davood; Shahbazi, Majid	Combination of Myelin Basic Protein Gene Polymorphisms with HLA-DRB1*1501	Iran J Immunol	9	Iran	Iran J Immunol		https://www.ncbi.nlm.nih.gov/pubmed/28919586	BACKGROUND: Multiple sclerosis (MS), as a multifactorial autoimmune disease with complex genetic basis, causes demyelination in the central; ervous system via cytokine responses to myelin antigens. Myelin basic; protein (MBP) is the main protein component of the myelin sheath. HLA-DRB; (human leukocyte antigen-DR beta) alleles, particularly HLA-DRB1*1501, may; be of significance in the pathogenes…	2017	2023-06-14 13:09:20	2023-06-14 13:09:20		231-239		3	14																	Place: Medical Cellular and Molecular Research Center, Golestan University of
SFCIPDUD	journalArticle			2017	Alvarenga, M P; Fernandez, O; Leyva, L; Campanella, L; Vasconcelos, C F; Alvarenga, M; Alvarenga, R M P	The HLA DRB1*03:01 allele is associated with NMO regardless of the NMO-IgG status in Brazilian patients from Rio de Janeiro	JOURNAL OF NEUROIMMUNOLOGY	26	Brazil	J Neuroimmunol	10.1016/j.jneuroim.2017.05.018			2017	2023-06-14 13:09:20	2023-06-14 13:09:20		1-7			310
YY6NC7H8	journalArticle			2017	Hedström, Anna Karin; Katsoulis, Michail; Hössjer, Ola; Bomfim, Izaura L; Oturai, Annette; Sondergaard, Helle Bach; Sellebjerg, Finn; Ullum, Henrik; Thørner, Lise Wegner; Gustavsen, Marte Wendel; Harbo, Hanne F; Obradovic, Dragana; Gianfrancesco, Milena A; Barcellos, Lisa F; Schaefer, Catherine A; Hillert, Jan; Kockum, Ingrid; Olsson, Tomas; Alfredsson, Lars	The interaction between smoking and HLA genes in multiple sclerosis:	Eur J Epidemiol	67	Sweden	Eur J Epidemiol	10.1007/s10654-017-0250-2	https://www.ncbi.nlm.nih.gov/pmc/articles/PMC5680370	Interactions between environment and genetics may contribute to multiple sclerosis (MS) development. We investigated whether the previously; observed interaction between smoking and HLA genotype in the Swedish; population could be replicated, refined and extended to include other; populations. We used six independent case-control studies from five; different countries (Sweden, Denmark, Norway, Se…	2017	2023-06-14 13:09:21	2023-06-14 13:09:21		909-919		10	32																	Place: Institute of Environmental Medicine, Karolinska Institutet, Stockholm,				Multiple sclerosis; HLA; Gene–environment interaction; Smoking
NUEWWI33	journalArticle			2017	Cruz-Ramos, J A; Ortiz, G G; Díaz-Barba, E I; Macías-Isla, M A; Mireles-Ramírez, M	HLA-DRB1 alleles and genotypes in patients with relapsing-remitting multiple sclerosis from western Mexico: A pilot study	Investigacion Clinica (Venezuela)	0	Mexico	Investigación Clínica		https://www.embase.com/search/results?subaction=viewrecord&id=L620276685&from=export	The HLA-DRB1 alleles are closely related to genetic susceptibility to multiple sclerosis (MS). There is a high prevalence of MS in Caucasian populations, whereas non-Caucasian populations have a low prevalence. In Latin American countries, genomes are made up of a heterogeneous gene pool, which varies between different regions of each country. The objective of this study was to evaluate the assoc…	2017	2023-06-14 13:09:21	2023-06-14 13:09:21		323-333		4	58																	Place: G.G. Ortiz, Laboratorio de Desarrollo-Envejecimiento, Enfermedades Neurodegenerativas, CIBO-IMSS, Sierra Mojada 800 C.P.: 44340, Guadalajara, Jalisco, Mexico				article; human; multiple sclerosis; major clinical study; female; gene frequency; male; HLA DRB1 antigen; adult; allele; controlled study; genotype; genetic risk; genetic susceptibility; genetic variation; DNA extraction; polymerase chain reaction; pilot study; genetic heterogeneity; Mexico
XL5BJIJE	journalArticle			2017	Maltby, Vicki E; Lea, Rodney A; Sanders, Katherine A; White, Nicole; Benton, Miles C; Scott, Rodney J; Lechner-Scott, Jeannette	Differential methylation at MHC in CD4(+) T cells is associated with	Clin Epigenetics	60	Australia	Clin Epigenetics	10.1186/s13148-017-0371-1	https://www.ncbi.nlm.nih.gov/pmc/articles/PMC5516341	BACKGROUND: Although many genetic variants have been associated with multiple sclerosis (MS) risk, they do not explain all the disease risk and; there remains uncertainty as to how these variants contribute to disease.; DNA methylation is an epigenetic mechanism that can influence gene; expression and has the potential to mediate the effects of environmental; factors on MS. In a previous study, w…	2017	2023-06-14 13:09:21	2023-06-14 13:09:21		71-71			9																	Place: Department of Neurology, Division of Medicine, John Hunter Hospital,
I4FMPVL5	journalArticle			2017	Lorenzoni, Paulo José; Werneck, Lineu Cesar; Crippa, Ana Christina de Souza; Zanatta, Alessandra; Kay, Cláudia S Kamoi; Silvado, Carlos Eduardo S; Scola, Rosana Herminia	Is there a relationship between narcolepsy, multiple sclerosis and	Arq Neuropsiquiatr	8	Brazil	Arq Neuropsiquiatr	10.1590/0004-282X20170063	https://www.ncbi.nlm.nih.gov/pubmed/28658402	We studied multiple sclerosis (MS) patients with the HLA-DQB1*06:02 allele and compared them with MS patients who did not carry the HLA-DQB1*06:02; allele. We analyzed clinical and neurophysiological criteria for; arcolepsy in six MS patients with HLA-DQB1*06:02, compared with 12 MS; patients who were HLA-DQB1*06:02 non-carriers. Only two patients with; HLA-DQB1*06:02 allele scored higher than 10…	2017	2023-06-14 13:09:21	2023-06-14 13:09:21		345-348		6	75																	Place: Universidade Federal do Paraná, Hospital de Clínicas, Departamento de
LMSYC3ZD	journalArticle			2017	Karnes, J H; Bastarache, L; Shaffer, C M; Gaudieri, S; Xu, Y; Glazer, A M; Mosley, J D; Zhao, S; Raychaudhuri, S; Mallal, S; Ye, Z; Mayer, J G; Brilliant, M H; Hebbring, S J; Roden, D M; Phillips, E J; Denny, J C	Phenome-wide scanning identifies multiple diseases and disease severity phenotypes associated with HLA variants	Science Translational Medicine	91	USA	Sci Transl Med	10.1126/scitranslmed.aai8708	https://www.ncbi.nlm.nih.gov/pmc/articles/PMC5563969/		2017	2023-06-14 13:09:21	2023-06-14 13:09:21				389	9
P2LVR48M	journalArticle			2018	Rhead, B; Brorson, I S; Berge, T; Adams, C; Quach, H; Moen, S M; Berg-Hansen, P; Celius, E G; Sangurdekar, D P; Bronson, P G; Lea, R A; Burnard, S; Maltby, V E; Scott, R J; Lechner-Scott, J; Harbo, H F; Bos, S D; Barcellos, L F	Increased DNA methylation of SLFN12 in CD4 + and CD8 + T cells from multiple sclerosis patients	PLoS ONE	39	USA	PLoS One	10.1371/journal.pone.0206511	https://www.scopus.com/inward/record.uri?eid=2-s2.0-85055825663&doi=10.1371%2Fjournal.pone.0206511&partnerID=40&md5=92bd414ed24b895fd38c6b52f1e56c13		2018	2023-06-14 13:09:21	2023-06-14 13:09:21				10	13
DTMMXBKS	journalArticle			2018	Al-Nashmi, Moudi; Taha, Safa; Salem, Abdel Halim; Alsharoqi, Isa; Bakhiet, Moiz	Distinct HLA class I and II genotypes and haplotypes are associated with	Biomed Rep	11	Bahrain	Biomed Rep	10.3892/br.2018.1164	https://www.ncbi.nlm.nih.gov/pmc/articles/PMC6256251	Multiple sclerosis (MS) has become prevalent in the Arabian Gulf area with high incidence in Bahrain due to environmental influences and genetic; susceptibilities, but there is a lack of study into human leukocyte; antigen (HLA) types in patients with MS in Bahrain. The present study; aimed to study the HLA types expressed in MS patients compared with in; control subjects. Blood samples from 50 B…	2018	2023-06-14 13:09:21	2023-06-14 13:09:21		531-539		6	9																	Place: Department of Molecular Medicine, Princess Al-Jawhara Center for Genetics				multiple sclerosis; polymerase chain reaction; alleles; expanded disability status scale; genes; human leukocyte antigen typing
HN7LN2HW	journalArticle			2018	Soelberg, K; Nilsson, A C; Nielsen, C; Jarius, S; Reindl, M; Wildemann, B; Lillevang, S T; Asgari, N	Autoimmune and immunogenetic profile of patients with optic neuritis in a population-based cohort	Multiple Sclerosis and Related Disorders	9	Denmark	Mult Scler Relat Disord.	10.1016/j.msard.2018.03.003	https://www.scopus.com/inward/record.uri?eid=2-s2.0-85043471208&doi=10.1016%2Fj.msard.2018.03.003&partnerID=40&md5=2e78f71e94c2aef97818c41804b6a615		2018	2023-06-14 13:09:21	2023-06-14 13:09:21		97-102			21
W579KYQK	journalArticle			2018	Creary, Lisa E; Mallempati, Kalyan C; Gangavarapu, Sridevi; Caillier, Stacy J; Oksenberg, Jorge R; Fernández-Viňa, Marcelo A	Deconstruction of HLA-DRB1*04:01:01 and HLA-DRB1*15:01:01 class II	Mult Scler	16	USA	Mult Scler	10.1177/1352458518770019	https://www.ncbi.nlm.nih.gov/pmc/articles/PMC6365219	BACKGROUND: The association between HLA-DRB1*15:01 with multiple sclerosis (MS) susceptibility is well established, but the contribution of the; tightly associated HLA-DRB5*01:01 allele has not yet been completely; ascertained. Similarly, the effects of HLA-DRB1*04:01 alleles and; haplotypes, defined at the full-gene resolution level with MS risk remains; to be elucidated. OBJECTIVES: To characte…	2018	2023-06-14 13:09:21	2023-06-14 13:09:21		772-782		6	25																	Place: Department of Pathology, Stanford University School of Medicine, Palo				multiple sclerosis; haplotype; protection; Human leukocyte antigen; European-Americans; ext-generation sequencing; susceptibility
BADHZT7Q	journalArticle			2018	Goodin, Douglas S; Khankhanian, Pouya; Gourraud, Pierre-Antoine; Vince, Nicolas	Highly conserved extended haplotypes of the major histocompatibility complex and their relationship to multiple sclerosis susceptibility	PLOS ONE	24	USA	PLoS One	10.1371/journal.pone.0190043	https://dx.plos.org/10.1371/journal.pone.0190043		2018	2023-06-14 13:09:21	2023-06-14 13:09:21		e0190043-e0190043		2	13																							Tang, Jianming
9RW3FQVD	journalArticle			2018	Ghavimi, Reza; Alsahebfosoul, Fereshteh; Salehi, Rasoul; Kazemi, Mohammad; Etemadifar, Masoud; Zavaran Hosseini, Ahmad	High-resolution melting curve analysis of polymorphisms within CD58,	Acta Neurol Belg	15	Iran	Acta Neurol Belg.	10.1007/s13760-018-0992-y	https://www.ncbi.nlm.nih.gov/pubmed/30128676	Multiple sclerosis (MS) is a chronic inflammatory demyelinating disease of the central nervous system with unknown etiology, which typically is; manifested in early to middle adulthood. Recently, genome-wide association; studies have identified susceptibility of immune-related genes to be; involved in MS predisposition. The goal of the current study was to; investigate the association of single n…	2018	2023-06-14 13:09:22	2023-06-14 13:09:22		645-652		3	120																	Place: Department of Immunology, Tarbiat Modarres University, Tehran, Iran.				Multiple sclerosis; HLA-G; Single nucleotide polymorphisms; CD226; CD58
ZB9FSYFJ	journalArticle			2018	Mack, Steven J; Udell, Julia; Cohen, Franziska; Osoegawa, Kazutoyo; Hawbecker, Sharon K; Noonan, David A; Ladner, Martha B; Goodridge, Damian; Trachtenberg, Elizabeth A; Oksenberg, Jorge R; Erlich, Henry A	High resolution HLA analysis reveals independent class I haplotypes and	Genes Immun	13	USA	Genes Immun	10.1038/s41435-017-0006-8	https://www.ncbi.nlm.nih.gov/pmc/articles/PMC6035897	We investigated association between HLA class I and class II alleles and haplotypes, and KIR loci and their HLA class I ligands, with multiple; sclerosis (MS) in 412 European American MS patients and 419 ethnically; matched controls, using next-generation sequencing. The; DRB1*15:01~DQB1*06:02 haplotype was highly predisposing (odds ratio (OR) =; 3.98; 95% confidence interval (CI) = 3-5.31; p-val…	2018	2023-06-14 13:09:22	2023-06-14 13:09:22		308-326		4	20																	Place: Center for Genetics, Children's Hospital Oakland Research Institute,
ASZYHR8Q	journalArticle			2018	Agostini, Simone; Mancuso, Roberta; Guerini, Franca R; D’Alfonso, Sandra; Agliardi, Cristina; Hernis, Ambra; Zanzottera, Milena; Barizzone, Nadia; Leone, Maurizio A; Caputo, Domenico; Rovaris, Marco; Clerici, Mario	HLA alleles modulate EBV viral load in multiple sclerosis	Journal of Translational Medicine	44	Italy	J Transl Med	10.1186/s12967-018-1450-6	https://www.scopus.com/inward/record.uri?eid=2-s2.0-85044528544&doi=10.1186%2Fs12967-018-1450-6&partnerID=40&md5=89a9a5c0bf553188c2da25f73130216a		2018	2023-06-14 13:09:22	2023-06-14 13:09:22		80-80		1	16
GED6SKVJ	journalArticle			2018	González-Enríquez, G V; Torres-Mendoza, B M; Márquez-Pedroza, J; Macías-Islas, M A; Ortiz, G G; Cruz-Ramos, J A	Absence of the tag polymorphism for the risk haplotype HLA-DR2 for multiple sclerosis in Wixárika subjects from Mexico	Immunogenetics	0	Mexico	Immunogenetics	10.1007/s00251-018-1052-8	https://www.embase.com/search/results?subaction=viewrecord&id=L621563731&from=export	The HLA-DRB1*15:01 allele has a demonstrated risk for the development of multiple sclerosis (MS) in most populations around the world. The single nucleotide polymorphism (SNP) rs3129934 is found in linkage disequilibrium with the risk haplotype formed by the HLA-DRB1*15:01 and HLA-DQB1*06:02 alleles, and it is considered a reliable marker of the presence of this haplotype. Native Americans have a…	2018	2023-06-14 13:09:22	2023-06-14 13:09:22		547-551		8	70																	Place: J.A. Cruz-Ramos, Departamento de Disciplinas Filosóficas, Metodológicas e Instrumentales, Centro Universitario de Ciencias de la Salud (CUCS), Universidad de Guadalajara, Sierra Mojada 950, Guadalajara, Jalisco, Mexico				article; human; multiple sclerosis; major clinical study; comparative study; female; gene frequency; male; HLA DRB1 antigen; Expanded Disability Status Scale; controlled study; genotype; haplotype; real time polymerase chain reaction; single nucleotide polymorphism; DNA extraction; case control study; gene linkage disequilibrium; priority journal; HLA DR2 antigen; homozygote; DNA; ethnic group; H…
AYTK4DXX	journalArticle			2019	Katsavos, Serafeim; Artemiadis, Artemios; Gontika, Maria; Skarlis, Charalampos; Markoglou, Nikolaos; Davaki, Panagiota; Stamboulis, Eleftherios; Kilindireas, Konstantinos; Stefanis, Leonidas; Anagnostouli, Maria	HLA-DRB1 differences in allelic distribution between familial and sporadic	Postgrad Med	8	Greece	Postgrad Med	10.1080/00325481.2019.1655382	https://www.ncbi.nlm.nih.gov/pubmed/31408393	Objective: Familial Multiple Sclerosis (fMS) is reported to have distinct clinical and imaging characteristics in comparison to the sporadic disease; (sMS). Nevertheless, the geneticimmunogenetic profile of fMS has never; been investigated in depth, so far. In this study, we examined differences; of HLA-DRB1 allelic frequencies between 57 fMS and 141 sMS Hellenic; patients, with reference to 246 …	2019	2023-06-14 13:09:22	2023-06-14 13:09:22		490-495		7	131																	Place: Demyelinating Diseases Clinic, 1st Dept of Neurology, Medical School,				immunogenetics; Multiple sclerosis; HLA-DRB1; familial; hellenic population; human leucocyte antigens
KBWIACAV	journalArticle			2019	Ogawa, Kotaro; Okuno, Tatsusada; Hosomichi, Kazuyoshi; Hosokawa, Akiko; Hirata, Jun; Suzuki, Ken; Sakaue, Saori; Kinoshita, Makoto; Asano, Yoshihiro; Miyamoto, Katsuichi; Inoue, Ituro; Kusunoki, Susumu; Okada, Yukinori; Mochizuki, Hideki	Next-generation sequencing identifies contribution of both class I and II	J Neuroinflammation	25	Japan	J Neuroinflammation	10.1186/s12974-019-1551-z	https://www.ncbi.nlm.nih.gov/pmc/articles/PMC6683481	BACKGROUND: The spectrum of classical and non-classical HLA genes related to the risk of multiple sclerosis (MS) and neuromyelitis optica spectrum; disorder (NMOSD) in the Japanese population has not been studied in; detail. We conducted a case-control analysis of classical and; on-classical HLA genes. METHODS: We used next-generation sequencing; (NGS)-based HLA genotyping methods for mapping ris…	2019	2023-06-14 13:09:22	2023-06-14 13:09:22		162-162		1	16																	Place: Department of Neurology, Osaka University Graduate School of Medicine,				Multiple sclerosis; HLA; Neuromyelitis optica spectrum disorder; Next-generation sequencing
X7B9YE74	journalArticle			2019	da Silva Bernardes, Melina; Antão Paiva, Carmen Lucia; Ribeiro Paradela, Eduardo; Papais Alvarenga, Marcos; Ferreira Pereira, Fernanda; Vasconcelos, Claudia Cristina; Papais Alvarenga, Regina Maria	Familial multiple sclerosis in a Brazilian sample: Is HLA-DR15 involved in	J Neuroimmunol	9	Brazil	J Neuroimmunol	10.1016/j.jneuroim.2019.02.004	https://www.ncbi.nlm.nih.gov/pubmed/30836273	BACKGROUND: The HLA-DR15 extended haplotype HLA-DRB1*15:01-DQA1*01:02-DQB1*06:02 comprises the strongest genetic risk; factor for multiple sclerosis (MS). The aim of this work was to; investigate whether HLA-DR15 alleles were significantly associated with; the susceptibility to MS familial forms (MSf) in an admixed Brazilian; population. METHODS: Association analyses between DR15 and the clinical…	2019	2023-06-14 13:09:22	2023-06-14 13:09:22		74-80			330																	Place: Graduate Progam in Neurology (PPGNEURO), Hospital Universitário Gaffrée e				Multiple sclerosis; Susceptibility; HLA-DRB1; Brazilians; Familial; HLA-DR15
G8HVJQ3C	journalArticle			2019	Tengvall, K; Huang, J; Hellström, C; Kammer, P; Biström, M; Ayoglu, B; Bomfim, I L; Stridh, P; Butt, J; Brenner, N; Michel, A; Lundberg, K; Padyukov, L; Lundberg, I E; Svenungsson, E; Ernberg, I; Olafsson, S; Dilthey, A T; Hillert, J; Alfredsson, L; Sundström, P; Nilsson, P; Waterboer, T; Olsson, T; Kockum, I	Molecular mimicry between Anoctamin 2 and Epstein-Barr virus nuclear antigen 1 associates with multiple sclerosis risk	Proceedings of the National Academy of Sciences of the United States of America	109	Sweden	Proc Natl Acad Sci U S A	10.1073/pnas.1902623116	https://www.scopus.com/inward/record.uri?eid=2-s2.0-85071228443&doi=10.1073%2Fpnas.1902623116&partnerID=40&md5=1b1f8d5c9ae8981ad688bad9eb36db78		2019	2023-06-14 13:09:22	2023-06-14 13:09:22		16955-16960		34	116
24QSQZAM	journalArticle			2019	Mamedov, A E; Zakharova, M Y; Favorova, O O; Kulakova, O G; Boyko, A N; Knorre, V D; Vorobieva, N A; Khurs, E N; Kiselev, I S; Baulina, N M; Gabibov, A G; Belogurov, A A	Loading Rate of Exogenous and Autoantigenic Determinants on Major Histocompatibility Complex Class II Mediates Resistance to Multiple Sclerosis	Doklady Biochemistry and Biophysics	2	Russia	Dokl Biochem Biophys	10.1134/S1607672919020078	https://sci-hub.se/https://link.springer.com/article/10.1134/S1607672919020078		2019	2023-06-14 13:09:22	2023-06-14 13:09:22		115-118		1	485
UPEYVQ42	journalArticle			2019	Melis, M; Littera, R; Cocco, E; Frau, J; Lai, S; Congeddu, E; Ragatzu, P; Serra, M; Loi, V; Maddi, R; Pitzalis, R; Orrù, S; Chessa, L; Perra, A; Carcassi, C	Entropy of human leukocyte antigen and killer-cell immunoglobulin-like receptor systems in immune-mediated disorders: A pilot study on multiple sclerosis	PLoS ONE	6	Italy	PLoS One	10.1371/journal.pone.0226615	https://www.ncbi.nlm.nih.gov/pmc/articles/PMC6917289/		2019	2023-06-14 13:09:22	2023-06-14 13:09:22				12	14
5R98TBYE	journalArticle			2019	Stürner, Klarissa Hanja; Siembab, Inessa; Schön, Gerhard; Stellmann, Jan-Patrick; Heidari, Nika; Fehse, Boris; Heesen, Christoph; Eiermann, Thomas H; Martin, Roland; Binder, Thomas Mc	Is multiple sclerosis progression associated with the HLA-DR15 haplotype?	Mult Scler J Exp Transl Clin	10	Germany	Mult Scler J Exp Transl Clin	10.1177/2055217319894615	https://www.ncbi.nlm.nih.gov/pmc/articles/PMC6902395	BACKGROUND: The prevalence of multiple sclerosis is associated with the major histocompatibility complex class II DR15 haplotype; HLA-DRB1*15:01∼HLA-DRB5*01:01. OBJECTIVE: To assess whether multiple; sclerosis progression is associated with the main susceptibility haplotype; HLA-DRB1*15:01∼HLA-DRB5*01:01. METHODS: Patients (n = 1230) and healthy; controls (n = 2110) were genotyped for HLA-DRB1 an…	2019	2023-06-14 13:09:23	2023-06-14 13:09:23		205521731989461-205521731989461		4	5																	Place: HLA Laboratory, University Medical Center Hamburg-Eppendorf, Germany.				EDSS; HLA-DRB115:01; HLA-DRB501:01; Multiple sclerosis; progression
P94Y9EVG	journalArticle			2019	Durmanova, V; Parnicka, Z; Javor, J; Cserkoova, A; Copikova-Cudrakova, D; Lisa, I; Peterajova, L; Bucova, M; Shawkatova, I	Association of MMP9 polymorphism rs3918242 with clinical findings in Slovak multiple sclerosis patients	Activitas Nervosa Superior Rediviva	1	Slovak Republic	Activitas Nervosa Superior Rediviva		https://www.scopus.com/inward/record.uri?eid=2-s2.0-85073170817&partnerID=40&md5=c011a0f114de7bffc0f0ba000a033362		2019	2023-06-14 13:09:23	2023-06-14 13:09:23		12-18		1	61
74C7LHB2	journalArticle			2019	Čierny, Daniel; Michalik, Jozef; Dubovan, Peter; Škereňová, Mária; Javor, Juraj; Kurča, Egon; Dobrota, Dušan; Lehotský, Ján	The association of rs703842 variants in CYP27B1 with multiple sclerosis	J Neuroimmunol	2	Slovak Republic	J Neuroimmunol	10.1016/j.jneuroim.2019.03.006	https://www.ncbi.nlm.nih.gov/pubmed/30875612	In this study, we analysed the association of rs703842 in CYP27B1 gene with multiple sclerosis (MS) risk and disability progression in a group of; 496 MS patients and 521 controls. For the first time in Central European; Slovak population, we found the rs703842 allele C to be protective factor; against MS development (p = 1.09 × 10(-5)). Moreover, the risky genotypes; TT and TC were showed to be …	2019	2023-06-14 13:09:23	2023-06-14 13:09:23		123-129			330																	Place: Department of Medical Biochemistry and BioMed, Jessenius Faculty of
NRGI9IQF	journalArticle			2019	Pisapia, Laura; Cerillo, Ilaria; Farina, Federica; Zimbardo, Arianna; Barba, Pasquale; Orefice, Giuseppe; Gianfrani, Carmen; Strazzullo, Maria; Del Pozzo, Giovanna	The HLA-DRB1 risk alleles for multiple sclerosis are differentially	Int J Immunogenet	2	Italy	Int J Immunogenet	10.1111/iji.12450	https://www.ncbi.nlm.nih.gov/pubmed/31313885	HLA gene expression has an important role in the autoimmune disease predisposition. We investigated the mRNA expression profile of the risk; alleles HLA-DRB1*15 and HLA-DRB1*13 in a cohort of subjects both multiple; sclerosis (MS) patients and healthy controls. Moreover, we explored the; expression of the allele HLA-DRB1*11 that is very frequent in our cohort; from southern Italy. We found that t…	2019	2023-06-14 13:09:23	2023-06-14 13:09:23		479-484		6	46																	Place: Institute of Genetics and Biophysics-CNR, Naples, Italy.				single nucleotide polymorphism; RNA; autoimmunity; HLA-DRB1 risk alleles
4E9BES3Y	journalArticle			2020	Mamedov, Azad; Vorobyeva, Nadezhda; Filimonova, Ioanna; Zakharova, Maria; Kiselev, Ivan; Bashinskaya, Vitalina; Baulina, Natalia; Boyko, Alexey; Favorov, Alexander; Kulakova, Olga; Ziganshin, Rustam; Smirnov, Ivan; Poroshina, Alina; Shilovskiy, Igor; Khaitov, Musa; Sykulev, Yuri; Favorova, Olga; Vlassov, Valentin; Gabibov, Alexander; Belogurov Jr, Alexey	Protective Allele for Multiple Sclerosis HLA-DRB1*01:01 Provides Kinetic	Front Immunol	12	Russia	Front Immunol	10.3389/fimmu.2019.03088	https://www.ncbi.nlm.nih.gov/pmc/articles/PMC6978714	Risk of the development of multiple sclerosis (MS) is known to be increased in individuals bearing distinct class II human leukocyte antigen; (HLA) variants, whereas some of them may have a protective effect. Here we; analyzed distribution of a highly polymorphous HLA-DRB1 locus in more than; one thousand relapsing-remitting MS patients and healthy individuals of; Russian ethnicity. Carriage of H…	2020	2023-06-14 13:09:23	2023-06-14 13:09:23		3088-3088			10																	Place: Department of Fundamental Medicine, Lomonosov Moscow State University,				multiple sclerosis; myelin basic protein; hemagglutinin; human leukocyte antigen; epitope library; genetic predisposition to disease; protective allele
99I7XUQL	journalArticle			2020	Watanabe, Mitsuru; Nakamura, Yuri; Isobe, Noriko; Tanaka, Masami; Sakoda, Ayako; Hayashi, Fumie; Kawano, Yuji; Yamasaki, Ryo; Matsushita, Takuya; Kira, Jun-Ichi	Two susceptible HLA-DRB1 alleles for multiple sclerosis differentially	J Neuroinflammation	6	Japan	J Neuroinflammation	10.1186/s12974-020-01865-7	https://www.ncbi.nlm.nih.gov/pmc/articles/PMC7350631	BACKGROUND: Progressive multifocal leukoencephalopathy (PML) caused by JC virus (JCV) is a rare but serious complication of some disease-modifying; drugs used to treat multiple sclerosis (MS). Japanese MS patients treated; with fingolimod were reported to be 10 times more likely to develop PML; than equivalent patients in other countries. The strongest susceptibility; human leukocyte antigen (HLA…	2020	2023-06-14 13:09:23	2023-06-14 13:09:23		206-206		1	17																	Place: Translational Neuroscience Center, Graduate School of Medicine, and School				Multiple sclerosis; Fingolimod; Human leukocyte antigen (HLA); JC virus; Progressive multifocal leukoencephalopathy
7VJ7PZ5T	journalArticle			2020	Anagnostouli, Maria; Artemiadis, Artemios; Gontika, Maria; Skarlis, Charalampos; Markoglou, Nikolaos; Katsavos, Serafeim; Kilindireas, Konstantinos; Doxiadis, Ilias; Stefanis, Leonidas	HLA-DPB1*03 as Risk Allele and HLA-DPB1*04 as Protective Allele for Both	Brain Sci	7	Greece	Brain Sci	10.3390/brainsci10060374	https://www.ncbi.nlm.nih.gov/pmc/articles/PMC7349544	Background: Human Leucocyte Antigens (HLA) represent the genetic loci most strongly linked to Multiple Sclerosis (MS). Apart from HLA-DR and HLA-DQ,; HLA-DP alleles have been previously studied regarding their role in MS; pathogenesis, but to a much lesser extent. Our objective was to; investigate the riskresistance influence of HLA-DPB1 alleles in Hellenic; patients with early- and adult-onset M…	2020	2023-06-14 13:09:23	2023-06-14 13:09:23				6	10																	Place: 1st Department of Neurology, Medical School, National and Kapodistrian				clinical outcome; immunogenetics; Multiple Sclerosis; adult-onset; clinical phenotype; early-onset; Human Leucocyte Antigens; therapeutics
SQN2UW32	journalArticle			2020	Enz, L S; Zeis, T; Schmid, D; Geier, F; van der Meer, F; Steiner, G; Certa, U; Binder, T M C; Stadelmann, C; Martin, R; Schaeren-Wiemers, N	Increased HLA-DR expression and cortical demyelination in MS links with HLA-DR15	Neurology(R) neuroimmunology & neuroinflammation	18	Switzerland	Neurol Neuroimmunol Neuroinflamm.	10.1212/NXI.0000000000000656	https://pubmed.ncbi.nlm.nih.gov/31882398/		2020	2023-06-14 13:09:23	2023-06-14 13:09:23				2	7
9NRM4HIF	journalArticle			2020	Derdelinckx, Judith; Nkansah, Irene; Ooms, Naomi; Van Bruggen, Laura; Emonds, Marie-Paule; Daniëls, Liesbeth; Reynders, Tatjana; Willekens, Barbara; Cras, Patrick; Berneman, Zwi N; Cools, Nathalie	HLA Class II Genotype Does Not Affect the Myelin Responsiveness of	Cells	1	Belgium	Cells	10.3390/cells9122703	https://www.ncbi.nlm.nih.gov/pmc/articles/PMC7766454	BACKGROUND: When aiming to restore myelin tolerance using antigen-specific treatment approaches in MS, the wide variety of myelin-derived antigens; towards which immune responses are targeted in multiple sclerosis (MS); patients needs to be taken into account. Uncertainty remains as to whether; the myelin reactivity pattern of a specific MS patient can be predicted; based upon the human leukocyte…	2020	2023-06-14 13:09:23	2023-06-14 13:09:23				12	9																	Place: Center for Cell Therapy and Regenerative Medicine, Antwerp University				multiple sclerosis; antigen-specific treatment; HLA class II genotype; myelin responsiveness
[truncated: 27 more rows]
[truncated: 40 more columns]

## Sheet: autori
Author	citation index
Abolfazli, R; Samadzadeh, S; Sabokbar, T; Siroos, B; Armaki, S A; Aslanbeiki, B; Ghelman, M; Taheri, T; Shakoori, A	18		Abolfazli, R	Samadzadeh, S	Sabokbar, T	Siroos, B	Armaki, S A	Aslanbeiki, B	Ghelman, M	Taheri, T	Shakoori, A
[truncated: 489 more rows]
[truncated: 23 more columns]

## Sheet: finalex
Key	Item Type	Publication Year	Author	Title	Publication Title	citation index	Country	Journal	DOI	Url	Abstract Note	Date	Date Added	Date Modified	Access Date	Pages	Num Pages	Issue	Volume	Number Of Volumes	Journal Abbreviation	Short Title	Series	Series Number	Series Text	Series Title	Publisher	Place	Language	Rights	Type	Archive	Archive Location	Library Catalog	Call Number	Extra	Notes	File Attachments	Link Attachments	Manual Tags	Automatic Tags	Editor	Series Editor	Translator	Contributor	Attorney Agent	Book Author	Cast Member	Commenter
[truncated: 489 more rows]
[truncated: 38 more columns]

[truncated: 5 more sheets: Sheet1, Sheet8, journals, Sheet7, Sheet3]
