# Supplementary material for: Bibliometric analysis of case-control studies on the association between HLA alleles and multiple sclerosis in adults
Source: Front Genet. 2025 Mar 11;16:1524360. doi: 10.3389/fgene.2025.1524360 (PMC11933045; doi:10.3389/fgene.2025.1524360)
Supplement: Supplementary file 2 [file Table3.xlsx]

## Sheet: ebineasa1
Key	Publication Year	Author	Title	Publication Title	citation index	Country	Journal	DOI	Url	Abstract Note	Date	Affiliation
WE65XWQK	1996	Haines, J L; Ter-Minassian, M; Bazyk, A; Gusella, J F; Kim, D J; Terwedow, H; Pericak-Vance, M A; Rimmler, J B; Haynes, C S; Roses, A D; Lee, A; Shaner, B; Menold, M; Seboun, E; Fitoussi, R.-P.; Gartioux, C; Reyes, C; Ribierre, F; Gyapay, G	A complete genomic screen for multiple sclerosis underscores a role for the major histocompatibility complex	Nat Genet	813	USA	Nat Genet	10.1038/ng0896-469	https://www.scopus.com/inward/record.uri?eid=2-s2.0-0009573338&doi=10.1038%2Fng0896-469&partnerID=40&md5=792a97a7401efa65fd5d305b735bdbc9		1996	University of Harvard
296LL86Z	1996	Kira, J-I; Kanai, T; Nishimura, Y; Yamasaki, K; Matsushita, S; Kawano, Y; Hasuo, K; Tobimatsu, S; Kobayashi, T	Western versus Asian types of multiple sclerosis: Immunogenetically and clinically distinct disorders	Ann Neurol	394	Japan	Ann Neurol	10.1002/ana.410400405	https://www.scopus.com/inward/record.uri?eid=2-s2.0-0029910942&doi=10.1002%2Fana.410400405&partnerID=40&md5=e110c16c664065d7ae8915c6e56a9916		1996	Kyushu University
L5SUYQJY	2003	Oksenberg, J R; Barcellos, L F; Cree, B A C; Baranzini, S E; Bugawan, T L; K, Omar; L, R R; Swerdlin, A; Mignot, E; Lin, L; Goodin, D S; Erlich, H A; Schmidt, S; Thomson, G; Reich, D E; Pericak-Vance, M A; Haines, J L; Hauser, S L	Mapping multiple sclerosis susceptibility to the HLA-DR locus in African	Am J Hum Genet	376	USA	Am J Hum Genet	10.1086/380997	https://www.ncbi.nlm.nih.gov/pmc/articles/PMC1181903	An underlying complex genetic susceptibility exists in multiple sclerosis (MS), and an association with the HLA-DRB1*1501-DQB1*0602 haplotype has; been repeatedly demonstrated in high-risk (northern European) populations.; It is unknown whether the effect is explained by the HLA-DRB1 or the; HLA-DQB1 gene within the susceptibility haplotype, which are in strong; linkage disequilibrium (LD). Afric…	2003	University of California
DJG58IDT	2003	Barcellos, L F; Oksenberg, J R; Begovich, A B; Martin, E R; Schmidt, S; Vittinghoff, E; Goodin, D S; Pelletier, D; Lincoln, R R; Bucher, P; Swerdlin, A; Pericak-Vance, M A; Haines, J L; Hauser, S L	HLA-DR2 dose effect on susceptibility to multiple sclerosis and influence on disease course	Am J Hum Genet	362	USA	Am J Hum Genet	10.1086/367781	https://www.embase.com/search/results?subaction=viewrecord&id=L36255969&from=export	Models of disease susceptibility in multiple sclerosis (MS) often assume a dominant action for the HLA-DRB1*1501 allele and its associated haplotype (DRB1*1501-DQB1*0602 or DR2). A robust and phenotypically well-characterized MS data set was used to explore this model in more detail. A dose effect of HLA-DR2 haplotypes on MS susceptibility was revealed. This observation suggests that, in addition…	2003	University of California
QXAMGVXH	2015	Moutsianas, L; Jostins, L; Beecham, A H; Dilthey, A T; Xifara, D K; Ban, M; Shah, T S; Patsopoulos, N A; Alfredsson, L; Anderson, C A; Attfield, K E; Baranzini, S E; Barrett, J; Binder, T M C; Booth, D R; Buck, D; Celius, E G; Cotsapas, C; D'Alfonso, S; Dendrou, C A; Donnelly, P; Dubois, B; Fontaine, B; Fugger, L; Goris, A; Gourraud, P-A; Graetz, C; Hemmer, B; Hillert, J; Kockum, I; Leslie, S; Li…	Class II HLA interactions modulate genetic risk for multiple sclerosis	Nat Genet	349	UK	Nat Genet	10.1038/ng.3395	https://www.embase.com/search/results?subaction=viewrecord&id=L605921555&from=export	Association studies have greatly refined the understanding of how variation within the human leukocyte antigen (HLA) genes influences risk of multiple sclerosis. However, the extent to which major effects are modulated by interactions is poorly characterized. We analyzed high-density SNP data on 17,465 cases and 30,385 controls from 11 cohorts of European ancestry, in combination with imputation …	2015	University of Oxford
39CGX9IN	2000	Masterman, T; Ligers, A; Olsson, T; Andersson, M; Olerup, O; Hillert, J	HLA-DR15 is associated with lower age at onset in multiple sclerosis	Ann Neurol	331	Sweden	Ann Neurol	not found	https://www.ncbi.nlm.nih.gov/pubmed/10939572	To date, more than a dozen studies have investigated the role of HLA genes in determining clinical course and disease severity in multiple sclerosis; (MS); in each of these studies, however, patient sample size has been; small, and no consistent pattern has emerged from the results. For the; present study, we determined HLA class II genotypes and catalogued; clinical and demographic data for a to…	2000	Karolinska Institutet
WS5C44CV	2013	Patsopoulos, N A; Barcellos, L F; Hintzen, R Q; Schaefer, C A; Van Duijn, C M; Noble, J A; Raj, T; Gourraud, P-A; Stranger, B E; Oksenberg, J R; Olsson, T; Taylor, B V; Sawcer, S; Hafler, D A; Carrington, M; De Jager, P L; de Bakker, P I W	Fine-mapping the genetic association of the major histocompatibility	PLoS Genet	327	USA	PLoS Genet	10.1371/journal.pgen.1003926	https://www.ncbi.nlm.nih.gov/pmc/articles/PMC3836799	The major histocompatibility complex (MHC) region is strongly associated with multiple sclerosis (MS) susceptibility. HLA-DRB1*15:01 has the; strongest effect, and several other alleles have been reported at; different levels of validation. Using SNP data from genome-wide studies,; we imputed and tested classical alleles and amino acid polymorphisms in 8; classical human leukocyte antigen (HLA) g…	2013	University of Harvard
PE33RJ4Y	2000	Fogdell-Hahn, A; Ligers, A; Grønning, M; Hillert, J; Olerup, O	Multiple sclerosis: a modifying influence of HLA class I genes in an HLA	Tissue Antigens	314	Sweden	Tissue Antigens	10.1034/j.1399-0039.2000.550205.x	https://www.ncbi.nlm.nih.gov/pubmed/10746785	Multiple sclerosis (MS) is a presumed autoimmune disease of the central ervous system, shown to be associated with the HLA class II haplotype; DRB1*15,DQB1*06. Carrying the HLA class II haplotype DRB1*15,DQB1*06; increases the risk of MS by 3.6. By adopting a polymerase chain reaction; (PCR)-based typing technique for HLA class I and class II genes, 200; Swedish MS patients and 210 Swedish health…	2000	Karolinska Institute
JVPFA9KC	1989	Olerup, O; Hillert, J; Fredrikson, S; Olsson, T; Kam-Hansen, S; Moller, E; Carlsson, B; Wallin, J	Primarily chronic progressive and relapsing/remitting multiple sclerosis: Two immunogenetically distinct disease entities	Proc Natl Acad Sci	312	Sweden	Proc Natl Acad Sci	10.1073/pnas.86.18.7113	https://www.scopus.com/inward/record.uri?eid=2-s2.0-0024436331&doi=10.1073%2Fpnas.86.18.7113&partnerID=40&md5=8e1a8a962601b71f47ebe9a40cf3deb3		1989	Karolinska Institutet
EAMJUBWS	2004	Bielekova, B; Sung, M-H.; Kadom, N; Simon, R; McFarland, H F; Martin, R	Expansion and Functional Relevance of High-Avidity Myelin-Specific CD4 + T Cells in Multiple Sclerosis	J Immunol	302	USA	J Immunol	10.4049/jimmunol.172.6.3893	https://www.scopus.com/inward/record.uri?eid=2-s2.0-1542723658&doi=10.4049%2Fjimmunol.172.6.3893&partnerID=40&md5=7e8192061611a21cc4857a0c0bf82cad		2004	National Institutes of Health Bethesda USA
6SSRJBHH	2011	Hedström, A K; Sundqvist, E; Bäärnhielm, M; Nordin, N; Hillert, J; Kockum, I; Olsson, T; Alfredsson, L	Smoking and two human leukocyte antigen genes interact to increase the risk for multiple sclerosis	Brain	300	Sweden	Brain	10.1093/brain/awq371	https://academic.oup.com/brain/article/134/3/653/446931		2011	Karolinska Institutet
7H57XDQY	2005	Reich, D E; Patterson, N; De Jager, P L; McDonald, G J; Waliszewska, A; Tandon, A; Lincoln, R R; DeLoa, C; Fruhan, S A; Cabre, P; Béra, O; Semana, G; Kelly, M A; Francis, D A; Ardlie, K; Khan, O; Cree, B A C; Hauser, S L; Oksenberg, J R; Hafler, D A	A whole-genome admixture scan finds a candidate locus for multiple sclerosis susceptibility	Nat Genet	288	USA	Nat Genet	10.1038/ng1646	https://www.scopus.com/inward/record.uri?eid=2-s2.0-27144472560&doi=10.1038%2Fng1646&partnerID=40&md5=894c78b2aa1791db6aa35819396f9e19		2005	University of Harvard
ESNZLZ3Y	2005	Dyment, D A; Herrera, B M; Cader, M Z; Willer, C J; Lincoln, M R; Sadovnick, A D; Risch, N J; Ebers, G C	Complex interactions among MHC haplotypes in multiple sclerosis: Susceptibility and resistance	Hum Mol Genet	285	UK	Hum Mol Genet	10.1093/hmg/ddi206	https://www.scopus.com/inward/record.uri?eid=2-s2.0-26444469579&doi=10.1093%2Fhmg%2Fddi206&partnerID=40&md5=01929dc6266a475c365b4d9a1f03e654		2005	University of Oxford uk
CVH9JWXK	2007	Brynedal, B; Duvefelt, K; Jonasdottir, G; Roos, I M; Akesson, E; Palmgren, J; Hillert, J	HLA-A confers an HLA-DRB1 independent influence on the risk of multiple	PLoS One	241	Sweden	PLoS One	10.1371/journal.pone.0000664	https://www.ncbi.nlm.nih.gov/pmc/articles/PMC1919434	A recent high-density linkage screen confirmed that the HLA complex contains the strongest genetic factor for the risk of multiple sclerosis; (MS). In parallel, a linkage disequilibrium analysis using 650 single; ucleotide polymorphisms (SNP) markers of the HLA complex mapped the; entire genetic effect to the HLA-DR-DQ subregion, reflected by the; well-established risk haplotype HLA-DRB1*15,DQB1*…	2007	Karolinska Institutet
4JWRJVTB	1994	Washington, R; Burton, J; Todd, R F; Newman, W; Dragovic, L; Dore‐Duffy, P	Expression of immunologically relevant endothelial cell activation antigens on isolated central neurvous system microvessels from patients with multiple sclerosis	Ann Neurol	228	USA	Ann Neurol	10.1002/ana.410350114	https://www.scopus.com/inward/record.uri?eid=2-s2.0-0028053052&doi=10.1002%2Fana.410350114&partnerID=40&md5=c1ec3be053fde85c15c0b8c66da216eb		1994	Wayne State University
3BZXW4ZT	1998	Jurewicz, A; Biddison, W E; Antel, J P	MHC class I-restricted lysis of human oligodendrocytes by myelin basic protein peptide-specific CD8 T lymphocytes	J Immunol	224	Canada	J Immunol	not found	https://www.scopus.com/inward/record.uri?eid=2-s2.0-0032521030&partnerID=40&md5=598f1708296be711ff5c4cdc51a6f032		1998	Kyushu University
46RTE6U7	1999	Yamasaki, K; Horiuchi, I; Minohara, M; Kawano, Y; Ohyagi, Y; Yamada, T; Mihara, F; Ito, H; Nishimura, Y; Kira, J-I	HLA-DPB1*0501-associated opticospinal multiple sclerosis: clinical,	Brain	222	Japan	Brain	10.1093/brain/122.9.1689	https://www.ncbi.nlm.nih.gov/pubmed/10468508	In order to clarify the relationship between the clinical phenotype and the human leucocyte antigen (HLA) in multiple sclerosis in Asians, 93; Japanese patients with clinically definite multiple sclerosis underwent; clinical MRI and HLA-DPB1 gene typing studies. According to a neurological; examination, 29 patients were classified as opticospinal multiple; sclerosis, 17 as spinal multiple scleros…	1999	Kyushu University
MYXGYHB5	1994	Tsuchida, T; Parker, K C; Turner, R V; McFarland, H F; Coligan, J E; Biddison, W E	Autoreactive CD8+ T-cell responses to human myelin protein-derived peptides	Proc Natl Acad Sci	208	USA	Proc Natl Acad Sci	10.1073/pnas.91.23.10859	https://www.scopus.com/inward/record.uri?eid=2-s2.0-0028143869&doi=10.1073%2Fpnas.91.23.10859&partnerID=40&md5=412a34e0f8e7336de18f9e4ad324bafe		1994	NINDS National Institutes of Health Bethesda USA
I78FINC8	2012	Sundqvist, E; Sundström, P; Lindén, M; Hedström, A K; Aloisi, F; Hillert, J; Kockum, I; Alfredsson, L; Olsson, T	Epstein-Barr virus and multiple sclerosis: Interaction with HLA	Genes Immun	204	Sweden	Genes Immun	10.1038/gene.2011.42	https://www.embase.com/search/results?subaction=viewrecord&id=L51533785&from=export	Epstein-Barr virus (EBV) infection, history of infectious mononucleosis (IM) and HLA-A and DRB1 have all been proposed as risk factors for multiple sclerosis (MS). Our aim was to analyse possible interactions between antibodies against Epstein-Barr virus nuclear antigen 1 (EBNA1) or EBNA1 fragments, presence of DRB1*15 and absence of A* 02. The study population includes newly diagnosed cases and …	2012	Karolinska Institutet
2JEXXKP5	2008	De Jager, P L; Simon, K C; Munger, K L; Rioux, J D; Hafler, D A; Ascherio, A	Integrating risk factors: HLA-DRB1*1501 and Epstein-Barr virus in multiple	Neurology	200	USA	Neurology	10.1212/01.wnl.0000294325.63006.f8	https://www.ncbi.nlm.nih.gov/pubmed/18272866	BACKGROUND: Individuals with high levels of antibodies to the Epstein-Barr virus nuclear antigen 1 (EBNA-1) have an increased risk of developing; multiple sclerosis (MS), but this association could be confounded by; genetic susceptibility. METHODS: We conducted a nested case-control study; including 148 women with MS (18 with blood collected before disease onset); and 296 age-matched healthy wome…	2008	University of Harvard
WGUSUDAU	2004	Zang, Y C Q; Li, S; Rivera, V M; Hong, J; Robinson, R R; Breitbach, W T; Killian, J; Zhang, J Z	Increased CD8+ Cytotoxic T Cell Responses to Myelin Basic Protein in Multiple Sclerosis	J Immunol	198	USA	J Immunol	10.4049/jimmunol.172.8.5120	https://www.scopus.com/inward/record.uri?eid=2-s2.0-1842423766&doi=10.4049%2Fjimmunol.172.8.5120&partnerID=40&md5=ac38fe6ed652b0b0d5f4f89177e1363f		2004	Baylor college of Medicine Huston TX USA
2NY7FDTZ	2001	Marrosu, M G; Murru, R; Murru, M R; Costa, G; Zavattari, P; Whalen, M; Cocco, E; Mancosu, C; Schirru, L; Solla, E; Fadda, E; Melis, C; Porru, I; Rolesu, M; Cucca, F	Dissection of the HLA association with multiple sclerosis in the founder	Hum Mol Genet	193	Italy	Hum Mol Genet	10.1093/hmg/10.25.2907	https://www.ncbi.nlm.nih.gov/pubmed/11741834	Several studies have indicated that multiple sclerosis (MS) is associated and linked to the major histocompatibility complex (MHC)human leukocyte; antigen (HLA) region of chromosome 6p21.3, but the exact location and; ature of the primarily associated locus within the HLA complex is still; controversial and largely presumptive. By linkage disequilibrium mapping,; we have systematically investigat…	2001	University of Cagliari Italy
SLTE59L6	2015	Andreassen, O A; Harbo, H F; Wang, Y; Thompson, W K; Schork, A J; Mattingsdal, M; Zuber, V; Bettella, F; Ripke, S; Kelsoe, J R; Kendler, K S; O'Donovan, M C; Sklar, P; McEvoy, L K; Desikan, R S; Lie, B A; Djurovic, S; Dale, A M	Genetic pleiotropy between multiple sclerosis and schizophrenia but not bipolar disorder: differential involvement of immune-related gene loci	Mol Psychiatry	187	Norway	Mol Psychiatry	10.1038/mp.2013.195	http://www.nature.com/articles/mp2013195		2015	University of Oslo Norway
D7QGYZNG	2005	Wiendl, H; Feger, U; Mittelbronn, M; Jack, C; Schreiner, B; Stadelmann, C; Antel, J P; Brueck, W; Meyermann, R; Bar-Or, A; Kieseier, B C; Weller, M	Expression of the immune-tolerogenic major histocompatibility molecule HLA-G in multiple sclerosis: Implications for CNS immunity	Brain	187	Germany	Brain	10.1093/brain/awh609	https://www.embase.com/search/results?subaction=viewrecord&id=L41552952&from=export	HLA-G is a non-classical major histocompatibility complex (MHC) class I antigen with highly limited tissue distribution under non-pathological conditions. Although capable of acting as a peptide-presenting molecule, its strong immune-inhibitory properties identify HLA-G as a mediator of immune tolerance with specific relevance at immune-privileged sites such as trophoblast or thymus. To assess th…	2005	University of Wurtzburg
8W7GJJV4	2009	Lincoln, M R; Ramagopalan, S V; Chao, M J; Herrera, B M; DeLuca, G C; Orton, S.-M.; Dyment, D A; Sadovnick, A D; Ebers, G C	Epistasis among HLA-DRB1, HLA-DQA1, and HLA-DQB1 loci determines multiple sclerosis susceptibility	Proc Natl Acad Sci	179	UK	Proc Natl Acad Sci	10.1073/pnas.0812664106	https://www.embase.com/search/results?subaction=viewrecord&id=L354653700&from=export	Multiple sclerosis (MS), a common central nervous system inflammatory disease, has a major heritable component. Susceptibility is associated with the MHC class II region, especially HLA-DRB5*0101- HLA-DRB1*1501-HLA- DQA1*0102-HLA-DQB1*0602 haplotypes (hereafter DR2), which dominate genetic contribution to MS risk. Marked linkage disequilibrium (LD) among these loci makes identification of a speci…	2009	University of Oxford, UK
3JCA6NKY	2010	Simon, K C; Van der Mei, I A F; Munger, K L; Ponsonby, A; Dickinson, J; Dwyer, T; Sundström, P; Ascherio, A	Combined effects of smoking, anti-EBNA antibodies, and HLA-DRB1*1501 on	Neurology	177	USA	Neurology	10.1212/WNL.0b013e3181dad57e	https://www.ncbi.nlm.nih.gov/pmc/articles/PMC2875934	OBJECTIVE: To examine the interplay between smoking, serum antibody titers to the Epstein-Barr virus nuclear antigens (anti-EBNA), and HLA-DR15 on; multiple sclerosis (MS) risk. METHODS: Individual and pooled analyses were; conducted among 442 cases and 865 controls from 3 MS case-control; studies-a nested case-control study in the Nurses' Health StudyNurses'; Health Study II, the Tasmanian MS St…	2010	University of Harvard
2EZYFDMU	2006	Warren, K G; Catz, I; Ferenczi, L Z; Krantz, M J	Intravenous synthetic peptide MBP8298 delayed disease progression in an	Eur J Neurol	174	Canada	Eur J Neurol	10.1111/j.1468-1331.2006.01533.x	https://www.ncbi.nlm.nih.gov/pubmed/16879301	MBP8298 is a synthetic peptide with a sequence corresponding to amino acid residues 82-98 of human myelin basic protein (DENPVVHFFKNIVTPRT). It; represents the immunodominant target for both B cells and T cells in; multiple sclerosis (MS) patients with HLA haplotype DR2. Its; administration in accordance with the principle of high dose tolerance; results in long-term suppression of anti-myelin ba…	2006	university BelfasN Ireland
R55PTQIT	2004	Harbo, H F; Lie, B A; Sawcer, S; Celius, E G; Dai, K-Z; Oturai, A B; Hillert, J; Lorentzen, A R; Laaksonen, M; Myhr, K M; Ryder, L P; Fredrikson, S; Nyland, H; Sørensen, P S; Sandberg-Wollheim, M; Andersen, O; Svejgaard, A; Edland, A; Mellgren, S I; Compston, D A S; Vartdal, F; Spurkland, A	Genes in the HLA class I region may contribute to the HLA class	Tissue Antigens	171	Norway	Tissue Antigens	10.1111/j.0001-2815.2004.00173.x	https://www.ncbi.nlm.nih.gov/pubmed/14989713	In order to analyze whether loci in the human leukocyte antigen (HLA) class I region may contribute to the HLA class II-associated genetic; susceptibility to multiple sclerosis (MS), we examined selected; microsatellite markers in 177 Nordic sib-pair families, 222 British; sib-pair families, 323 sporadic Norwegian MS patients and 386 Norwegian; controls. All samples were, in addition, genotyped f…	2004	carabeean
V7EBPTRQ	1991	Spurkland, A; Rønningen, K S; Vandvik, B; Thorsby, E; Vartdal, F	HLA-DQA1 and HLA-DQB1 genes may jointly determine susceptibility to	Hum Immunol	171	Norway	Hum Immunol	10.1016/0198-8859(91)90073-i	https://www.ncbi.nlm.nih.gov/pubmed/2001977	Serologic DR typing and genomic DRB1, DQA1, DQB1, DPA1, and DPB1 typing using sequence-specific oligonucleotides were performed in 69 multiple; sclerosis (MS) patients and 181 healthy controls on in vitro amplified; DNA. The frequencies of DR2 as well as the DR2-associated DQA1*0102 and; DQB1*0602 alleles were increased whereas DR7 was decreased among MS; patients. The distribution of DR4 subtype…	1991	University, Oslo, Norway.
NTD8V336	1988	Marrosu, M G; Muntoni, F; Murru, M R; Spinicci, G; Pischedda, M P; Goddi, F; Cossu, P; Pirastu, M	Sardinian multiple sclerosis is associated with HLA-DR4: a serologic and	Neurology	165	Italy	Neurology	10.1212/wnl.38.11.1749	https://www.ncbi.nlm.nih.gov/pubmed/2903464	HLA haplotypes in 45 unrelated Sardinian multiple sclerosis patients and in six multiplex families were defined, using both serologic and; restriction fragment length polymorphism (RFLP) analysis. In unrelated MS; patients, we found an association with HLA-DR4 (p less than 0.01, relative; risk = 2.5) and DQw3 (p less than 0.04, relative risk = 2.2). Using a; beta-DR cDNA probe, we observed no var…	1988	University of Cagliari Italy
FV87J2NN	1993	Hillert, J; Olerup, O	Multiple sclerosis is associated with genes within or close to the HLA- DR-DQ subregion on a normal DR15,DQ6,Dw2 haplotype	Neurology	164	Sweden	Neurology	10.1212/wnl.43.1_part_1.163	https://www.scopus.com/inward/record.uri?eid=2-s2.0-0027492226&doi=10.1212%2Fwnl.43.1_part_1.163&partnerID=40&md5=b3b7f363480da7024a640c35f89c638a		1993	Karolinska Institute, Sweden.
WGFZVTCZ	1999	van Sechel, A C; Bajramovic, J J; van Stipdonk, M J B; Persoon-Deen, C; Geutskens, S B; van Noort, J M	EBV-induced expression and HLA-DR-restricted presentation by human B cells of alpha B-crystallin, a candidate autoantigen in multiple sclerosis	J Immunol	157	Netherlands	J Immunol	not found			1999	University, Leiden, The Netherlands.
XBJ62WJ6	2000	Niino, M; Fukazawa, T; Yabe, I; Kikuchi, S; Sasaki, H; Tashiro, K	Vitamin D receptor gene polymorphism in multiple sclerosis and the	J Neurol Sci	156	Japan	J Neurol Sci	10.1016/s0022-510x(00)00336-1	https://www.ncbi.nlm.nih.gov/pubmed/10967184	We have previously reported that the association between Bsm I polymorphism, one of the vitamin D receptor genes (VDRG) polymorphism, and; multiple sclerosis (MS). In this report, we investigated the further; possible role or relevance of VDRG in the pathogenesis of MS. Apa I; polymorphism was detected by PCR-RFLP from the DNA of 77 conventional MS; patients and 95 healthy controls. The study of …	2000	Universityl VIRGEN
EDDWDQY6	2012	Tzartos, J S; Khan, G; Vossenkamper, A; Cruz-Sadaba, M; Lonardi, S; Sefia, E; Meager, A; Elia, A; Middeldorp, J M; Clemens, M; Farrell, P J; Giovannoni, G; Meier, U C	Association of innate immune activation with latent epstein-barr virus in active MS lesions	Neurology	154	UK	Neurology	10.1212/WNL.0b013e31823ed057	https://www.scopus.com/inward/record.uri?eid=2-s2.0-84856605958&doi=10.1212%2FWNL.0b013e31823ed057&partnerID=40&md5=f529593d1e4b50dc52f422938f62348a		2012	University of Oxford
XEJRHBG7	2007	DeLuca, G C; Ramagopalan, S V; Herrera, B M; Dyment, D A; Lincoln, M R; Montpetit, A; Pugliatti, M; Barnardo, M C N; Risch, N J; Sadovnick, A D; Chao, M J; Sotgiu, S; Hudson, T J; Ebers, G C	An extremes of outcome strategy provides evidence that multiple sclerosis severity is determined by alleles at the HLA-DRB1 locus	Proc Natl Acad Sci	152	UK	Proc Natl Acad Sci	10.1073/pnas.0707731105	https://www.embase.com/search/results?subaction=viewrecord&id=L351072837&from=export	Multiple sclerosis (MS) is a common inflammatory disease of the central nervous system unsurpassed for variability in disease outcome. A cohort of sporadic MS cases (n = 163), taken from opposite extremes of the distribution of long-term outcome, was used to determine the role of the HLA-DRB1 locus on MS disease severity. Genotyping sets of benign and malignant MS patients showed that HLA-DRB1*01…	2007	University of Oxford,
546WHZQ4	1997	Marrosu, M G; Murru, M R; Costa, G; Cucca, F; Sotgiu, S; Rosati, G; Muntoni, F	Multiple sclerosis in Sardinia is associated and in linkage disequilibrium	Am J Hum Genet	150	Italy	Am J Hum Genet	10.1016/S0002-9297(07)64074-9	https://www.ncbi.nlm.nih.gov/pmc/articles/PMC1715886		1997	University of Cagliari
H4GK6VY4	1995	Fogdell, A; Hillert, J; Sachs, C; Olerup, O	The multiple sclerosis- and narcolepsy-associated HLA class II haplotype	Tissue Antigens	149	Sweden	Tissue Antigens	10.1111/j.1399-0039.1995.tb02503.x	https://www.ncbi.nlm.nih.gov/pubmed/8560455		1995	Karolinska Institute
J6ZZWMNV	2009	Brum, D G; Barreira, A A; dos Santos, A C; Kaimen-Maciel, D R; Matiello, M; Costa, R M; Deghaide, N H S; Costa, L S; Louzada-Junior, P; Diniz, P R B; Comini-Frota, E R; Mendes-Junior, C T; Donadi, E A	HLA-DRB association in neuromyelitis optica is different from that	Mult Scler	145	Brazil	Mult Scler	10.1177/1352458509350741	https://www.ncbi.nlm.nih.gov/pubmed/19995845	Until recently, neuromyelitis optica (NMO) was considered to be a sub-type of multiple sclerosis (MS), which has a strong predilection for Caucasian; populations, whereas NMO is more frequent in non-Caucasian individuals.; The objective of this study was to compare the HLA-DRB profile in; Brazilian Mulatto patients with NMO spectrum disorders (NMOSDs) with that; observed for Mulatto MS patients a…	2009	University of São Paulo, Brazil.
DNWWDLNV	2004	Huitinga, I; Erkut, Z A; Van Beurden, D; Swaab, D F	Impaired Hypothalamus-Pituitary-Adrenal Axis Activity and More Severe Multiple Sclerosis with Hypothalamic Lesions	Ann Neurol	140	Netherlands	Ann Neurol	10.1002/ana.10766	https://www.scopus.com/inward/record.uri?eid=2-s2.0-0346688790&doi=10.1002%2Fana.10766&partnerID=40&md5=c353730b46944a062195a60ced5e880a		2004	University, Amsterdam
YAP5Z5GY	1994	Allen, M; Sandberg-Wollheim, M; Sjögren, K; Erlich, H A; Petterson, U; Gyllensten, U	Association of susceptibility to multiple sclerosis in Sweden with HLA	Hum Immunol	138	Sweden	Hum Immunol	10.1016/0198-8859(94)90099-x	https://www.ncbi.nlm.nih.gov/pubmed/8181961	The association of MS with HLA class II alleles was studied by PCR-based typing of the DQA1, DQB1, DRB1, and DPB1 loci in 94 Swedish patients with; relapses and remissions of the disease. The haplotype; DRB1*1501-DQA1*0102-DQB1*0602 was found to be positively associated and; three haplotypes were found to be negatively associated with MS. Linkage; disequilibrium makes it difficult to assess wheth…	1994	University of Uppsala
ZXD2IPWD	2013	Graves, M C; Benton, M C; Lea, R A; Boyle, M; Tajouri, L; Macartney-Coxson, D; Scott, R J; Lechner-Scott, J	Methylation differences at the HLA-DRB1 locus in CD4+ T-Cells are	Mult Scler	136	New Zealand	Mult Scler	10.1177/1352458513516529	https://www.ncbi.nlm.nih.gov/pubmed/24336351	BACKGROUND: Multiple sclerosis (MS) is thought to be caused by T-cell mediated autoimmune dysfunction. Risk of developing MS is influenced by; environmental and genetic factors. Modifiable differences in DNA; methylation are recognized as epigenetic contributors to MS risk and may; provide a valuable link between environmental exposure and inherited; genetic systems. OBJECTIVES AND METHODS: To id…	2013	Griffith University, Australia
8IECPTT7	2001	Huitinga, I; De Groot, C J A; Van der Valk, P; Kamphorst, W; Tilders, F J H; Swaab, D F	Hypothalamic lesions in multiple sclerosis	J Neuropathol Exp Neurol	134	Netherlands	J Neuropathol Exp Neurol	10.1093/jnen/60.12.1208	https://www.scopus.com/inward/record.uri?eid=2-s2.0-0035212726&doi=10.1093%2Fjnen%2F60.12.1208&partnerID=40&md5=82f853daa4236aa76b292c41e796a33a		2001	Vrije University Amsterdam
W65FUJES	2009	Matsushita, T; Matsuoka, T; Isobe, N; Kawano, Y; Minohara, M; Shi, N; Nishimura, Y; Ochi, H; Kira, J-I	Association of the HLA-DPB1*0501 allele with anti-aquaporin-4 antibody positivity in Japanese patients with idiopathic central nervous system demyelinating disorders	Tissue Antigens	134	Japan	Tissue Antigens	10.1111/j.1399-0039.2008.01172.x	https://www.scopus.com/inward/record.uri?eid=2-s2.0-58149231390&doi=10.1111%2Fj.1399-0039.2008.01172.x&partnerID=40&md5=cdcbc4b799f246ccd1a63306d4fce1f7		2009	Kyushu University
WCKCY4KZ	2009	Zéphir, H; Fajardy, I; Outteryck, O; Blanc, F; Roger, N; Fleury, M; Rudolf, G; Marignier, R; Vukusic, S; Confavreux, C; Vermersch, P; de Seze, J	Is neuromyelitis optica associated with human leukocyte antigen?	Mult Scler	133	France	Mult Scler	10.1177/1352458508102085	https://www.embase.com/search/results?subaction=viewrecord&id=L354548800&from=export	Background: To establish whether or not multiple sclerosis (MS) and neuromyelitis optica (NMO) are different pathological entities, we wondered whether MS patients and NMO patients share the same pattern of human leukocyte antigen (HLA) predisposition. Objective: To study a putative association between susceptibility to NMO and HLA class I or class II loci in Caucasians. Methods: A total of 39 un…	2009	University de Lille,
W4Y28T5A	2008	Vercellino, M; Votta, B; Condello, C; Piacentino, C; Romagnolo, A; Merola, A; Capello, E; Mancardi, G L; Mutani, R; Giordana, M T; Cavalla, P	Involvement of the choroid plexus in multiple sclerosis autoimmune inflammation: A neuropathological study	J Neuroimmunol	133	Italy	J Neuroimmunol	10.1016/j.jneuroim.2008.04.035	https://www.scopus.com/inward/record.uri?eid=2-s2.0-47549118268&doi=10.1016%2Fj.jneuroim.2008.04.035&partnerID=40&md5=d30987c1f637e5ac73269121f1b7e2df		2008	University of Turin
YYIZJWLJ	1998	Wallström, E; Khademi, M; Andersson, M; Weissert, R; Linington, C; Olsson, T	Increased reactivity to myelin oligodendrocyte glycoprotein peptides and	Eur J Immunol	131	Sweden	Eur J Immunol	10.1002/(SICI)1521-4141(199810)28:10<3329::AID-IMMU3329>3.0.CO;2-B	https://www.ncbi.nlm.nih.gov/pubmed/9808202	Multiple sclerosis (MS) is a central nervous system-specific inflammatory and demyelinating disease where a myelin-directed autoimmune response is; thought to be pathogenetically relevant. Myelin oligodendrocyte; glycoprotein (MOG) is a surface-exposed minor myelin component that is a; prime candidate autoantigen. We have investigated peripheral blood; lymphocyte responses to synthetic 15-26 amin…	1998	Karolinska Institute
3NXWJCQQ	2001	Mirsattari, S M; Johnston, J B; McKenna, R; Del Bigio, M R; Orr, P; Ross, R T; Power, C	Aboriginals with multiple sclerosis HLA types and predominance of neuromyelitis optica	Neurology	128	Canada	Neurology	10.1212/WNL.56.3.317	https://www.embase.com/search/results?subaction=viewrecord&id=L32144141&from=export	Background: MS is common in people of northern European ethnicity who live in northern geographic areas; however, MS is rarely identified among aboriginal peoples living in the same areas. Objectives: To determine the prevalence, clinical features, HLA type, and viral infections associated with MS among aboriginals in Manitoba, Canada. Methods: A retrospective study was performed in which the cli…	2001	University of Manitoba,
4KT2ZW39	2009	Sundström, P; Nyström, M; Ruuth, K; Lundgren, E	Antibodies to specific EBNA-1 domains and HLA DRB1*1501 interact as risk factors for multiple sclerosis	J Neuroimmunol	128	Sweden	J Neuroimmunol	10.1016/j.jneuroim.2009.08.004	https://www.embase.com/search/results?subaction=viewrecord&id=L50632218&from=export	Epitope reactivity of multiple sclerosis (MS) plasma antibodies against the Epstein-Barr virus protein EBNA-1 and its association with HLA DRB1*1501 status was investigated in a case-referent study. Based on EBNA-1 fragment reactivity and the effect of peptide blocking, four 29-36 amino acid long EBNA-1 fragments were selected for detailed studies. MS cases had increased antibody reactivity again…	2009	Umeå University Hospital,
3FJ6TDNQ	2008	Hoffmann, S; Cepok, S; Grummel, V; Lehmann-Horn, K; Hackermueller, J; Stadler, P F; Hartung, H P; Berthele, A; Deisenhammer, F; Wasmuth, R; Hemmer, B	HLA-DRB1*0401 and HLA-DRB1*0408 Are Strongly Associated with the Development of Antibodies against Interferon-β Therapy in Multiple Sclerosis	Am J Hum Genet	122	Germany	Am J Hum Genet	10.1016/j.ajhg.2008.07.006	https://www.embase.com/search/results?subaction=viewrecord&id=L50215008&from=export	The formation of antibodies to interferon-beta (IFN-β), a protein-based disease-modifying agent for multiple sclerosis (MS), is a problem in clinical practice. These antibodies may neutralize the biological effects of the protein drug, potentially decreasing its therapeutic effects. By high-resolution HLA class I and II typing we identified two HLA class II alleles associated with the development…	2008	University Leipzig,
LVKJ46A3	2008	Caillier, S J; Briggs, F B S; Cree, B A C; Baranzini, S E; Fernández-Viňa, M A; Ramsay, P P; Khan, O; Royal, W; Hauser, S L; Barcellos, L F; Oksenberg, J R	Uncoupling the roles of HLA-DRB1 and HLA-DRB5 genes in multiple sclerosis	J Immunol	122	USA	J Immunol	10.4049/jimmunol.181.8.5473	https://www.ncbi.nlm.nih.gov/pmc/articles/PMC4346327	Genetic susceptibility to multiple sclerosis (MS) is associated with the MHC located on chromosome 6p21. This signal maps primarily to a 1-Mb; region encompassing the HLA class II loci, and it segregates often with; the HLA-DQB1*0602, -DQA1*0102, -DRB1*1501, -DRB5*0101 haplotype. However,; the identification of the true predisposing gene or genes within the; susceptibility haplotype has been hand…	2008	University of California,
KPDPGUU6	1999	Caballero, A; Alvés-León, S; Papais Alvarenga, R M; Fernández, Ó; Navarro, G; Alonso, A	DQB1*0602 confers genetic susceptibility to multiple sclerosis in Afro-Brazilians	Tissue Antigens	118	Spain	Tissue Antigens	10.1034/j.1399-0039.1999.540511.x	https://www.embase.com/search/results?subaction=viewrecord&id=L29539040&from=export	We studied the distribution of the HLA-DRB1, -DQA1 and -DQB1 alleles in 44 Afro-Brazilian patients with multiple sclerosis and 88 controls. Although no significant differences were found between the patients and controls for the DRB1 and DQA1 alleles, the HLA-DQB1*0602 allele was positively associated with multiple sclerosis (45.0% vs. 17.0%, P(c) = 0.024, RR = 3.31). The positive extended haplot…	1999	University Malaga, Spain
AW22YTRZ	2001	Kouwenhoven, M; Teleshova, N; Özenci, V; Press, R; Link, H	Monocytes in multiple sclerosis: Phenotype and cytokine profile	J Neuroimmunol	117	Sweden	J Neuroimmunol	10.1016/S0165-5728(00)00396-9	https://www.scopus.com/inward/record.uri?eid=2-s2.0-0035205622&doi=10.1016%2FS0165-5728%2800%2900396-9&partnerID=40&md5=3ef010fca426d20ab7e7c69d9e5da24d		2001	Karolinska Institutet,
3B98ZRR5	2011	Wang, H; Dai, Y; Qiu, W; Zhong, X; Wu, A; Wang, Y; Lu, Z; Bao, J; Hu, X	HLA-DPB1*0501 is associated with susceptibility to anti-aquaporin-4 antibodies positive neuromyelitis optica in Southern Han Chinese	J Neuroimmunol	115	China	J Neuroimmunol	10.1016/j.jneuroim.2010.11.004	https://www.scopus.com/inward/record.uri?eid=2-s2.0-79953320825&doi=10.1016%2Fj.jneuroim.2010.11.004&partnerID=40&md5=4a065e5ca8fbe7e2291868ced00009d7		2011	University Guangzhou China
5U2VVFZ8	1989	Vartdal, F; Sollid, L M; Vandvik, B; Markussen, G; Thorsby, E	Patients with multiple sclerosis carry DQB1 genes which encode shared polymorphic amino acid sequences	Hum Immunol	114	Norway	Hum Immunol	10.1016/0198-8859(89)90074-8	https://www.scopus.com/inward/record.uri?eid=2-s2.0-0024394725&doi=10.1016%2F0198-8859%2889%2990074-8&partnerID=40&md5=a0e7f106717a2bf74c884c2aa7742136		1989	University, Oslo, Norway.
QP79XV69	2006	Imrell, K; Landtblom, A M; Hillert, J; Masterman, T	Multiple sclerosis with and without CSF bands: Clinically indistinguishable but immunogenetically distinct	Neurology	114	Sweden	Neurology	10.1212/01.wnl.0000237343.93389.35	https://www.scopus.com/inward/record.uri?eid=2-s2.0-33749023292&doi=10.1212%2F01.wnl.0000237343.93389.35&partnerID=40&md5=59a1ae07a9eea53938ac15bf4dc54073		2006	Karolinska Institutet
DBYDRVAY	2003	Höllsberg, P; Hansen, H J; Haahr, S	Altered CD8+ T cell responses to selected Epstein-Barr virus immunodominant epitopes in patients with multiple sclerosis	Clin Exp Immunol	113	Denmark	Clin Exp Immunol	10.1046/j.1365-2249.2003.02114.x	https://www.scopus.com/inward/record.uri?eid=2-s2.0-0347997289&doi=10.1046%2Fj.1365-2249.2003.02114.x&partnerID=40&md5=3ac811af6cdf129e2a12e950f92266c6		2003	University of Aarhus,
9V8W6LSB	2009	Nielsen, T R; Rostgaard, K; Askling, J; Steffensen, R; Oturai, A B; Jersild, C; Koch-Henriksen, N; Sørensen, P S; Hjalgrim, H	Effects of infectious mononucleosis and HLA-DRB1*15 in multiple sclerosis	Mult Scler	110	Denmark	Mult Scler	10.1177/1352458508100037	https://www.ncbi.nlm.nih.gov/pubmed/19153174	BACKGROUND: Both human leukocyte antigen (HLA)-DRB1*15 and Epstein-Barr virus infection presenting as infectious mononucleosis (IM) are recognized; as risk factors for multiple sclerosis (MS). However, their combined; effect and possible interaction on MS risk is not known. OBJECTIVE: To; assess the association between HLA-DRB1*15 and risk of MS in persons with; and without IM. METHODS: We compar…	2009	Unversity Copenhagen,
7CGPNAZI	2010	Ramagopalan, S V; Sadovnick, A D; Ebers, G C; Giovannoni, G	Effects of infectious mononucleosis and HLA-DRB1*15 in multiple sclerosis	Mult Scler	110	UK	Mult Scler	10.1177/1352458509350313	https://www.ncbi.nlm.nih.gov/pubmed/20051521		2010	University of Copenhagen
8YJYE2PB	1993	Li, H; Newcombe, J; Groome, N P; Cuzner, M L	Characterization and distribution of phagocytic macrophages in multiple sclerosis plaques	Neuropathol Appl Neurobiol	110	UK	Neuropathol Appl Neurobiol	10.1111/j.1365-2990.1993.tb00431.x	https://www.scopus.com/inward/record.uri?eid=2-s2.0-0027292823&doi=10.1111%2Fj.1365-2990.1993.tb00431.x&partnerID=40&md5=afbc85c5163fc6af9d08838797d6d44f		1993	Institute of Neurology, London, UK.
RGHDQADA	1995	He, B; Navikas, V; Lundahl, J; Söderström, M; Hillert, J	Tumor necrosis factor α-308 alleles in multiple sclerosis and optic neuritis	J Neuroimmunol	109	Sweden	J Neuroimmunol	10.1016/0165-5728(95)00138-7	https://www.embase.com/search/results?subaction=viewrecord&id=L26020718&from=export	Tumor necrosis factor-α (TNF-α), a proinflammatory cytokine, is believed to play an important role in multiple sclerosis (MS) pathogenesis. A bi-allelic polymorphism in the TNF-α promoter region (TNFα-308), has been reported to influence levels of TNF-α production. In the present study, we investigated the TNFα-308 polymorphism in 93 patients with MS, 17 patients with optic neuritis (ON) and 95 h…	1995	Karolinska Institute,
G8HVJQ3C	2019	Tengvall, K; Huang, J; Hellström, C; Kammer, P; Biström, M; Ayoglu, B; Bomfim, I L; Stridh, P; Butt, J; Brenner, N; Michel, A; Lundberg, K; Padyukov, L; Lundberg, I E; Svenungsson, E; Ernberg, I; Olafsson, S; Dilthey, A T; Hillert, J; Alfredsson, L; Sundström, P; Nilsson, P; Waterboer, T; Olsson, T; Kockum, I	Molecular mimicry between Anoctamin 2 and Epstein-Barr virus nuclear antigen 1 associates with multiple sclerosis risk	Proc Natl Acad Sci	109	Sweden	Proc Natl Acad Sci	10.1073/pnas.1902623116	https://www.scopus.com/inward/record.uri?eid=2-s2.0-85071228443&doi=10.1073%2Fpnas.1902623116&partnerID=40&md5=1b1f8d5c9ae8981ad688bad9eb36db78		2019	Karolinska Institut
KZMF4DIX	1995	Zipp, F; Weber, F; Huber, S; Sotgiu, S; Czlonkowska, A; Holler, E; Albert, E; Weiss, E H; Wekerle, H; Hohlfeld, R	Genetic control of multiple sclerosis: Increased production of lymphotoxin and tumor necrosis factor-α by HLA-DR2+ T cells	Ann Neurol	108	Germany	Ann Neurol	10.1002/ana.410380506	https://www.embase.com/search/results?subaction=viewrecord&id=L25347332&from=export	Lymphotoxin (LT) and tumor necrosis factor-α (TNF-α) play an important role in the pathogenesis of multiple sclerosis (MS). MS is associated with the HLA-DR2, Dw2, DQ6 HLA class II haplotype. Because both LT and TNF-α are encoded in the HLA region, the HLA association of MS may be related to the production of these cytokines. To test this hypothesis, we investigated the production of LT, TNF-α, a…	1995	Max-Planck-Institute,
RHWIAD75	2001	Fusco, C; Andreone, V; Coppola, G; Luongo, V; Guerini, F R; Pace, E; Florio, C; Pirozzi, G; Lanzillo, R; Ferrante, P; Vivo, P; Mini, M; Macrì, M; Orefice, G; Lombardi, M L	HLA-DRB1*1501 and response to copolymer-1 therapy in relapsing-remitting	Neurology	107	Italy	Neurology	10.1212/wnl.57.11.1976	https://www.ncbi.nlm.nih.gov/pubmed/11739812	BACKGROUND: Copolymer 1 (Cop-1) is a random synthetic amino acid copolymer, effective in the treatment of the relapsing-remitting form of; MS (RRMS). In vitro and in vivo studies suggest that the mechanism of; Cop-1 involves its binding to major histocompatibility complex class II; molecules as an initial step. OBJECTIVE: To assess a possible relationship; between human leukocyte antigen (HLA) al…	2001	University Fedrico II,
QKMNAPG4	2009	Cree, B A C; Reich, D E; Khan, O; De Jager, P L; Nakashima, I; Takahashi, T; Bar-Or, A; Tong, C; Hauser, S L; Oksenberg, J R	Modification of Multiple Sclerosis Phenotypes by African Ancestry at HLA	Arch Neurol	106	USA	Arch Neurol	10.1001/archneurol.2008.541	https://www.ncbi.nlm.nih.gov/pmc/articles/PMC4334456	BACKGROUND: In those with multiple sclerosis (MS), African American individuals have a more severe disease course, an older age at onset, and; more often have clinical manifestations restricted to the optic nerves and; spinal cord (opticospinal MS) than white persons. OBJECTIVE: To determine; whether genetic variation influences clinical MS patterns. DESIGN:; Retrospective multicenter cohort stud…	2009	University of California-
KWLHMXUE	1989	Hauser, S L; Fleischnick, E; Weiner, H L; Marcus, D; Awdeh, Z; Yunis, E J; Alper, C A	Extended major histocompatibility complex haplotypes in patients with multiple sclerosis	Neurology	106	USA	Neurology	10.1212/wnl.39.2.275	https://www.scopus.com/inward/record.uri?eid=2-s2.0-0024533562&doi=10.1212%2Fwnl.39.2.275&partnerID=40&md5=3cf886336b0e80108074995c237cf605		1989	University of Harvard
HRQ7CSDE	1990	Al-Din, A S N; Khogali, M; Poser, C M; Al-Nassar, K E; Shakir, R; Hussain, J; Behbahani, K; Chadha, G	Epidemiology of multiple sclerosis in Arabs in Kuwait: A comparative study between Kuwaitis and Palestinians	J Neurol Sci	104	Kuwait	J Neurol Sci	10.1016/0022-510X(90)90024-H	https://www.scopus.com/inward/record.uri?eid=2-s2.0-0025666311&doi=10.1016%2F0022-510X%2890%2990024-H&partnerID=40&md5=79b5f45924b5dfb2cfe26a2cae2be3c0		1990	University of Kuwait,
7JRRJDYJ	1993	Malinowski, S M; Pulido, J S; Goeken, N E; Brown, C K; Folk, J C	The association of HLA-B8, B51, DR2, and multiple sclerosis in pars	Ophtalmology	103	USA	Ophtalmology	10.1016/s0161-6420(93)31505-8	https://www.ncbi.nlm.nih.gov/pubmed/8341502	PURPOSE: To establish a human leukocyte antigen (HLA) association in a homogeneous population of patients with pars planitis. METHODS: A strict; set of inclusion parameters was established for the diagnosis of pars; planitis. Forty patients with pars planitis who met these criteria; underwent HLA analysis of class I and II phenotypes. RESULTS: HLA-B8 was; present in 15 (37.5%) of 40 patients vers…	1993	University of Iowa
KYKHIKYC	2003	Fainardi, E; Rizzo, R; Melchiorri, L; Vaghi, L; Castellazzi, M; Marzola, A; Govoni, V; Paolino, E; Tola, M R; Granieri, E; Baricordi, O R	Presence of detectable levels of soluble HLA-G molecules in CSF of	J Neuroimmunol	99	Italy	J Neuroimmunol	10.1016/s0165-5728(03)00266-2	https://www.ncbi.nlm.nih.gov/pubmed/14512174	We have investigated the presence of non-classical soluble HLA-G molecules (sHLA-G) in cerebrospinal fluid (CSF) of multiple sclerosis (MS) patients; and the possible relationships between CSF levels of sHLA-G, classical; soluble HLA-I (sHLA-I) molecules, IL-10 amounts and Magnetic Resonance; Imaging (MRI) findings were evaluated. We studied by ELISA technique the; sHLA-I, sHLA-G and IL-10 levels…	2003	University of Ferrara,
VLGLXXR8	1999	Kwon, O J; Karni, A; Israel, S; Brautbar, C; Amar, A; Meiner, Z; Abramsky, O; Karussis, D	HLA class II susceptibility to multiple sclerosis among Ashkenazi and	Arch Neurol	97	Israel	Arch Neurol	10.1001/archneur.56.5.555	https://www.ncbi.nlm.nih.gov/pubmed/10328250	OBJECTIVE: To look for HLA class II alleles and haplotypes conferring susceptibility to multiple sclerosis (MS) in the Jewish population of; Israel. DESIGN: Population-based cohort of clinically definite patients; with MS tested prospectively over 7 years. SETTING: Referral center in a; eurology clinic at a university hospital in the greater Jerusalem area in; Israel. PATIENTS: A total of 162 con…	1999	Hebrew University Hadassah Medical School
DLBV2DSQ	2010	Healy, B C; Liguori, M; Tran, D; Chitnis, T; Glanz, B; Wolfish, C; Gauthier, S; Buckle, G; Houtchens, M; Stazzone, L; Khoury, S J; Hartzmann, R; Fernández-Viňa, M A; Hafler, D A; Weiner, H L; Guttmann, C R G; De Jager, P L	HLA B*44: Protective effects in MS susceptibility and MRI outcome measures	Neurology	96	USA	Neurology	10.1212/WNL.0b013e3181ed9c9c	https://n.neurology.org/content/75/7/634		2010	University Boston
ZCFLEC6T	2009	Hoppenbrouwers, I A; Aulchenko, Y S; Janssens, A C; Ramagopalan, S V; Broer, L; Kayser, M; Ebers, G C; Oostra, B A; Van Duijn, C M; Hintzen, R Q	Replication of CD58 and CLEC16A as genome-wide significant risk genes for multiple sclerosis	Hum Genet	96	Netherlands	Hum Genet	10.1038/jhg.2009.96	https://www.scopus.com/inward/record.uri?eid=2-s2.0-74049085453&doi=10.1038%2Fjhg.2009.96&partnerID=40&md5=85a977ff10ed35d00e49c7a2d0878e9b		2009	University of Rotterdam
LPBFBP82	2010	Nischwitz, S; Cepok, S; Kroner, A; Wolf, C; Knop, M; Müller-Sarnowski, F; Pfister, H; Roeske, D; Rieckmann, P; Hemmer, B; Ising, M; Uhr, M; Bettecken, T; Holsboer, F; Müller-Myhsok, B; Weber, F	Evidence for VAV2 and ZNF433 as susceptibility genes for multiple sclerosis	J Neuroimmunol	96	Germany	J Neuroimmunol	10.1016/j.jneuroim.2010.06.003	https://www.scopus.com/inward/record.uri?eid=2-s2.0-77956649792&doi=10.1016%2Fj.jneuroim.2010.06.003&partnerID=40&md5=72be1060c2047570e57ea1cee1f0c1af		2010	Max Planck Institute Munich
3GW7D7XN	2004	Mitsdoerffer, M; Schreiner, B; Kieseier, B C; Neuhaus, O; Dichgans, J; Hartung, H P; Weller, M; Wiendl, H	Monocyte-derived HLA-G acts as a strong inhibitor of autologous CD4 T cell	J Neuroimmunol	95	Germany	J Neuroimmunol	10.1016/j.jneuroim.2004.09.016	https://www.ncbi.nlm.nih.gov/pubmed/15652415	Peripheral antigen presenting cells (APCs) contribute to the maintenance of immune tolerance and are considered to play a critical role in; promoting the (re)activation of autoreactive T cells in multiple sclerosis; (MS). Interferon-beta (IFN-beta) is the principle immune-modulatory agent; used in the treatment of MS, but its mechanism of action remains elusive.; HLA-G is a non-classical MHC mole…	2004	University of Tübingen,
H8HUXMGL	1988	Kinnunen, E; Juntunen, J; Ketonen, L; Koskimies, S; Konttinen, Y T; Salmi, T; Koskenvuo, M; Kaprio, J	Genetic Susceptibility to Multiple Sclerosis: A Co-twin Study of a Nationwide Series	Arch Neurol	95	Finland	Arch Neurol	10.1001/archneur.1988.00520340062013	https://www.scopus.com/inward/record.uri?eid=2-s2.0-0023731175&doi=10.1001%2Farchneur.1988.00520340062013&partnerID=40&md5=5a9f252a83abc7e7dd0fcf37620a526f		1988	Univrsity of Helsinki, Finland.
FW75VZKR	2003	Putheti, P; Söderström, M; Link, H; Huang, Y-M	Effect of glatiramer acetate (Copaxone) on CD4+CD25 high T regulatory cells and their IL-10 production in multiple sclerosis	J Neuroimmunol	95	Sweden	J Neuroimmunol	10.1016/j.jneuroim.2003.08.001	https://www.scopus.com/inward/record.uri?eid=2-s2.0-0142195835&doi=10.1016%2Fj.jneuroim.2003.08.001&partnerID=40&md5=43aa2bfd53536d86dd1bed533b2f3d5b		2003	Karolinska Institute
IALGLCCK	1997	De La Concha, E G; Arroyo, R; Crusius, J B A; Campillo, J A; Martin, C; Varela De Seijas, E; Peña, A S; Clavería, L E; Fernández-Arquero, M	Combined effect of HLA-DRB1* 1501 and interleukin-1 receptor antagonist gene allele 2 in susceptibility to relapsing/remitting multiple sclerosis	J Neuroimmunol	94	Spain	J Neuroimmunol	10.1016/S0165-5728(97)00153-7	https://www.embase.com/search/results?subaction=viewrecord&id=L28015338&from=export	Susceptibility to multiple sclerosis (MS) is associated with HLA- DRB1*1501. Many reports have suggested associations with other loci but these results remain unconfirmed. We studied the IL-1 receptor antagonist (IL-1ra) gene polymorphism and the HLA-DR and DQ allele frequencies by DNA- based methods in both the primary chronic progressive form (PP MS) and the relapsing/remitting form (R/R MS). T…	1997	San Carlos University Madrid, Spain
ADD7NEHM	1988	Schiffer, R B; Weitkamp, L R; Wineman, N M; Guttormsen, S	Multiple sclerosis and affective disorder. Family history, sex, and HLA-DR	Arch Neurol	94	USA	Arch Neurol	10.1001/archneur.1988.00520360063013	https://www.ncbi.nlm.nih.gov/pubmed/3196194	To investigate a possible genetic cause underlying the clinical association between multiple sclerosis (MS) and affective disorder, we; studied 56 patients with MS for psychiatric and genetic (family history,; sex, and HLA-DR) characteristics. The 2:1 ratio of females to males; expected for patients with MS was observed in this sample (40:16), but the; excess of females occurred entirely among th…	1988	University of Rochester NY
LFPLALUA	1992	Hillert, J; Link, H; Olerup, O; Grønning, M; Nyland, H	An immunogenetic heterogeneity in multiple sclerosis	J Neurol Neurosurg Psychiatry	94	Sweden	J Neurol Neurosurg Psychiatry	10.1136/jnnp.55.10.887	https://www.scopus.com/inward/record.uri?eid=2-s2.0-0026660751&doi=10.1136%2Fjnnp.55.10.887&partnerID=40&md5=6aa301c8fc91cfb5220ffb2d7a7b8a95		1992	Karolinska Institute
WA754NKS	2011	Lonergan, R; Kinsella, K; Fitzpatrick, P; Brady, J; Murray, B; Dunne, C; Hagan, R; Duggan, M; Jordan, S; McKenna, M; Hutchinson, M; Tubridy, N	Multiple sclerosis prevalence in Ireland: relationship to vitamin D status	J Neurol Neurosurg Psychiatry	92	Ireland	J Neurol Neurosurg Psychiatry	10.1136/jnnp.2010.220988	https://www.ncbi.nlm.nih.gov/pubmed/21248317	BACKGROUND: The relationship between prevalence of multiple sclerosis (MS) and latitude may be due to both genetic and environmental factors. The; hypothesis that, in Ireland, MS prevalence is increasing and that; orth-south differences relate to variation in serum 25-hydroxyvitamin D; (25(OH)D) levels was tested in this study. PATIENTS AND METHODS: Patients; and matched control subjects were ide…	2011	St Vincent's University
LMSYC3ZD	2017	Karnes, J H; Bastarache, L; Shaffer, C M; Gaudieri, S; Xu, Y; Glazer, A M; Mosley, J D; Zhao, S; Raychaudhuri, S; Mallal, S; Ye, Z; Mayer, J G; Brilliant, M H; Hebbring, S J; Roden, D M; Phillips, E J; Denny, J C	Phenome-wide scanning identifies multiple diseases and disease severity phenotypes associated with HLA variants	Sci Transl Med	91	USA	Sci Transl Med	10.1126/scitranslmed.aai8708	https://www.ncbi.nlm.nih.gov/pmc/articles/PMC5563969/		2017	University of Arizona
YK4UEQ6U	2010	Deschamps, R; Paturel, L; Jeannin, S; Chausson, N; Olindo, S; Béra, O; Bellance, R; Smadja, D; Césaire, D; Cabre, P	Different HLA class II (DRB1 and DQB1) alleles determine either	Mult Scler	91	France	Mult Scler	10.1177/1352458510382810	https://www.ncbi.nlm.nih.gov/pubmed/20861181	BACKGROUND: Despite similarities, neuromyelitis optica (NMO) can be distinguished from multiple sclerosis (MS) by clinical, radiological and; serological findings. OBJECTIVE: This case-control study aimed to; determine whether patients with NMO or with MS in an Afro-Caribbean; population originating from French West Indies shared the same or; different HLA class I and II pattern distribution. MET…	2010	University de Carrabean
TSHKB3MZ	1995	Kellar-Wood, H F; Wood, N W; Holmans, P; Clayton, D; Robertson, N; Compston, D A S	Multiple sclerosis and the HLA-D region: linkage and association studies	J Neuroimmunol	90	UK	J Neuroimmunol	10.1016/0165-5728(95)00015-t	https://www.ncbi.nlm.nih.gov/pubmed/7759607	Inheritance patterns of multiple sclerosis (MS) in multiplex families suggest a complex aetiology involving environmental and genetically; determined components. The association between the HLA class II DR15, DQ6,; Dw2 haplotype and MS has been well documented in patients with ancestral; origins in Northern Europe. Conversely, linkage analysis of this region in; multiplex families, derived from a…	1995	University of Cambridge
54ZTLS3A	1999	McDonnell, G V; Mawhinney, H; Graham, C A; Hawkins, S A; Middleton, D	A study of the HLA-DR region in clinical subgroups of multiple sclerosis	J Neurol Sci	89	UK	J Neurol Sci	10.1016/s0022-510x(99)00084-2	https://www.ncbi.nlm.nih.gov/pubmed/10426152	OBJECTIVE: To investigate the HLA-DR associations in relapsing-remittingsecondary progressive multiple sclerosis (RRSPMS) and; primary progressive MS (PPMS). The HLA-DR2 allele (or its split,; HLA-DRB1*15) is felt to be a risk factor for MS, rather than a genetic; marker for the population of origin. Some studies have indicated a; different HLA-DR antigen profile in PPMS patients compared with th…	1999	University of Belfast
2LPVGIIQ	1992	Marrosu, M G; Muntoni, F; Murru, M R; Costa, G; Pischedda, M P; Pirastu, M; Sotgiu, S; Rosati, G; Cianchetti, C	HLA-DQB1 genotype in Sardinian multiple sclerosis: evidence for a key role	Neurology	87	Italy	Neurology	10.1212/wnl.42.4.883	https://www.ncbi.nlm.nih.gov/pubmed/1565247	We studied HLA-DQB1 haplotypes in 103 unrelated multiple sclerosis (UMS) patients and in 26 related (RMS) patients from 12 families from Sardinia,; Italy, where the disease was associated with the HLA-DR4 allele. Using; polymerase chain reaction and allele-specific oligonucleotide probes, we; found in UMS an increased frequency of the DQB1 *0201 (p = 0.010) and DQB1; *0302 (p = 0.025) alleles, wh…	1992	, University of Cagliari,
3U8HU2HX	2011	Agliardi, C; Guerini, F R; Saresella, M; Caputo, D; Leone, M A; Zanzottera, M; Bolognesi, E; Marventano, I; Barizzone, N; Fasano, M E; Al-Daghri, N; Clerici, M	Vitamin D receptor (VDR) gene SNPs influence VDR expression and modulate	Brain Behav Immun	87	Italy	Brain Behav Immun	10.1016/j.bbi.2011.05.015	https://www.ncbi.nlm.nih.gov/pubmed/21664963	Multiple sclerosis (MS) is an autoimmune disease with a multifactorial etiology. The HLA-DRB1*15 allele, is the main genetic risk factor for MS; in Caucasians; recent findings showed that the transcription of this; molecule is regulated by the vitamin Dvitamin D receptor (VDR) complex.; We analyzed SNPs within the VDR gene in association with the HLA-DRB1; locus in 641 MS patients diagnosed accor…	2011	Universidade Federal de Pernambuco
MNBBJVMK	1997	Saruhan-Direskeneli, G; Esin, S; Baykan-Kurt, B; Ornek, I; Vaughan, R; Eraksoy, M	HLA-DR and -DQ associations with multiple sclerosis in Turkey	Hum Immunol	87	Turkey	Hum Immunol	10.1016/s0198-8859(97)00086-4	https://www.ncbi.nlm.nih.gov/pubmed/9328791	The DRB, DQA, and DQB subregions of the major histocompatibility complex (MHC) were investigated by polymerase chain reaction and sequence-specific; oligonucleotide probe hybridization (PCRSSO) in 103 multiple sclerosis; (MS) patients and 101 healthy controls from Turkey. Significant; differences were detected between MS and control populations in the; frequencies of DRB1*1501 29 vs. 14, p = 0.02…	1997	Dokuz Eylul University
66TXTGRD	2013	Zaguia, F; Saikali, P; Ludwin, S; Newcombe, J; Beauseigle, D; McCrea, E; Duquette, P; Prat, A; Antel, J P P; Arbour, N	Cytotoxic NKG2C+ CD4 T Cells target oligodendrocytes in multiple sclerosis	J Immunol	87	Canada	J Immunol	10.4049/jimmunol.1202725	https://www.scopus.com/inward/record.uri?eid=2-s2.0-84874826127&doi=10.4049%2Fjimmunol.1202725&partnerID=40&md5=41dfead953a967d618ad93864982073a		2013	University of Montreal
2Q7CLCPI	2009	Huang, Y-H; Zozulya, A L; Weidenfeller, C; Metz, I; Buck, D; Toyka, K V; Brück, W; Wiendl, H	Specific central nervous system recruitment of HLA-G(+) regulatory T cells	Ann Neurol	84	Germany	Ann Neurol	10.1002/ana.21705	https://www.ncbi.nlm.nih.gov/pubmed/19705413	OBJECTIVE: We have recently described a novel population of natural regulatory T cells (T(reg)) that are characterized by the expression of; HLA-G and may be found at sites of tissue inflammation (HLA-G(pos); T(reg)). Here we studied the role of these cells in multiple sclerosis; (MS), a prototypic autoimmune inflammatory disorder of the central nervous; system (CNS). METHODS: Sixty-four patients…	2009	University of Würzburg,
WG4MQ2EF	2012	Link, J; Kockum, I; Lorentzen, A R; Lie, B A; Celius, E G; Westerlind, H; Schaffer, M; Alfredsson, L; Olsson, T; Brynedal, B; Harbo, H F; Hillert, J	Importance of human leukocyte antigen (HLA) class I and II alleles on the	PLoS One	83	Sweden	PLoS One	10.1371/journal.pone.0036779	https://www.ncbi.nlm.nih.gov/pmc/articles/PMC3346735	Multiple sclerosis (MS) is a complex disease of the central nervous system of unknown etiology. The human leukocyte antigen (HLA) locus on chromosome; 6 confers a considerable part of the susceptibility to MS, and the most; important factor is the class II allele HLA-DRB1*15:01. In addition, we; and others have previously established a protective effect of HLA-A*02.; Here, we genotyped 1,784 pati…	2012	, Karolinska Institutet,
SU9ZIBW6	2002	Laaksonen, M; Pastinen, T; Sjöroos, M; Kuokkanen, S; Ruutiainen, J; Sumelahti, M-L; Reijonen, H; Salonen, R; Wikström, J; Panelius, M; Partanen, J; Tienari, P J; Ilonen, J	HLA class II associated risk and protection against multiple sclerosis-a	J Neuroimmunol	83	Finland	J Neuroimmunol	10.1016/s0165-5728(01)00456-8	https://www.ncbi.nlm.nih.gov/pubmed/11777553	We analyzed the HLA class II haplotypes in 249 Finnish nuclear families and compared the frequencies of parental haplotypes transmitted or; on-transmitted to multiple sclerosis (MS) patients. The most important; predisposing haplotype was DRB1*15-DQB1*0602 (P<10(-6)) as expected and a; weak predisposing effect of DRB1*04-DQB1*0302 was revealed after the; elimination of DRB1*15-DQB1*0602. HLA-DRB1…	2002	University of Turku
DDUHUFN7	2014	Hedström, A K; Bomfim, I L; Barcellos, L F; Briggs, F B S; Schaefer, C A; Kockum, I; Olsson, T; Alfredsson, L	Interaction between passive smoking and two HLA genes with regard to	Int J Epidemiol	82	Sweden	Int J Epidemiol	10.1093/ije/dyu195	https://www.ncbi.nlm.nih.gov/pmc/articles/PMC4276064	BACKGROUND: The recently described interaction between smoking, human leukocyte antigen (HLA) DRB1*15 and absence of HLA-A*02 with regard to; multiple sclerosis (MS) risk shows that the risk conveyed by smoking; differs depending on genetic background. We aimed to investigate whether a; similar interaction exists between passive smoking and HLA genotype.; METHODS: We used one case-control study w…	2014	Karolinska Institutet
N32CJHUA	2016	Isobe, N; Keshavan, A; Gourraud, P-A; Zhu, A H; Datta, E; Schlaeger, R; Caillier, S J; Santaniello, A; Lizée, A; Himmelstein, D S; Baranzini, S E; Hollenbach, J A; Cree, B A C; Hauser, S L; Oksenberg, J R; Henry, R G	Association of HLA Genetic Risk Burden With Disease Phenotypes in Multiple	JAMA Neurol	82	USA	JAMA Neurol	10.1001/jamaneurol.2016.0980	https://www.ncbi.nlm.nih.gov/pmc/articles/PMC5081075	IMPORTANCE: Although multiple HLA alleles associated with multiple sclerosis (MS) risk have been identified, genotype-phenotype studies in; the HLA region remain scarce and inconclusive. OBJECTIVES: To investigate; whether MS risk-associated HLA alleles also affect disease phenotypes.; DESIGN, SETTING, AND PARTICIPANTS: A cross-sectional, case-control study; comprising 652 patients with MS who ha…	2016	University of California
6TFIP6NT	2012	Martinelli-Boneschi, F; Esposito, F; Brambilla, P; Lindström, E; Lavorgna, G; Stankovich, J; Rodegher, M; Capra, R; Ghezzi, A; Coniglio, G; Colombo, B; Sorosina, M; Martinelli, V; Booth, D R; Oturai, A B; Stewart, G J; Harbo, H F; Kilpatrick, T J; Hillert, J; Rubio, J P; Abderrahim, H; Wojcik, J; Comi, G P	A genome-wide association study in progressive multiple sclerosis	Mult Scler	81	Italy	Mult Scler	10.1177/1352458512439118	http://journals.sagepub.com/doi/10.1177/1352458512439118	Background: The role played by genetic factors in influencing the clinical course of multiple sclerosis (MS) is not yet well established.	2012	San Raffaele Scientific Institute
KYV25ZEL	2015	Bettencourt, A; Carvalho, C; Leal, B; Brás, S; Lopes, D; Martins da Silva, A; Santos, E; Torres, T; Almeida, I; Farinha, F; Barbosa, P; Marinho, A; Selores, M; Correia, J; Vasconcelos, C C F; Costa, P P; da Silva, B M	The Protective Role of HLA-DRB1 13 in Autoimmune Diseases	J Immunol Res	81	Portugal	J Immunol Res	10.1155/2015/948723	https://www.scopus.com/inward/record.uri?eid=2-s2.0-84947773692&doi=10.1155%2F2015%2F948723&partnerID=40&md5=bc05bc8a91c77a2c4d8f3192566af9b8	Autoimmune diseases (AIDs) are characterized by a multifactorial aetiology and a complex genetic background, with the MHC region playing a major role. We genotyped for HLA-DRB1 locus 1228 patients with AIDs-213 with Systemic Lupus Erythematosus (SLE), 166 with Psoriasis or Psoriatic Arthritis (Ps + PsA), 153 with Rheumatoid Arthritis (RA), 67 with Systemic Sclerosis (SSc), 536 with Multiple Scler…	2015	University of Porto
XYI2DZU2	1988	Odum, N; Hyldig-Nielsen, J J; Morling, N; Sandberg-Wollheim, M; Platz, P; Svejgaard, A	HLA-DP antigens are involved in the susceptibility to multiple sclerosis	Tissue Antigens	79	Denmark	Tissue Antigens	not found	https://www.embase.com/search/results?subaction=viewrecord&id=L18163352&from=export	Forty-five unrelated patients with multiple sclerosis (MS) from Sweden and 166 Danish controls were typed for HLA-DP using Primed Lymphocyte Typing. Thirty-nine MS-patients and 63 controls were also DNA-typed with the Restriction Fragment Length Polymorphism (RFLP) technique for HLA-DP and -DR genes. The frequencies of DPw4 were 93.3% in MS patients and 72.3% in controls (relative risk, RR = 5.4,…	1988	University of Copenhagen, Denmark.
NG5QMACW	2016	Hedström, A K; Olsson, T; Alfredsson, L	Body mass index during adolescence, rather than childhood, is critical in determining MS risk	Mult Scler	79	Sweden	Mult Scler	10.1177/1352458515603798	https://www.embase.com/search/results?subaction=viewrecord&id=L610734406&from=export	Objective: Obesity in childhood and during adolescence has repeatedly been associated with increased risk of developing multiple sclerosis (MS). We aimed to investigate whether the most critical period occurs during childhood or later, during adolescence. Methods: Using a population-based case-control study (1586 cases and 2800 controls), individuals with different body sizes at age 10 and differ…	2016	Karolinska Institutet
4Y68BB9F	2004	Ballerini, C; Guerini, F R; Rombolà, G; Rosati, E; Massacesi, L; Ferrante, P; Caputo, D; Talamanca, L F; Naldi, P; Liguori, M; Alizadeh, M; Momigliano-Richiardi, P; D'Alfonso, S	HLA-multiple sclerosis association in continental Italy and correlation	J Neuroimmunol	79	Italy	J Neuroimmunol	10.1016/j.jneuroim.2004.01.015	https://www.ncbi.nlm.nih.gov/pubmed/15081263	The association with HLA-DRB1 alleles was tested in 609 Continental Italian MS patients and 836 controls. The phenotype frequency of DRB1*15; in the patients was significantly higher (0.316 vs. 0.112; p(c)<10(-6); Odds Ratio (OR)=3.64) with no dose effect. DRB1*10 was also significantly; increased (OR=2.19; p(c)=0.047) and DRB1*07 decreased (OR=0.60; p(c)=1.3 x; 10(-3)) independently of DR15 and …	2004	University Firenze
VRVACS34	1991	Francis, D A; Thompson, A J; Brookes, P; Davey, N J; Lechler, R I; McDonald, W I; Batchelor, J R	Multiple sclerosis and HLA: is the susceptibility gene really HLA-DR or	Hum Immunol	79	UK	Hum Immunol	10.1016/0198-8859(91)90108-l	https://www.ncbi.nlm.nih.gov/pubmed/1683865	Seventy-one patients with multiple sclerosis (MS) were classified into four subgroups according to the clinical pattern of their disease; their; HLA-DR and DQ polymorphisms were defined by serological methods and; analysis of Taq1 digestion fragments hybridizing with DRB, DQA, and DQB; cDNA probes. The frequencies of the polymorphisms in the patients were; compared with those of 100 control subje…	1991	Institute of Neurology, London
BELDCGFS	1998	Coraddu, F; Reyes-Yanez, M P; Parra, A; Gray, J; Smith, S I; Taylor, C J; Compston, D A S	HLA associations with multiple sclerosis in the Canary Islands	J Neuroimmunol	79	UK	J Neuroimmunol	10.1016/S0165-5728(98)00074-5	https://www.scopus.com/inward/record.uri?eid=2-s2.0-0032126141&doi=10.1016%2FS0165-5728%2898%2900074-5&partnerID=40&md5=69ab5a9a8ec46bf3064396263d39fe36		1998	University of Cambridge
K563Y92X	2007	Dean, G; Yeo, T W; Goris, A; Taylor, C J; Goodman, R S; Elian, M; Galea-Debono, A; Aquilina, A; Felice, A; Vella, M; Sawcer, S; Compston, D A S	HLA-DRB1 and multiple sclerosis in Malta	Neurology	78	Ireland	Neurology	10.1212/01.wnl.0000284598.98525.d7	https://www.ncbi.nlm.nih.gov/pubmed/18057318	BACKGROUND: By comparison with the neighboring island of Sicily, the frequency of multiple sclerosis (MS) in Malta is remarkably low. METHODS:; To explore whether the relative rarity of MS in Malta might be the result; of lower population frequencies of major histocompatibility complex; susceptibility alleles, we genotyped the HLA-DRB1 locus in 77 Maltese-born; patients (97% of the prevalent unre…	2007	University of Dublin,
9699QEA9	2010	Field, J; Browning, S R; Johnson, L J; Danoy, P; Varney, M D; Tait, B D; Gandhi, K S; Charlesworth, J C; Heard, R N S; Stewart, G J; Kilpatrick, T J; Foote, S J; Bahlo, M; Butzkueven, H; Wiley, J; Booth, D R; Taylor, B V; Brown, M A; Rubio, J P; Stankovich, J	A polymorphism in the HLA-DPB1 gene is associated with susceptibility to	PLoS One	76	Australia	PLoS One	10.1371/journal.pone.0013454	https://www.ncbi.nlm.nih.gov/pmc/articles/PMC2964313	We conducted an association study across the human leukocyte antigen (HLA) complex to identify loci associated with multiple sclerosis (MS).; Comparing 1927 SNPs in 1618 MS cases and 3413 controls of European; ancestry, we identified seven SNPs that were independently associated with; MS conditional on the others (each P ≤ 4 x 10(-6)). All associations were; significant in an independent replicat…	2010	University of Melbourne,
MXK5W298	2012	Yoshimura, S; Isobe, N; Yonekawa, T; Matsushita, T; Masaki, K; Sato, S; Kawano, Y; Yamamoto, K; Kira, J-I	Genetic and Infectious Profiles of Japanese Multiple Sclerosis Patients	PLoS One	76	Japan	PLoS One	10.1371/journal.pone.0048592	https://www.scopus.com/inward/record.uri?eid=2-s2.0-84869055331&doi=10.1371%2Fjournal.pone.0048592&partnerID=40&md5=4acb7b444f4b68a783b9211ce79e7fb9		2012	Kyushu University
TQMNTBYP	1994	Runmarker, B; Martinsson, T; Wahlström, J; Andersen, O	HLA and prognosis in multiple sclerosis	J Neurol	75	Sweden	J Neurol	10.1007/BF02033356	https://www.ncbi.nlm.nih.gov/pubmed/7931434	The patients of a multiple sclerosis (MS) incidence cohort with 25 years of longitudinal follow-up were typed for HLA-DR and DQ. This type of; cohort provides reliable data for gene frequencies and prognostic studies.; The influence of sampling bias, mainly due to mortality during the long; follow-up, was accounted for. A positive association between MS and; DR15,DQ6 was confirmed, but this haplo…	1994	University, Göteborg
JK4B78DE	2004	Fernández, Ó; Fernández, V; Alonso, A; Caballero, A; Luque, G; Bravo, M L; León, A; Mayorga, C; Leyva, L; De Ramón, E	DQB1*0602 allele shows a strong association with multiple sclerosis in patients in Malaga, Spain	J Neurol	74	Spain	J Neurol	10.1007/s00415-004-0350-2	https://www.proquest.com/docview/218145235?pq-origsite=gscholar&fromopenview=true		2004	University of Malaga
JFSDZAW6	2011	Orton, S.-M.; Ramagopalan, S V; Para, A E; Lincoln, M R; Handunnetthi, L; Chao, M J; Morahan, J; Morrison, K M; Sadovnick, A D; Ebers, G C	Vitamin D metabolic pathway genes and risk of multiple sclerosis in Canadians	J Neurol Sci	74	UK	J Neurol Sci	10.1016/j.jns.2011.02.032	https://www.scopus.com/inward/record.uri?eid=2-s2.0-79955680247&doi=10.1016%2Fj.jns.2011.02.032&partnerID=40&md5=7cf0d581c71e6d9d89691f3907253123		2011	University of Oxford
HY4N7IKJ	2000	Sellebjerg, F; Christiansen, M; Jensen, J; Frederiksen, J L	Immunological effects of oral high-dose methylprednisolone in acute optic neuritis and multiple sclerosis	Eur J Neurol	73	Denmark	Eur J Neurol	10.1046/j.1468-1331.2000.00074.x	https://www.scopus.com/inward/record.uri?eid=2-s2.0-0034465872&doi=10.1046%2Fj.1468-1331.2000.00074.x&partnerID=40&md5=b0e81257f3d255b8c55a20df297410a3		2000	University of Copenhagen,
ESXD9B22	2012	Cox, M B; Ban, M; Bowden, N A; Baker, A; Scott, R J; Lechner-Scott, J	Potential association of vitamin D receptor polymorphism Taq1 with multiple sclerosis	Mult Scler	73	Australia	Mult Scler	10.1177/1352458511415562	https://www.scopus.com/inward/record.uri?eid=2-s2.0-84855930078&doi=10.1177%2F1352458511415562&partnerID=40&md5=edb1188519a8283a9275937f530e4248		2012	University of Newcastle
IS6HSLZU	1996	Musette, P; Bequet, D; Delarbre, C; Gachelin, G; Kourilsky, P; Dormont, D	Expansion of a recurrent Vβ5.3+ T-cell population in newly diagnosed and untreated HLA-DR2 multiple sclerosis patients	Proc Natl Acad Sci	72	France	Proc Natl Acad Sci	10.1073/pnas.93.22.12461	https://www.embase.com/search/results?subaction=viewrecord&id=L26367166&from=export	We have used a PCR-based technology to study the Vβ5 and Vβ17 repertoire of T-cell populations in HLA-DR2, multiple sclerosis (MS) patients. We have found that the five MS DR2 patients studied present, at the moment of diagnosis and prior to any treatment, a marked expansion of a CD4+ T-cell population hearing Vβ5-Jβ1.4 β chains. The sequences of the complementarity-determining region 3 of the ex…	1996	Institut Pasteur,
8KYGUR8E	2001	Weatherby, S J M; Thomson, W; Pepper, L; Donn, R; Worthington, J; Mann, C L A; Davies, M B; Fryer, A A; Boggild, M D; Young, C A; Jones, P W; Strange, R C; Ollier, W E R; Hawkins, C P	HLA-DRB1 and disease outcome in multiple sclerosis	J Neurol	72	UK	J Neurol	10.1007/s004150170205	https://www.embase.com/search/results?subaction=viewrecord&id=L32323869&from=export	The association between susceptibility to multiple sclerosis (MS) and the class II MHC allele HLA-DRB1*15 is well established although a possible relationship between this allele and outcome in MS is less clear. HLA-DRB1 typing was performed on 375 unrelated white patients with clinically definite MS and on 367 healthy controls. Putative associations of the gene with outcome were examined by divi…	2001	Keele University
CUW72MSI	1992	Serjeantson, S W; Gao, X; Hawkins, B R; Higgins, D A; Yu, Y L	Novel HLA-DR2-related haplotypes in Hong Kong Chinese implicate the	Int J Immunogenet	72	Australia	Int J Immunogenet	10.1111/j.1744-313x.1992.tb00043.x	https://www.ncbi.nlm.nih.gov/pubmed/1567812	Multiple sclerosis (MS) is strongly associated with the HLA-Dw2 haplotype DRw15.DQw6 in Caucasoids, although the relative contributions of DR and DQ; loci to disease susceptibility are unknown. The situation is further; complicated by the apparent lack of an association between DR2 and MS in; Orientals. This study examined 42 DR2-positive chromosomes in healthy; Chinese and 12 DR2-positive chromo…	1992	Australian National University
QCTN8AVN	1993	Beall, S S; Biddison, W E; McFarlin, D E; McFarland, H F; Hood, L E	Susceptibility for multiple sclerosis is determined, in part, by	J Neuroimmunol	72	Canada	J Neuroimmunol	10.1016/0165-5728(93)90163-s	https://www.ncbi.nlm.nih.gov/pubmed/8101191	Genetic makeup thought to affect susceptibility to multiple sclerosis (MS) and current evidence suggests that multiple genes may be involved. We have; mapped a potential susceptibility gene or genes in the germ-line T cell; receptor (TcR) V beta region of multiple sclerosis (MS) patients. Six; restriction fragment length polymorphisms (RFLPs) spanning approximately; 600 kb of the TcR V beta regio…	1993	University of British Columbia, Vancouver.
4HYYYX78	1993	Salvetti, M; Ristori, G; D'Amato, M; Buttinelli, C; Falcone, M; Fieschi, C; Wekerle, H; Pozzilli, C	Predominant and stable T cell responses to regions of myelin basic protein can be detected in individual patients with multiple sclerosis	Eur J Immunol	72	Italy	Eur J Immunol	10.1002/eji.1830230606	https://www.scopus.com/inward/record.uri?eid=2-s2.0-0027222546&doi=10.1002%2Feji.1830230606&partnerID=40&md5=b0968caaf5eba0d4729feb47cbe64c76		1993	University La Sapienza, Italy.
VMQZHER5	2007	Alves-Leon, S V; Papais Alvarenga, R M; Magalhães, M; Alvarenga, M; Thuler, L C S; Fernández y Fernández, Ó	Ethnicity-dependent association of HLA DRB1-DQA1-DQB1 alleles in Brazilian	Acta Neurol Scand	71	Brazil	Acta Neurol Scand	10.1111/j.1600-0404.2006.00750.x	https://www.ncbi.nlm.nih.gov/pubmed/17489940	OBJECTIVE: The present study focused on human leukocyte antigen (HLA) DQB1, DQA1 and DRB1 allelic variation according to ethnicity and analyzed; whether susceptibility to multiple sclerosis (MS) depends on population; characteristics. METHODS: Eighty-eight healthy African-Brazilians and 92; healthy white Brazilians living in Rio de Janeiro City were selected and; the HLA phenotype between the two…	2007	Federal University of Rio de Janeiro
PNKP2H9T	2003	Nejentsev, S; Laaksonen, M; Tienari, P J; Fernández, Ó; Cordell, H; Ruutiainen, J; Wikström, J; Pastinen, T; Kuokkanen, S; Hillert, J; Ilonen, J	Intercellular adhesion molecule-1 K469E polymorphism: Study of association with multiple sclerosis	Hum Immunol	71	Finland	Hum Immunol	10.1016/S0198-8859(02)00825-X	https://www.scopus.com/inward/record.uri?eid=2-s2.0-20244388365&doi=10.1016%2FS0198-8859%2802%2900825-X&partnerID=40&md5=e709c2fb79ece582fcb42726ec10e566		2003	University of Turku, Finland.
DTUGQCNR	2012	Irizar, H; Muñoz-Culla, M; Zuriarrain, O; Goyenechea, E; Castillo-Triviño, T; Prada, A; Saenz-Cuesta, M; De Juan, D; Lopez de Munain, A; Olascoaga, J; Otaegui, D	HLA-DRB1*15:01 and multiple sclerosis: a female association?	Mult Scler	70	Spain	Mult Scler	10.1177/1352458511426813	http://journals.sagepub.com/doi/10.1177/1352458511426813	Background: The association between multiple sclerosis (MS) and the HLA-DRB1*15:01 haplotype has been proven to be strong, but its molecular basis remains unclear. Vitamin D receptor (VDR) gene variants and sex have been proposed to modulate this association.	2012	Biodonostia University San Sebastian Spain
CAJYYIBA	2011	Simon, K C; Munger, K L; Kraft, P; Hunter, D J; De Jager, P L; Ascherio, A	Genetic predictors of 25-hydroxyvitamin D levels and risk of multiple sclerosis	J Neurol	70	USA	J Neurol	10.1007/s00415-011-6001-5	https://www.ncbi.nlm.nih.gov/pmc/articles/PMC3746024/		2011	University Harvard
VYDCSW8P	1994	Roth, M P; Nogueira, L; Coppin, H; Clanet, M; Clayton, J; Cambon-Thomsen, A	Tumor necrosis factor polymorphism in multiple sclerosis: no additional	J Neuroimmunol	70	France	J Neuroimmunol	10.1016/0165-5728(94)90133-3	https://www.ncbi.nlm.nih.gov/pubmed/8157738	In order to investigate whether genes coding for tumor necrosis factors (TNF) contribute to the pathogenesis of multiple sclerosis (MS) and also; whether they have a non-random association with the MS associated; HLA-DRB1*1501-DQA1*0102-DQB1*0602 haplotype, 40 MS patients and their; parents were characterized at four polymorphic loci in the region of the; TNF genes: a NcoI RFLP and three microsat…	1994	University Toulouse France
W3MVFTZY	2013	Isobe, N; Gourraud, P-A; Harbo, H F; Caillier, S J; Santaniello, A; Khankhanian, P; Maiers, M; Spellman, S; Cereb, N; Yang, S; Pando, M J; Piccio, L; Cross, A H; De Jager, P L; Cree, B A C; Hauser, S L; Oksenberg, J R	Genetic risk variants in African Americans with multiple sclerosis	Neurology	69	USA	Neurology	10.1212/WNL.0b013e31829bfe2f	https://pubmed.ncbi.nlm.nih.gov/23771490/		2013	University of California San Francisco
IZKG3FY7	2007	Burfoot, R K; Jensen, C J; Field, J; Stankovich, J; Varney, M D; Johnson, L J; Butzkueven, H; Booth, D R; Bahlo, M; Tait, B D; Taylor, B V; Speed, T P; Heard, R; Stewart, G J; Foote, S J; Kilpatrick, T J; Rubio, J P	SNP mapping and candidate gene sequencing in the class I region of the HLA	Tissue Antigens	69	Australia	Tissue Antigens	10.1111/j.1399-0039.2007.00962.x	https://www.ncbi.nlm.nih.gov/pubmed/17971048	This study is an extension to previously published work that has linked variation in the human leukocyte antigen (HLA) class I region with; susceptibility to multiple sclerosis (MS) in Australians from the Island; State of Tasmania. Single nucleotide polymorphism (SNP) mapping was; performed on an 865-kb candidate region (D6S1683-D6S265) in 166 Tasmanian; MS families, and seven candidate genes ub…	2007	University of Melbourne
SUEBG4J5	2009	Ramagopalan, S V; Link, J; Byrnes, J K; Dyment, D A; Giovannoni, G; Hintzen, R Q; Sundqvist, E; Kockum, I; Smestad, C; Lie, B A; Harbo, H F; Padyukov, L; Alfredsson, L; Olsson, T; Sadovnick, A D; Hillert, J; Ebers, G C	HLA-DRB1 and month of birth in multiple sclerosis	Neurology	69	UK	Neurology	10.1212/WNL.0b013e3181c679f3	https://www.ncbi.nlm.nih.gov/pubmed/20018638	BACKGROUND: Multiple sclerosis (MS) displays a month-of-birth effect, with an excess of individuals being born in the spring and a deficit in the; winter. This effect was shown to be more pronounced in familial cases of; MS. In the present study, we investigated whether this month-of-birth; association has any relation to the principal MS susceptibility gene,; HLA-DRB1. METHODS: A total of 4,834 …	2009	University of Oxford,
C7YPEH4Q	1998	Fukazawa, T; Kikuchi, S; Sasaki, H; Hamada, K; Hamada, T; Miyasaka, K; Tashiro, K	The significance of oligoclonal bands in multiple sclerosis in Japan: Relevance of immunogenetic backgrounds	J Neurol Sci	68	Japan	J Neurol Sci	10.1016/S0022-510X(98)00127-0	https://www.embase.com/search/results?subaction=viewrecord&id=L28342086&from=export	We compared clinical and demographic features, MRI findings, and HLA profiles of 57 Japanese patients with multiple sclerosis (MS) between groups with and without oligoclonal IgG bands (OCB) in the cerebrospinal fluid (CSF). Patients with the optic-spinal form of MS (OpS-MS) or acute transverse myelopathy (ATM), which are distinctive and relatively common in Japanese MS, were excluded in this stu…	1998	Sapporo University
KGKFIZ39	2010	Cree, B A C; Rioux, J D; McCauley, J L; Gourraud, P-A; Goyette, P; McElroy, J P; De Jager, P L; Santaniello, A; Vyse, T J; Gregersen, P K; Mirel, D; Hafler, D A; Haines, J L; Pericak-Vance, M A; Compston, D A S; Sawcer, S ; Oksenberg, J R; Hauser, S L	A major histocompatibility Class I locus contributes to multiple sclerosis	PLoS One	68	USA	PLoS One	10.1371/journal.pone.0011296	https://www.ncbi.nlm.nih.gov/pmc/articles/PMC2892470	BACKGROUND: In Northern European descended populations, genetic susceptibility for multiple sclerosis (MS) is associated with alleles of; the human leukocyte antigen (HLA) Class II gene DRB1. Whether other major; histocompatibility complex (MHC) genes contribute to MS susceptibility is; controversial. METHODOLOGYPRINCIPAL FINDINGS: A case control analysis was; performed using 958 single nucleotid…	2010	University of California San Francisco
TRK4RLYH	2015	van Luijn, M M; Kreft, K L; Jongsma, M L; Mes, S W; Wierenga-Wolf, A F; van Meurs, M; Melief, M-J; Van der Kant, R; Janssen, L; Janssen, H; Tan, R; Priatel, J J; Neefjes, J; Laman, J D; Hintzen, R Q	Multiple sclerosis-associated CLEC16A controls HLA class II expression via	Brain	68	Netherlands	Brain	10.1093/brain/awv080	https://www.ncbi.nlm.nih.gov/pmc/articles/PMC4614123	C-type lectins are key players in immune regulation by driving distinct functions of antigen-presenting cells. The C-type lectin CLEC16A gene is; located at 16p13, a susceptibility locus for several autoimmune diseases,; including multiple sclerosis. However, the function of this gene and its; potential contribution to these diseases in humans are poorly understood.; In this study, we found a str…	2015	Rotterdam Erasmus MC, University
MYP6BY2V	1999	Allcock, R J; De La Concha, E G; Fernández-Arquero, M; Vigil, P; Conejero, L; Arroyo, R; Price, P	Susceptibility to multiple sclerosis mediated by HLA-DRB1 is influenced by	Hum Immunol	68	Australia	Hum Immunol	10.1016/s0198-8859(99)00127-5	https://www.ncbi.nlm.nih.gov/pubmed/10626741	Susceptibility to multiple sclerosis (MS) is clearly associated with human leukocyte antigen (HLA)-DRB1*1501, but some studies show associations with; HLA-B7 and -B18. These are often co-expressed with DRB1*1501 in the; ancestral haplotypes (AH) denoted 7.1 (HLA-A3, B7, tumor necrosis factor; TNFa11b4, DRB1*1501) and 18.1 (HLA-A25, B18, TNFa10b4, DRB 1*1501). Here; we present a systematic study o…	1999	University of Western Australia
YY6NC7H8	2017	Hedström, A K; Katsoulis, M; Hössjer, O; Bomfim, I L; Oturai, A B; Søndergaard, H B; Sellebjerg, F; Ullum, H; Thørner, L W; Gustavsen, M W; Harbo, H F; Obradovic, D; Gianfrancesco, M A; Barcellos, L F; Schaefer, C A; Hillert, J; Kockum, I; Olsson, T; Alfredsson, L	The interaction between smoking and HLA genes in multiple sclerosis:	Eur J Epidemiol	67	Sweden	Eur J Epidemiol	10.1007/s10654-017-0250-2	https://www.ncbi.nlm.nih.gov/pmc/articles/PMC5680370	Interactions between environment and genetics may contribute to multiple sclerosis (MS) development. We investigated whether the previously; observed interaction between smoking and HLA genotype in the Swedish; population could be replicated, refined and extended to include other; populations. We used six independent case-control studies from five; different countries (Sweden, Denmark, Norway, Se…	2017	Karolinska Institutet
9MZ7RRZ8	2012	Guerini, F R; Cagliani, R; Forni, D; Agliardi, C; Caputo, D; Cassinotti, A; Galimberti, D; Fenoglio, C; Biasin, M; Asselta, R; Scarpini, E; Comi, G P; Bresolin, N; Clerici, M; Sironi, M	A functional variant in ERAP1 predisposes to multiple sclerosis	PLoS One	66	Italy	PLoS One	10.1371/journal.pone.0029931	https://www.scopus.com/inward/record.uri?eid=2-s2.0-84855764355&doi=10.1371%2Fjournal.pone.0029931&partnerID=40&md5=7d15dc096d0e2e832c89ae37c74d0920		2012	University Milano, Italy
YXSBMM7P	1990	Begovich, A B; Helmuth, R C; Oksenberg, J R; Sakai, K; Tabira, T; Sasazuki, T; Steinman, L; Erlich, H A	HLA-DPβ and susceptibility to multiple sclerosis: An analysis of caucasoid and Japanese patient populations	Hum Immunol	65	USA	Hum Immunol	10.1016/0198-8859(90)90031-J	https://www.embase.com/search/results?subaction=viewrecord&id=L20212136&from=export	Nonradioactive sequence-specific oligonucleotide (SSO) probes specific for the HLA-DPβ locus have been used in a simple dot-blot assay to DPβ-type samples amplified by the polymerase chain reaction (pcr) from Caucasoid (n = 24) and Japanese (n = 23) patients with multiple sclerosis (ms) as well as ethnically matched controls. In contrast to previous reports, no DPβ allele was found to be increase…	1990	California University
CW985AEU	2013	Mero, I L; Gustavsen, M W; Sæther, H S; Flåm, S T; Berg-Hansen, P; Søndergaard, H B; Jensen, P E H; Berge, T; Bjølgerud, A; Muggerud, A; Aarseth, J H; Myhr, K M; Celius, E G; Sellebjerg, F; Hillert, J; Alfredsson, L; Olsson, T; Oturai, A B; Kockum, I; Lie, B A; Andreassen, B K; Harbo, H F	Oligoclonal Band Status in Scandinavian Multiple Sclerosis Patients Is Associated with Specific Genetic Risk Alleles	PLoS One	63	Norway	PLoS One	10.1371/journal.pone.0058352	https://dx.plos.org/10.1371/journal.pone.0058352		2013	Oslo University
98TR33CA	2009	Lorentzen, A R; Karlsen, T H; Olsson, M; Smestad, C; Mero, I L; Woldseth, B; Sun, J-Y; Senitzer, D; Celius, E G; Thorsby, E; Spurkland, A; Lie, B A; Harbo, H F	Killer immunoglobulin-like receptor ligand HLA-Bw4 protects against	Ann Neurol	63	Norway	Ann Neurol	10.1002/ana.21695	https://www.ncbi.nlm.nih.gov/pubmed/19630074	OBJECTIVE: Multiple sclerosis (MS) is a chronic inflammatory disease affecting the central nervous system. A human leukocyte antigen (HLA); class II association is well established (DRB1*1501-DQB1*0602), but more; recently HLA class II-independent associations with HLA class I variants; have also been reported. The HLA class I (HLA-A, -B, -C) molecules serve; as ligands for both T-cell receptors …	2009	Oslo University
2GN7PRC3	1998	Ito, H; Yamasaki, K; Kawano, Y; Horiuchi, I; Yun, C; Nishimura, Y; Kira, J-I	HLA-DP-associated susceptibility to the optico-spinal form of multiple	Tissue Antigens	63	Japan	Tissue Antigens	10.1111/j.1399-0039.1998.tb02282.x	https://www.ncbi.nlm.nih.gov/pubmed/9756407	We studied polymorphism of the HLA-DP gene in 46 patients with optico-spinal form (Asian type) multiple sclerosis (MS) showing recurrent; opticomyelitis and 46 patients with Western type MS with disseminated; central nervous system involvement. We previously reported a significant; association between an HLA-DRB1 *1501-DRB5*0101 haplotype and; susceptibility to Western type but not Asian type MS.…	1998	Kumamoto University
NAVT7G3F	1998	Coraddu, F; Sawcer, S; Feakes, R; Chataway, J; Broadley, S; Jones, H B; Clayton, D; Gray, J; Smith, S; Taylor, C J; Goodfellow, P N; Compston, D A S	HLA typing in the United Kingdom multiple sclerosis genome screen	Neurogenetics	63	UK	Neurogenetics	10.1007/s100480050048	https://www.ncbi.nlm.nih.gov/pubmed/9933297	The United Kingdom multiple sclerosis genome screen demonstrated a peak maximum lod score of 2.8 in the HLA region, together with statistically; significant excess transmission of the 121-base pair (bp) allele of the; tumour necrosis factor-a marker. In order to determine whether this; association is independent of the established HLA association, or simply a; consequence of the 121-bp allele bei…	1998	University of Cambridge
KFAIN4FQ	2011	Buck, D; Cepok, S; Hoffmann, S; Grummel, V; Jochim, A; Berthele, A; Hartung, H P; Wassmuth, R; Hemmer, B	Influence of the HLA-DRB1 genotype on antibody development to interferon	Arch Neurol	62	Germany	Arch Neurol	10.1001/archneurol.2011.65	https://www.ncbi.nlm.nih.gov/pubmed/21482927	OBJECTIVE: To determine relevant HLA-DRB1 alleles associated with the susceptibility of anti-interferon beta antibody development in a large; patient cohort. DESIGN: In a case-control study, HLA-DRB1 genotyping was; performed in a discovery cohort (n = 268) and a validation cohort (n =; 825). SETTING: Patients were recruited in Germany by primary care; physicians and neurologists and were mainly …	2011	Technische Universität München, Munich, Germany.
FV9DTTJW	2009	Bergamaschi, L; Leone, M A; Fasano, M E; Guerini, F R; Ferrante, D; Bolognesi, E; Barizzone, N; Corrado, L; Naldi, P; Agliardi, C; Dametto, E; Salvetti, M; Visconti, A; Galimberti, D; Scarpini, E; Vercellino, M; Bergamaschi, R; Monaco, F; Caputo, D; Momigliano-Richiardi, P; D'Alfonso, S	HLA-class I markers and multiple sclerosis susceptibility in the Italian	Genes Immun	61	Italy	Genes Immun	10.1038/gene.2009.101	https://www.ncbi.nlm.nih.gov/pmc/articles/PMC2834350	Previous studies reported an association with multiple sclerosis (MS) of distinct HLA-class I markers, namely HLA-A*02, HLA-Cw*05 and MOG-142L. In; this work, we tested the association with MS of A*02 and Cw*05 in 1273; Italian MS patients and 1075 matched controls, which were previously; analyzed for MOG-142, and explored the relationship among these three; markers in modulating MS risk. HLA-A*0…	2009	Piedmont University
BE5S8ZEF	2009	Idiman, E; Özakbas, S; Dogan, Y; Kosehasanogullari, G	The significance of oligoclonal bands in multiple sclerosis: Relevance of demographic and clinical features, and immunogenetic backgrounds	J Neuroimmunol	61	Turkey	J Neuroimmunol	10.1016/j.jneuroim.2009.04.014	https://www.scopus.com/inward/record.uri?eid=2-s2.0-67649884741&doi=10.1016%2Fj.jneuroim.2009.04.014&partnerID=40&md5=9b7bf9e58e8fb44a341d59505650924c		2009	Dokuz Eylul University
XL5BJIJE	2017	Maltby, V E; Lea, R A; Sanders, K A; White, N; Benton, M C; Scott, R J; Lechner-Scott, J	Differential methylation at MHC in CD4(+) T cells is associated with	Clin Epigenetics	60	Australia	Clin Epigenetics	10.1186/s13148-017-0371-1	https://www.ncbi.nlm.nih.gov/pmc/articles/PMC5516341	BACKGROUND: Although many genetic variants have been associated with multiple sclerosis (MS) risk, they do not explain all the disease risk and; there remains uncertainty as to how these variants contribute to disease.; DNA methylation is an epigenetic mechanism that can influence gene; expression and has the potential to mediate the effects of environmental; factors on MS. In a previous study, w…	2017	Newcastle University
AKAZT4R5	2006	Fainardi, E; Rizzo, R; Melchiorri, L; Castellazzi, M; Paolino, E; Tola, M R; Granieri, E; Baricordi, O R	Intrathecal synthesis of soluble HLA-G and HLA-I molecules are	Mult Scler	59	Italy	Mult Scler	10.1191/1352458506ms1241oa	https://www.ncbi.nlm.nih.gov/pubmed/16459714	The aim of this study was to provide further insight into the effective contribution of classical soluble HLA-A, B and C class Ia (sHLA-I) and; on-classical soluble HLA-G class Ib (sHLA-G) molecules in immune; dysregulation occurring in multiple sclerosis (MS). We evaluated by; enzyme-linked immunosorbent assay (ELISA) technique intrathecal synthesis; and cerebrospinal fluid (CSF) and serum level…	2006	University of Ferrara,
2ISR3UU6	2002	Favorova, O O; Andreewski, T V; Boiko, A N; Sudomoina, M A; Alekseenkov, A D; Kulakova, O G; Slanova, A V; Gusev, E I	The chemokine receptor CCR5 deletion mutation is associated with MS in HLA-DR4-positive Russians	Neurology	59	Russia	Neurology	10.1212/01.WNL.0000035626.92372.0A	https://www.scopus.com/inward/record.uri?eid=2-s2.0-0037180415&doi=10.1212%2F01.WNL.0000035626.92372.0A&partnerID=40&md5=e3c6154adb81625d98fe22210e4d1d91		2002	Russian State Medical University, Moscow, Russia.
IN8NRGFL	1993	Liblau, R; Van Endert, P M; Sandberg-Wollheim, M; Patel, S D; Lopez, M T; Land, S; Fugger, L; McDevitt, H O	Antigen processing gene polymorphisms in HLA-DR2 multiple sclerosis	Neurology	58	USA	Neurology	not found	https://www.embase.com/search/results?subaction=viewrecord&id=L23177722&from=export	The association between multiple sclerosis (MS) and alleles of the HLA class II genes indicates that at least one MS susceptibility gene is linked to the HLA class II region. However, the actual locus responsible has not been precisely identified. The recent cloning of new genes involved in antigen processing that map within the HLA class II region led us to investigate-using the restriction frag…	1993	Stanford University
5BTY54X7	2010	Bronson, P G; Caillier, S J; Ramsay, P P; McCauley, J L; Zuvich, R L; De Jager, P L; Rioux, J D; Ivinson, A J; Compston, D A S; Hafler, D A; Sawcer, S ; Pericak-Vance, M A; Haines, J L; Hauser, S L; Oksenberg, J R; Barcellos, L F	CIITA variation in the presence of HLA-DRB1*1501 increases risk for	Hum Mol Genet	58	USA	Hum Mol Genet	10.1093/hmg/ddq101	https://www.ncbi.nlm.nih.gov/pmc/articles/PMC2865376	The MHC class II transactivator gene (CIITA) is an important transcription factor regulating gene required for HLA class II MHC-restricted antigen; presentation. Association with HLA class II variation, particularly; HLA-DRB1*1501, has been well-established for multiple sclerosis (MS). In; addition, the -168AG CIITA promoter variant (rs3087456) has been reported; to be associated with MS. Thus, a…	2010	University of California Berkeley
9BPRATA8	2008	Sundström, P; Nyström, L; Jidell, E; Hallmans, G	EBNA-1 reactivity and HLA DRB1*1501 as statistically independent risk	Mult Scler	58	Sweden	Mult Scler	10.1177/1352458508092353	https://www.ncbi.nlm.nih.gov/pubmed/18573815	OBJECTIVES AND METHODS: The interaction between the two best documented risk factors (human leukocyte antigen HLA class II DRB1*1501; positivity and Epstein-Barr virus elevated Epstein-Barr nuclear antigen; 1 (EBNA-1) antibody reactivity) for multiple sclerosis (MS) was studied; in a case-control study of biobank samples from 109 MS cases and 212; matched referents. RESULTS: Multivariate logistic…	2008	Umeå University
3JCVULJF	2009	Stankovich, J; Butzkueven, H; Marriott, M; Chapman, C; Tubridy, N; Tait, B D; Varney, M D; Taylor, B V; Foote, S J; Consortium, ANZgene; Kilpatrick, T J; Rubio, J P	HLA-DRB1 associations with disease susceptibility and clinical course in	Tissue Antigens	58	Australia	Tissue Antigens	10.1111/j.1399-0039.2009.01262.x	https://www.ncbi.nlm.nih.gov/pubmed/19392788	Human leucocyte antigen (HLA)-DRB1*1501 and other class II alleles influence susceptibility to multiple sclerosis (MS), but their; contribution if any to the clinical course of MS remains uncertain. Here,; we have investigated DRB1 alleles in a large sample of 1230 Australian MS; cases, with some enrichment for subjects with primary progressive (PPMS); disease (n = 246) and 1210 healthy controls.…	2009	The Menzies Research Institute, Hobart
69U65KUF	2006	Favorova, O O; Favorov, A V; Boiko, A N; Andreewski, T V; Sudomoina, M A; Alekseenkov, A D; Kulakova, O G; Gusev, E I; Parmigiani, G; Ochs, M F	Three allele combinations associated with multiple sclerosis	BMC Med Genet	58	Russia	BMC Med Genet	10.1186/1471-2350-7-63	https://www.scopus.com/inward/record.uri?eid=2-s2.0-33748186680&doi=10.1186%2F1471-2350-7-63&partnerID=40&md5=eb2c5dc5aa2353b8efc26ad0a14a1642		2006	Russian State Medical University, Moscow, Russia.
3QN34SXT	2007	Silva, A M; Pereira, C; Bettencourt, A; Carvalho, C; Couto, A R; Leite, M I; Marta, M; Freijo, M; Costa, P P; Mendonça, D; Monteiro, L; Armas, J B; Martins, B	The role of HLA-DRB1 alleles on susceptibility and outcome of a Portuguese	J Neurol Sci	57	Portugal	J Neurol Sci	10.1016/j.jns.2007.02.033	https://www.ncbi.nlm.nih.gov/pubmed/17412364	BACKGROUND: The association between susceptibility to multiple sclerosis (MS) and HLA-DRB1*15 has been reported in various European populations.; OBJECTIVE: To investigate the relationship between MS, HLA-DRB1*15 and; other DRB1 alleles in a Portuguese population and their association with; clinical course of MS. METHODS: The HLA-DRB1 alleles were analyzed by; PCR-SSP in 248 MS patients and 282 h…	2007	Porto University
Z26D9S3W	2014	Harbo, H F; Isobe, N; Berg-Hansen, P; Bos, S D; Caillier, S J; Gustavsen, M W; Mero, I L; Celius, E G; Hauser, S L; Oksenberg, J R; Gourraud, P-A	Oligoclonal bands and age at onset correlate with genetic risk score in multiple sclerosis	Mult Scler	56	Norway	Mult Scler	10.1177/1352458513506503	https://journals.sagepub.com/doi/10.1177/1352458513506503		2014	Oslo University
HXT9KGTF	1995	Al-Din, A S N; El-Khateeb, M; Kurdi, A; Mubaidin, A; Wriekat, A; Al-Shehab, A; Khalil, R W	Multiple sclerosis in Arabs in Jordan	J Neurol Sci	56	Jordan	J Neurol Sci	10.1016/0022-510X(95)00092-G	https://www.embase.com/search/results?subaction=viewrecord&id=L25208992&from=export	In a 2-year hospital-based study (1992 and 1993), there were 131 multiple sclerosis patients attending 2 large referral hospitals in Jordan. Based on MS/ALS case ratios an overall rate of 32.1 (95% CI 19.7-55.2) was estimated. There were 126 Arabs of whom 84 were Palestinians and 36 indigenous Jordanians. Comparison of these subgroups, which had a similar age distribution revealed that the diseas…	1995	Jordan University
FLYUYVS5	2002	Kikuchi, S; Fukazawa, T; Niino, M; Yabe, I; Miyagishi, R; Hamada, T; Tashiro, K	Estrogen receptor gene polymorphism and multiple sclerosis in Japanese patients: Interaction with HLA-DRB1*1501 and disease modulation	J Neuroimmunol	56	Japan	J Neuroimmunol	10.1016/S0165-5728(02)00140-6	https://www.embase.com/search/results?subaction=viewrecord&id=L34722366&from=export	We investigated PvuII and XbaI polymorphism in the estrogen receptor gene (ERG) and HLA-DRB1*1501 positivity in 116 conventional multiple sclerosis (MS) patients and 101 healthy controls in a Japanese population. Logistic analysis revealed independent associations of [P] allele in the profiles for PvuII (p=0.0005, adjusted odds ratio (aOR)=3.17) and DRB1*1501 (p=0.0089, aOR=2.61) with conventiona…	2002	Hokkaido University, Sapporo
8YJUVZHT	1993	Tienari, P J; Wikström, J; Koskimies, S; Partanen, J; Palo, J; Peltonen, L	Reappraisal of HLA in multiple sclerosis: close linkage in multiplex	Eur J Hum Genet	56	Finland	Eur J Hum Genet	10.1159/000472423	https://www.ncbi.nlm.nih.gov/pubmed/8081940	Although association between multiple sclerosis (MS) and HLA-DR2,DQw6 has been well documented, family studies have not established linkage to HLA.; Here we have (1) carried out an HLA-DQA1, -DQB1 association study in; unrelated patients and controls, and (2) analyzed linkage between MS and; HLA in multiplex families using both nonparametric and parametric methods.; The subjects and families were…	1993	University Helsinki, NHPI
2ZMYJU55	2012	Asgari, N; Nielsen, C; Stenager, E; Kyvik, K O; Lillevang, S T	HLA, PTPN22 and PD-1 associations as markers of autoimmunity in neuromyelitis optica	Mult Scler	55	Denmark	Mult Scler	10.1177/1352458511417480	https://www.embase.com/search/results?subaction=viewrecord&id=L364105382&from=export	Background: Neuromyelitis optica (NMO) is a disease with autoimmune characteristics. A genetic autoimmune dependency for NMO has not been clarified in detail.Objective: To investigate immunogenetic aspects of NMO.Methods: Forty-one patients with NMO and 42 patients with multiple sclerosis (MS) were diagnosed in a population-based Caucasian cohort. HLA DQA1, DQB1, and DRB1 alleles were determined.…	2012	University of Southern Denmark
GCFS7FP5	2000	Alvarado-de la Barrera, C; Zúñiga-Ramos, J; Ruíz-Morales, J A; Estañol, B; Granados, J; Llorente, L	HLA class II genotypes in Mexican Mestizos with familial and nonfamilial	Neurology	55	Mexico	Neurology	10.1212/wnl.55.12.1897	https://www.ncbi.nlm.nih.gov/pubmed/11134391	Predisposition to MS is associated with the HLA-DR2 antigen in white patients. The authors investigated the genetic factors behind the; increasing frequency of MS in the Mexican population. HLA-DR and DQ were; analyzed in 17 patients with MS, 15 of their first-degree relatives, and; 99 healthy ethnically matched controls. DR2 or DR3 was found in 15 of 17; patients. In controls, both alleles had f…	2000	University of Mexico
ZKZVS3SZ	1994	Hillert, J; Käll, T; Vrethem, M; Fredrikson, S; Ohlson, M; Olerup, O	The HLA-Dw2 haplotype segregates closely with multiple sclerosis in	J Neuroimmunol	55	Sweden	J Neuroimmunol	10.1016/0165-5728(94)90219-4	https://www.ncbi.nlm.nih.gov/pubmed/8300862	Multiple sclerosis (MS) is associated with the HLA class II specificity Dw2, but the importance of its influence has been questioned, since; sib-pair analysis has failed to show linkage with this haplotype. However,; the use of 'identity by descent' (IBD) analysis may not be ideal, since it; does not make use of the facts that (i) the Dw2-haplotype is the only; haplotype with a confirmed role in …	1994	Karolinska Institute,
NMZ6CLXM	2004	Modin, H; Olsson, W; Hillert, J; Masterman, T	Modes of action of HLA-DR susceptibility specificities in multiple	Am J Hum Genet	54	Sweden	Am J Hum Genet	10.1086/420977	https://www.ncbi.nlm.nih.gov/pmc/articles/PMC1182099		2004	United States
3N97WLAR	2003	Zivadinov, R; Uxa, L; Zacchi, T; Nasuelli, D; Ukmar, M; Furlan, C; Pozzi-Mucelli, R; Tommasi, M A; Locatelli, L; Ulivi, S; Bratina, A; Bosco, A; Grop, A; Cazzato, G; Zorzon, M	HLA genotypes and disease severity assessed by magnetic resonance imaging	J Neurol	54	Italy	J Neurol	10.1007/s00415-003-0164-7	https://www.ncbi.nlm.nih.gov/pubmed/14504973	The objective of the study was to examine the relationship between HLA genotypes and disease severity as measured by brain MRI quantitative; markers of demyelinating and destructive pathology in patients with; multiple sclerosis (MS). We studied 100 patients with MS and 122 age,; sex-, ethnic- and residence-matched controls. The DNA extraction and the; genomic typing (A, B, DRB1 and DQB1 loci) we…	2003	University of Trieste
DUJAQJZ6	2006	Laroni, A; Calabrese, M; Perini, P; Albergoni, M P; Ranzato, F; Tiberio, M; Battistin, L; Gallo, P	Multiple sclerosis and autoimmune diseases: epidemiology and HLA-DR	J Neurol	54	Italy	J Neurol	10.1007/s00415-006-0084-4	https://www.ncbi.nlm.nih.gov/pubmed/16502215	An autoimmune background is thought to characterize the families of multiple sclerosis (MS) patients, but disease patterns and HLA-DR; association seem to vary considerably among different ethnic groups. We; investigated the prevalence of autoimmune diseases in 245 MS patients and; 245 age- and sex-matched normal controls (NC), originating from and living; in North-east Italy, and their first deg…	2006	University of Padova
7PUILYRZ	2007	Brum, D G; Barreira, A A; Louzada-Junior, P; Mendes-Junior, C T; Donadi, E A	Association of the HLA-DRB1*15 allele group and the DRB1*1501 and	J Neuroimmunol	54	Brazil	J Neuroimmunol	10.1016/j.jneuroim.2007.06.009	https://www.ncbi.nlm.nih.gov/pubmed/17681614	Multiple sclerosis (MS) is a multifactorial inflammatory disease that primarily affects the central nervous system. Genes and environmental; factors probably interact in MS susceptibility and outcome; however, their; roles have not been elucidated yet. The evaluation of the HLA-DRB1 gene in; the Brazilian population is of particular interest in evidencing the; behavior of HLA-DRB1 alleles in a hi…	2007	, University of Sao Paolo
HIQAH6QZ	1993	Kelly, M A; Cavan, D A; Penny, M A; Mijovic, C H; Jenkins, D; Morrissey, S; Miller, D H; Barnett, A H; Francis, D A	The influence of HLA-DR and -DQ alleles on progression to multiple	Hum Immunol	54	UK	Hum Immunol	10.1016/0198-8859(93)90184-3	https://www.ncbi.nlm.nih.gov/pubmed/8244781	A 5-year follow-up study was performed on 70 Caucasian patients presenting with isolated neurological syndromes of the optic nerve, brain stem, or; spinal cord to assess the risk of progression to MS. The influence on; patient prognosis of HLA-DR and -DQ alleles and presentation with; disseminated brain lesions, demonstrated by MRI scanning, was determined.; Clinical progression to MS was observe…	1993	University of Birmingham, England.
DU34BHH4	1993	Haegert, D G; Muntoni, F; Murru, M R; Costa, G; Francis, G S; Marrosu, M G	HLA-DQA1 and -DQB1 associations with multiple sclerosis in Sardinia and	Neurology	54	Canada	Neurology	10.1212/wnl.43.3_part_1.548	https://www.ncbi.nlm.nih.gov/pubmed/8450999	We analyzed the association of HLA-DQA1 and -DQB1 alleles with multiple sclerosis (MS) in a collaborative study of 116 Sardinian and 75 French; Canadian MS patients by the relative predispositional effect method. In; French Canadians, MS was positively associated with DQA1*0102 and; DQB1*0602, but there was no positive association of either allele with; Sardinian MS, which, by contrast, was posit…	1993	University of Newfoundland,
UFSBPEG8	1998	Ono, T; Zambenedetti, M R; Yamasaki, K; Kawano, Y; Kamikawaji, N; Ito, H; Sakurai, M; Nishimura, Y; Kira, J-I; Kanazawa, I; Sasazuki, T	Molecular analysis of HLA class I (HLA-A and -B) and HLA class II	Tissue Antigens	54	Japan	Tissue Antigens	10.1111/j.1399-0039.1998.tb03084.x	https://www.ncbi.nlm.nih.gov/pubmed/9894852	The types of HLA-A, -B and -DRB1 genes were studied in 146 Japanese patients with multiple sclerosis (MS) using polymerase chain; reaction-sequence-specific oligonucleotide probe analysis. Fifty-seven; patients who displayed selective clinical involvement of the optic nerve; and spinal cord were classified as having Asian type MS. The other 89; patients had disseminated central nervous system inv…	1998	Kyushu University
TWCIAKGK	1994	Kellar-Wood, H F; Powis, S H; Gray, J; Compston, D A S	MHC‐encoded TAP1 and TAP2 dimorphisms in multiple sclerosis	Tissue Antigens	54	UK	Tissue Antigens	10.1111/j.1399-0039.1994.tb02313.x	https://www.scopus.com/inward/record.uri?eid=2-s2.0-0028325034&doi=10.1111%2Fj.1399-0039.1994.tb02313.x&partnerID=40&md5=1f9e84ea26501d0404f9db2ba4e77266		1994	University of Cambridge
MVZKPH9I	2000	Fukazawa, T; Yamasaki, K; Ito, H; Kikuchi, S; Minohara, M; Horiuchi, I; Tsukishima, E; Sasaki, H; Hamada, T; Nishimura, Y; Tashiro, K; Kira, J-I	Both the HLA-CPB1 and -DRB1 alleles correlate with risk for multiple	Tissue Antigens	53	Japan	Tissue Antigens	10.1034/j.1399-0039.2000.550302.x	https://www.ncbi.nlm.nih.gov/pubmed/10777094	The purpose of this study was to clarify the association of HLA-DRB1 and -DPB1 alleles with multiple sclerosis (MS) in Japanese, to determine; whether optico-spinal MS (OS-MS) and conventional MS are immunogenetically; distinct, and to verify the role of gender difference in HLA associations; of MS. We studied HLA-DRB1 and -DPB1 polymorphisms in 166 Japanese; patients with MS. Forty-seven patient…	2000	Brazilian National Cancer Institute Rio de Janeiro
7PTKUDJ2	2012	Jilek, S; Schluep, M; Harari, A; Canales, M; Lysandropoulos, A P; Zekeridou, A; Pantaleo, G; Du Pasquier, R A	HLA-B7-restricted EBV-specific CD8+ T cells are dysregulated in multiple	J Immunol	53	Switzerland	J Immunol	10.4049/jimmunol.1103100	https://www.ncbi.nlm.nih.gov/pubmed/22461701	It was hypothesized that the EBV-specific CD8(+) T cell response may be dysregulated in multiple sclerosis (MS) patients, possibly leading to a; suboptimal control of this virus. To examine the CD8(+) T cell response in; greater detail, we analyzed the HLA-A2-, HLA-B7-, and HLA-B8-restricted; EBV- and CMV-specific CD8(+) T cell responses in a high number of MS; patients and control subjects using…	2012	University Lausanne
IR36ATWY	2007	Harbo, H F; Utsi, E; Lorentzen, A R; Kampman, M T; Celius, E G; Myhr, K M; Lie, B A; Mellgren, S I; Thorsby, E	Low frequency of the disease-associated DRB1*15-DQB1*06 haplotype may contribute to the low prevalence of multiple sclerosis in Sami	Tissue Antigens	53	Norway	Tissue Antigens	10.1111/j.1399-0039.2007.00803.x			2007	University of Oslo
5PIW2B2L	2008	Greer, J M; Csurhes, P A; Muller, D M; Pender, M P	Correlation of blood T cell and antibody reactivity to myelin proteins with HLA type and lesion localization in multiple sclerosis	J Immunol	52	Australia	J Immunol	10.4049/jimmunol.180.9.6402	https://www.embase.com/search/results?subaction=viewrecord&id=L354635218&from=export	Multiple sclerosis (MS) is a chronic inflammatory demyelinating disease of the CNS. The numbers of autoimmune T cells and Abs specific for proteins of CNS myelin are increased in the blood in some patients with MS. The aim of this study was to investigate whether there are correlations between the specificity of the autoimmune responses in the blood, the HLA molecules carried by the patient, and …	2008	University of Queensland
AS4PV9CG	2013	DeLuca, G C; Alterman, R; Martin, J L; Mittal, A; Blundell, S; Bird, S; Beale, H; Hong, L S; Esiri, M M	Casting light on multiple sclerosis heterogeneity: the role of HLA-DRB1 on	Brain	52	UK	Brain	10.1093/brain/awt031	https://www.ncbi.nlm.nih.gov/pubmed/23485854	Clinical heterogeneity in multiple sclerosis is the rule. Evidence suggests that HLA-DRB1*15 may play a role in clinical outcome. Spinal cord; pathology is common and contributes significantly to disability in the; disease. The influence of HLA-DRB1*15 on multiple sclerosis spinal cord; pathology is unknown. A post-mortem cohort of pathologically confirmed; cases with multiple sclerosis (n = 108,…	2013	Oxford University
STKGE3FJ	1998	Amirzargar, A A; Mytilineos, J; Yousefipour, A; Farjadian, S; Scherer, S; Opelz, G; Ghaderi, A	HLA class II (DRB1, DQA1 and DQB1) associated genetic susceptibility in	Int J Immunogenet	52	Iran	Int J Immunogenet	10.1046/j.1365-2370.1998.00101.x	https://www.ncbi.nlm.nih.gov/pubmed/9777330	The association of HLA class II alleles with multiple sclerosis (MS) has been amply documented. In the present study, the role of HLA class II; (DRB1, DQA1 and DQB1) alleles and haplotypes was investigated in 43; unrelated Iranian chronic progressive multiple sclerosis (CP-MS) patients; compared with 100 healthy individuals. HLA typing for DRB1, DQA1 and DQB1; was performed by restriction fragmen…	1998	Ahwaz University of Medical Sciences
EARY4CQU	1997	Filaci, G; Contini, P; Brenci, S; Gazzola, P; Lanza, L; Scudeletti, M; Indiveri, F; Mancardi, G L; Puppo, F	Soluble HLA class I and class II molecule levels in serum and	Hum Immunol	51	Italy	Hum Immunol	10.1016/s0198-8859(97)00004-9	https://www.ncbi.nlm.nih.gov/pmc/articles/PMC7124268	Increased concentrations of soluble HLA class I and class II molecules (sHLA-I and sHLA-II) have been observed in infectious, inflammatory, and; autoimmune diseases. Because autoimmune mechanisms are considered to play; a role in the pathogenesis of multiple sclerosis (MS), we decided to dose; sHLA-I and sHLA-II in serum and cerebrospinal fluid (CSF) of MS patients; comparing their concentrations…	1997	University of Genoa
JM5WG2SD	2008	Matsuoka, T; Matsushita, T; Osoegawa, M; Kawano, Y; Minohara, M; Mihara, F; Nishimura, Y; Ohyagi, Y; Kira, J-I	Association of the HLA-DRB1 alleles with characteristic MRI features of	Mult Scler	51	Japan	Mult Scler	10.1177/1352458508097818	https://www.ncbi.nlm.nih.gov/pubmed/18952831	BACKGROUND: In Asian patients with multiple sclerosis (MS), a paucity of brain lesions and longitudinally extensive spinal cord lesions (LESCLs); extending three or more vertebral segments are characteristic findings on; magnetic resonance imaging (MRI). We aimed to disclose possible factors; contributing to the development of such MRI features. METHOD: Genotyping; of HLA-DRB1 and -DPB1 alleles w…	2008	Kyushu University
KL56QAJ7	1998	Ma, J J; Nishimura, M; Mine, H; Saji, H; Ohta, M; Saida, K; Ozawa, K; Kawakami, H; Saida, T; Uchiyama, T	HLA-DRB1 and tumor necrosis factor gene polymorphisms in Japanese patients	J Neuroimmunol	51	Japan	J Neuroimmunol	10.1016/s0165-5728(98)00189-1	https://www.ncbi.nlm.nih.gov/pubmed/9916885	We studied genetic polymorphisms in the tumor necrosis factor (TNF) region as well as HLA-DRB1 of 42 patients with Western-type multiple sclerosis; (MS) and 38 with Asian-type MS in Japan. The sex ratio (Female:Male) was; significantly higher in Asian than in Western type MS (3.8 vs. 1.3, P =; 0.038). The frequency of HLA-DRB1 * 1501 allele in the Western-type MS; group increased significantly co…	1998	Kyotto University
6UTIHCL7	2013	Sepúlveda, M; Blanco, Y; Rovira, A; Rio, J; Mendibe, M; Llufriu, S; Gabilondo, I; Villoslada, P; Castilló, J; Corral, J; Ayuso, T; Iñiguez, C; Santos, S; Guijarro, C; Ramió-Torrentà, L; Sempere, A P; Olascoaga, J; Graus, F; Montalban, X; Saiz, A	Analysis of prognostic factors associated with longitudinally extensive transverse myelitis	Mult Scler	50	Spain	Mult Scler	10.1177/1352458512461968	https://www.embase.com/search/results?subaction=viewrecord&id=L368891781&from=export	Objective: The aim of this study is to report the clinical profile and outcome of longitudinally extensive transverse myelitis (LETM). Methods: We prospectively studied adult patients who presented with LETM from January 2008 to December 2011. Information on demographic, clinical course, magnetic resonance imaging (MRI) and outcome was collected. HLA-DRB1 genotype was compared with those of 225 n…	2013	Universitat de Barcelona
MWZAUB4W	2004	Marrosu, M G; Motzo, C; Murru, R; Lampis, R; Costa, G; Zavattari, P; Contu, D; Fadda, E; Cocco, E; Cucca, F	The co-inheritance of type 1 diabetes and multiple sclerosis in Sardinia	Hum Mol Genet	50	Italy	Hum Mol Genet	10.1093/hmg/ddh319	https://www.ncbi.nlm.nih.gov/pubmed/15471889	Type 1 diabetes (T1D) and multiple sclerosis (MS) are two autoimmune diseases which exhibit a considerably higher incidence in Sardinia; compared with the surrounding southern European populations. Surprisingly,; a 5-fold increased prevalence of T1D has also been observed in Sardinian; MS patients. Susceptibility to both disorders is associated with common; variants of the HLA-DRB1 and -DQB1 loci…	2004	University of Cagliari
I95FPC7U	2010	Fusco, C; Guerini, F R; Nocera, G; Ventrella, G; Caputo, D; Valentino, M A; Agliardi, C; Gallotti, J; Morra, V B; Florio, C; Clerici, M; Lombardi, M L	KIRs and their HLA ligands in remitting-relapsing multiple sclerosis	J Neuroimmunol	50	Italy	J Neuroimmunol	10.1016/j.jneuroim.2010.08.004	https://www.ncbi.nlm.nih.gov/pubmed/20826009	Killer Immunoglobulin-like Receptor (KIR) genes may affect both resistance and susceptibility to autoimmune disorders, but their role in the; pathogenesis of Multiple Sclerosis (MS) is still unclear. To evaluate the; involvement of KIRs and their HLA ligands in the development of MS we; performed genotyping of HLA -A, -B, -Cw, -DRB1 and KIRs loci in 121 RRMS; patients and 103 healthy controls (HC…	2010	University of Naples,
BY6WRSP2	1997	Stewart, G J; Teutsch, S M; Castle, M; Heard, R N S; Bennetts, B H	HLA-DR, -DQA1 and -DQB1 associations in Australian multiple sclerosis	Eur J Immunogenet	50	Australia	Eur J Immunogenet	10.1046/j.1365-2370.1997.00252.x	https://www.ncbi.nlm.nih.gov/pubmed/9104579	Molecular genotyping for the major histocompatibility complex (MHC) class II loci, HLA-DRB1, -DQB1 and -DQA1, in 100 patients with; relapsingremitting multiple sclerosis (MS) demonstrated an association; with the HLA-DR2, DQw6-associated alleles DRB1*1501, DQB1*0602 and; DQA1*0102, thereby extending this finding among MS patients in several; countries to an Australian population. Analysis by the …	1997	Menzies Research Institute Hobart
8UUPHU95	2003	Kankonkar, S; Jeyanti, G; Singhal, B S; Shankarkumar, U	Evidence for novel DRB1*15 allele association among clinically definite multiple sclerosis patients from Mumbai, India	Hum Immunol	50	India	Hum Immunol	10.1016/S0198-8859(03)00014-4	https://www.scopus.com/inward/record.uri?eid=2-s2.0-0037380990&doi=10.1016%2FS0198-8859%2803%2900014-4&partnerID=40&md5=014b0f3fb88428c0c98940e0415037b5		2003	Mumbai, India. kankonkar@yahoo.com
6W9LYRTR	2009	Ghabaee, M; Bayati, A; Amri Saroukolaei, S; Sahraian, M A; Sanaati, M H; Karimi, P; Houshmand, M; Sadeghian, H; Hashemi Chelavi, L	Analysis of HLA DR2&DQ6 (DRB1*1501, DQA1*0102, DQB1*0602) haplotypes in iranian patients with multiple sclerosis	Cell Mol Neurobiol	49	Iran	Cell Mol Neurobiol	10.1007/s10571-008-9302-1	https://www.embase.com/search/results?subaction=viewrecord&id=L50252041&from=export	Multiple sclerosis (MS) is prototype of inflammatory demyelinating disease of the central nervous system .The etiology of MS remains unclear, but according to current data the disease develops in genetically susceptible individuals and may require additional environmental triggers. The human leukocyte antigen (HLA) class II alleles (DRB1*1501, DQA1*0102, DQB1*0602) may have the strongest genetic …	2009	University Mumbay
VXM8YXVL	2007	Airas, L; Nikula, T; Huang, Y-H; Lahesmaa, R; Wiendl, H	Postpartum-activation of multiple sclerosis is associated with	J Neuroimmunol	49	Finland	J Neuroimmunol	10.1016/j.jneuroim.2007.05.008	https://www.ncbi.nlm.nih.gov/pubmed/17561269	We used microarray analysis to obtain insights into the immuno-regulatory mechanisms controlling pregnancy-associated MS disease activity. We; studied expression levels of 5000 immune-related genes in peripheral blood; mononuclear cells in patients with relapsing-remitting MS during pregnancy; and postpartum and in comparison to controls. In the microarray analysis,; HLA-G, a non-classical major …	2007	, University of Turku
Z2MAE8PQ	2011	Weber, F; Cepok, S; Wolf, C; Berthele, A; Uhr, M; Bettecken, T; Buck, D; Hartung, H P; Holsboer, F; Müller-Myhsok, B; Hemmer, B	Single-nucleotide polymorphisms in HLA- and non-HLA genes associated with	Pharmacogenomics J	49	Germany	Pharmacogenomics J	10.1038/tpj.2011.14	https://www.ncbi.nlm.nih.gov/pubmed/21502966	Interferons-β (IFN-β) are the most widely used immunomodulatory drugs for treatment of multiple sclerosis (MS). The development of neutralizing; antibodies (NABs) against IFN-β is one of the main reasons for treatment; failure. While formulation of the drug has a proven impact on the; development of NABs, the genetic predisposition to develop antibodies is; poorly understood. We performed genome-…	2011	Max Planck Institute Munich, Germany.
Q85VC27W	2013	Mohme, M; Hotz, C; Stevanovic, S; Binder, T M C; Lee, J-H; Okoniewski, M; Eiermann, T H; Sospedra, M; Rammensee, H-G; Martin, R	HLA-DR15-derived self-peptides are involved in increased autologous T cell	Brain	49	Germany	Brain	10.1093/brain/awt108	https://www.ncbi.nlm.nih.gov/pubmed/23739916	The HLA-DR15 haplotype confers the largest part of the genetic risk to develop multiple sclerosis, a prototypic CD4+ T cell-mediated autoimmune; disease. The mechanisms how certain HLA-class II molecules functionally; contribute to autoimmune diseases are still poorly understood, but; probably involve shaping an autoimmune-prone T cell repertoire during; central tolerance in the thymus and subseq…	2013	Hamburg University
SR2PEQDR	1995	Ohashi, T; Yamamura, T; Inobe, J.-I.; Kondo, T; Kunishita, T; Tabira, T	Analysis of proteolipid protein (PLP)-specific T cells in multiple sclerosis: Identification of PLP 95-116 as an HLA-DR2,w15-associated determinant	Int Immunol	48	Japan	Int Immunol	not found	https://www.embase.com/search/results?subaction=viewrecord&id=L25335423&from=export	Multiple sclerosis (MS) is a putative autoimmune disease that is linked with HLA-DR2,w15. Proteolipid protein (PLP) is a candidate autoantigen in MS, but the disease-associated epitopes have not been determined. Using overlapping and non-overlapping PLP peptides, we have studied the T cell response to the major hydrophilic domain PLP 85-159 in the peripheral blood of MS and healthy subjects (HS).…	1995	University of Tokyo
V95CVSR5	2012	Cocco, E; Sardu, C; Pieroni, E; Valentini, M; Murru, R; Costa, G; Tranquilli, S; Frau, J; Coghe, G; Carboni, N; Floris, M; Contu, P; Marrosu, M G	HLA-DRB1-DQB1 haplotypes confer susceptibility and resistance to multiple	PLoS One	48	Italy	PLoS One	10.1371/journal.pone.0033972	https://www.ncbi.nlm.nih.gov/pmc/articles/PMC3324467	INTRODUCTION: Genetic predisposition to multiple sclerosis (MS) in Sardinia (Italy) has been associated with five DRB1*-DQB1* haplotypes of; the human leukocyte antigen (HLA). Given the complexity of these; associations, an in-depth re-analysis was performed with the specific aims; of confirming the haplotype associations; establishing the independence of; the associated haplotypes; and assessing…	2012	University of Cagliari
S2I7MRA9	2004	Rubio, J P; Bahlo, M; Tubridy, N; Stankovich, J; Burfoot, R K; Butzkueven, H; Chapman, C; Johnson, L J; Marriott, M; Mraz, G; Tait, B D; Wilkinson, C; Taylor, B V; Speed, T P; Foote, S J; Kilpatrick, T J	Extended haplotype analysis in the HLA complex reveals an increased	Hum Genet	48	Australia	Hum Genet	10.1007/s00439-004-1095-9	https://www.ncbi.nlm.nih.gov/pubmed/15014978	In order to resolve a multiple sclerosis (MS) susceptibility locus that we had identified in earlier work at the telomeric end of the HLA complex, we; genotyped another 34 microsatellite markers (47 in total) across the class; Iextended class I region in 166 Tasmanian MS case and 104 control; families (D6S299-D6S265). Extended MS susceptibility haplotypes, up to 9; Mb in length, were observed in …	2004	Institute of Medical Reserch, Victoria Australia
NG37M2S7	2006	Gronen, F; Ruprecht, K; Weissbrich, B; Klinker, E; Kroner, A; H, Harald H; Rieckmann, P	Frequency analysis of HLA-B7-restricted Epstein-Barr virus-specific	J Neuroimmunol	48	Germany	J Neuroimmunol	10.1016/j.jneuroim.2006.08.008	https://www.ncbi.nlm.nih.gov/pubmed/17023054	The Epstein-Barr virus (EBV) has been implicated in the pathogenesis of multiple sclerosis (MS), however, the mechanisms by which EBV may be; involved in MS are unknown. We here have investigated the frequency of; EBV-specific cytotoxic T lymphocytes (CTL) in human leukocyte antigen; (HLA)-B7(+) patients with MS and healthy controls using enzyme-linked; immunospot assays and seven previously char…	2006	University of Wurzburg
55DFUUHS	2009	Kaimen-Maciel, D R; Reiche, E M V; Borelli, S D; Morimoto, H K; Melo, F C; Lopes, J; Dorigon, R F; Cavalet, C; Yamaguchi, E M; Silveira, T L; Da Silva, W V; Comini-Frota, E R; Brum , D G; Donadi, E A	HLA-DRB1* allele-associated genetic susceptibility and protection against	Mol Med Rep	48	Brazil	Mol Med Rep	10.3892/mmr_00000204	https://www.ncbi.nlm.nih.gov/pubmed/21475933	Multiple sclerosis (MS) is a chronic autoimmune demyelinating disease of the central nervous system that causes neurological disorders in young; adults. Previous studies in various populations highlighted an association; between the HLA-DRB1*15 allele and MS. This study investigated the; association between HLA-DRB1*15 and other HLA-DRB1 alleles and MS in a; Brazilian Caucasian population sample …	2009	State University of Londrina
IUNQYU5V	2016	Mazdeh, M; Taheri, M; Sayad, A; Bahram, S; Omrani, M D; Movafagh, A; Inoko, H; Akbari, M T; Noroozi, R; Hajilooi, M; Solgi, G	HLA genes as modifiers of response to IFN-β-1a therapy in	Pharmacogenomics	48	Iran	Pharmacogenomics	10.2217/pgs.16.2	https://www.ncbi.nlm.nih.gov/pubmed/27020477	AIMS: This study investigated the influence of HLA class-I and -II genes in the response to IFN-β in relapsing-remitting multiple sclerosis (MS); patients. PATIENTS & METHODS: In this cohort, 231 relapsing-remitting MS; patients who are classified into IFN-β responders (n = 146) and; onresponders (n = 85) and 180 ethnic-matched healthy controls were; analyzed. Clinical outcome of IFN-β therapy pa…	2016	Hamadan University
WX2CZYUD	2008	Fainardi, E; Rizzo, R; Melchiorri, L; Stignani, M; Castellazzi, M; Tamborino, C; Paolino, E; Tola, M R; Granieri, E; Baricordi, O R	CSF levels and soluble HLA-G and Fas molecules are inversely associated to MRI evidence of disease activity in patients with relapsing-remitting multiple sclerosis	Mult Scler	47	Italy	Mult Scler	10.1177/1352458507085137	https://www.embase.com/search/results?subaction=viewrecord&id=L351943856&from=export	Cerebrospinal fluid (CSF) concentrations of soluble human leukocyte antigen class I (HLA-1) (sHLA-1), HLA-G (sHLA-G) and anti-apoptotic Fas (sFas) molecules were measured by enzyme linked immunosorbent assay technique in 65 relapsing-remitting (RR) MS patients classified according to clinical and magnetic resonance imaging (MRI) evidence of disease activity. Sixty-four patients with other inflamm…	2008	*University Ferrara, Italy
EMDKIEHJ	2001	Rasmussen, H B; Kelly, M A; Francis, D A; Clausen, J	CTLA4 in multiple sclerosis. Lack of genetic association in a European	J Neurol Sci	47	Denmark	J Neurol Sci	10.1016/s0022-510x(00)00502-5	https://www.ncbi.nlm.nih.gov/pubmed/11239948	In the present study we searched for an association between multiple sclerosis (MS) and the gene encoding the cytotoxic T lymphocyte antigen 4; (CTLA4). Our experimental approach involved amplification of DNA fragments; of the promoter and exon 1 of this gene containing single nucleotide; polymorphisms followed by treatment of the amplified fragments with; restriction enzymes for allele determina…	2001	, Roskilde University
3W7QFYGR	2002	Gödde, R; Sawcer, S; Boehringer, S; Miterski, B; Sindern, E; Haupts, M; Schimrigk, S; Compston, D A S; Epplen, J T	A genome screen for linkage disequilibrium in HLA-DRB1*15-positive Germans	Hum Genet	47	Germany	Hum Genet	10.1007/s00439-002-0801-8	https://www.ncbi.nlm.nih.gov/pubmed/12215840	Multiple sclerosis (MS) is a demyelinating disorder of the central nervous system with putative autoimmune aetiology and complex genetic background.; Here, we report the results of a genome screen for linkage disequilibrium; (LD) by using 6000 microsatellite markers in 198 HLA-DRB1*15-positive MS; patients and 198 unrelated controls (pooled DNA); 4666 analysed markers; could be included in the re…	2002	Ruhr-University,
UX3EL475	2009	Zivadinov, R; Weinstock-Guttman, B; Zorzon, M; Uxa, L; Serafin, M; Bosco, A; Bratina, A; Maggiore, C; Grop, A; Tommasi, M A; Srinivasaraghavan, B; Ramanathan, M	Gene-environment interactions between HLA B7/A2, EBV antibodies are	J Neuroimmunol	47	USA	J Neuroimmunol	10.1016/j.jneuroim.2009.01.023	https://www.ncbi.nlm.nih.gov/pubmed/19232441	PURPOSE: To determine the role of gene-environmental interactions between the Class I and Class II HLA alleles and the humoral anti-Epstein-Barr; Virus (EBV) responses in the development of brain injury and clinical; disability in multiple sclerosis (MS) patients. METHODS: A total of 93 MS; patients (62 females; 31 males) and 122 healthy controls underwent HLA; typing and testing for antibodies a…	2009	University of Buffalo State University of New York
JFEV4ZXJ	2010	Gross, R; Healy, B C; Cepok, S; Chitnis, T; Khoury, S J; Hemmer, B; Weiner, H L; Hafler, D A; De Jager, P L	Population structure and HLA DRB1 1501 in the response of subjects with	J Neuroimmunol	47	USA	J Neuroimmunol	10.1016/j.jneuroim.2010.10.038	https://www.ncbi.nlm.nih.gov/pubmed/21115201	Using retrospectively collected outcome data for treatment naïve subjects treated with either glatiramer acetate (GA) (n=332) or interferon beta; (IFN β) (n=424), we replicated the lack of a significant difference in; efficacy between these treatments. Further, for both treatments, we; observed a decline in the hazard of a relapse over time, which may suggest; the existence of subsets of subjects…	2010	Harvard University
3FT4UR99	2000	Fukazawa, T; Kikuchi, S; Sasaki, H; Yabe, I; Miyagishi, R; Hamada, T; Tashiro, K	Genomic HLA profiles of MS in Hokkaido, Japan: important role of DPB1"0501 allele	J Neurol	47	Japan	J Neurol	10.1007/s004150050558			2000	University, Sapporo
LJ4YDXNA	2012	Saastamoinen, K.-P.; Auvinen, M.-K.; Tienari, P J	Month of birth is associated with multiple sclerosis but not with HLA-DR15 in Finland	Mult Scler	46	Finland	Mult Scler	10.1177/1352458511426814	https://www.embase.com/search/results?subaction=viewrecord&id=L364717097&from=export	Background: Spring birth has been found to be associated with increase in the risk of MS. However, this effect is reportedly found particularly in HLA-DR15 positive patients.Objective: Examine the month of birth (MOB) effect in Finnish MS patients and its association with HLA-DR15.Methods: Using the national register on hospitalizations during 1979-2004 we identified 8359 MS patients. We used a π…	2012	university Helsinki, Finland
G9LSWUHG	2012	Cocco, E; Meloni, A; Murru, M R; Corongiu, D; Tranquilli, S; Fadda, E; Murru, R; Schirru, L; Secci, M A; Costa, G; Asunis, I; Cuccu, S; Fenu, G; Lorefice, L; Carboni, N; Mura, G; Rosatelli, M C; Marrosu, M G	Vitamin D responsive elements within the HLA-DRB1 promoter region in	PLoS One	46	Italy	PLoS One	10.1371/journal.pone.0041678	https://www.ncbi.nlm.nih.gov/pmc/articles/PMC3404969	Vitamin D response elements (VDREs) have been found in the promoter region of the MS-associated allele HLA-DRB1*15:01, suggesting that with low; vitamin D availability VDREs are incapable of inducing *15:01 expression; allowing in early life autoreactive T-cells to escape central thymic; deletion. The Italian island of Sardinia exhibits a very high frequency of; MS and high solar radiation exposu…	2012	University Calgliari Italy
WKAMHRWE	2010	Rojas, O L; Rojas-Villarraga, A; Cruz-Tapias, P; Sánchez, J L; Suarez-Escudero, J C; Patarroyo, M A; Anaya, J M	HLA class II polymorphism in Latin American patients with multiple sclerosis	Autoimmun Rev	46	Colombia	Autoimmun Rev	10.1016/j.autrev.2009.11.001	https://www.sciencedirect.com/science/article/pii/S1568997209001797		2010	University del Rosario, Bogotá, Colombia.
8SB2TDZJ	2010	Briggs, F B S; Goldstein, B A; McCauley, J L; Zuvich, R L; De Jager, P L; Rioux, J D; Ivinson, A J; Compston, D A S; Hafler, D A; Hauser, S L; Oksenberg, J R; Sawcer, S ; Pericak-Vance, M A; Haines, J L; Barcellos, L F	Variation within DNA repair pathway genes and risk of multiple sclerosis	Am J Epidemiol	46	USA	Am J Epidemiol	10.1093/aje/kwq086	https://www.scopus.com/inward/record.uri?eid=2-s2.0-77955005160&doi=10.1093%2Faje%2Fkwq086&partnerID=40&md5=523dd2a2a65f02a5d847a80a52d12cee		2010	University Berekley California
P69A32TC	2011	García-León, J A; Pinto-Medel, M J; García-Trujillo, L; López-Gómez, C; Oliver-Martos, B; Prat-Arrojo, I; Marín-Bañasco, C; Suardíaz-García, M; Maldonado-Sanchez, R; Fernández-Fernández, Ó; Leyva-Fernández, L	Killer cell immunoglobulin-like receptor genes in Spanish multiple sclerosis patients	Mol Immunol	46	Spain	Mol Immunol	10.1016/j.molimm.2011.05.018	https://www.scopus.com/inward/record.uri?eid=2-s2.0-80051925700&doi=10.1016%2Fj.molimm.2011.05.018&partnerID=40&md5=07fb1747970e49e93b1d655eec234790		2011	University Malaga Spain
GJWNMIXB	1998	Yu, M; Kinkel, R P; Weinstock-Guttman, B; Cook, D J; Tuohy, V K	HLA-DP: A class II rescription molecules involved in epitope spreading during the development of the multiple sclerosis	Hum Immunol	45	USA	Hum Immunol	10.1016/S0198-8859(97)00252-8	https://www.embase.com/search/results?subaction=viewrecord&id=L28143292&from=export	Multiple sclerosis (MS) is an autoimmune demyelinating disease of the central nervous system. It is widely believed that complex polygenic inheritance patterns involving HLA-DR and -DQ class II genes contribute to MS susceptibility, and current evidence indicates that disease risk vs disease outcome may be associated with distinctly different HLA class II alleles. We have recently shown that the …	1998	LERNER RESERCH CENTER CLEVELAND
IHQTQYN4	1997	Spurkland, A; Celius, E G; Knutsen, I; Beiske, A; Thorsby, E; Vartdal, F	The HLA-DQ(alpha 1*0102, beta 1*0602) heterodimer may confer	Tissue Antigens	45	Norway	Tissue Antigens	10.1111/j.1399-0039.1997.tb02828.x	https://www.ncbi.nlm.nih.gov/pubmed/9243750	The frequencies of DR2, DQ6-related DRB1, DQA1, DQB1 haplotypes were compared in 181 multiple sclerosis patients and 294 controls in Norway.; All individuals carried either DR2 or DQ6, i.e., the DQ(alpha 1*0102, beta; 1*0602) heterodimer. The DR(alpha 1*01, beta 1*1501) and the DQ(alpha; 1*0102, beta 1*0602) heterodimers were carried by 171 of the patients; (94%) and 289 (98%) of the controls. Se…	1997	University Oslo, Norway.
C5NG3DUN	1998	Ott, M; Seidl, C; Westhoff, U; Stecker, K; Seifried, E; Fischer, P A; Grosse-Wilde, H	Soluble HLA class I and class II antigens in patients with multiple	Tissue Antigens	45	USA	Tissue Antigens	10.1111/j.1399-0039.1998.tb03106.x	https://www.ncbi.nlm.nih.gov/pubmed/9550332	Soluble HLA class I (sHLA-I) and soluble HLA class II (sHLA-II) antigen levels during different stages of disease were investigated in paired; serum and cerebrospinal fluid (CSF) samples from 37 patients with multiple; sclerosis (MS) using ELISA and Western blot analysis. Soluble HLA-II; antigens in the serum of untreated patients with the relapsing-remitting; type of MS (RRMS) were found to be s…	1998	Picower Institute for Medical Research, Manhasset, New York USA.
N9PH6Q7B	1989	Valberg, L S; Flanagan, P R; Kertesz, A; Ebers, G C	Abnormalities in Iron Metabolism in Multiple Sclerosis	Can J Neurol Sci	45	UK	Can J Neurol Sci	10.1017/S0317167100028869	https://www.scopus.com/inward/record.uri?eid=2-s2.0-0024362117&doi=10.1017%2FS0317167100028869&partnerID=40&md5=efd4ca669a40930aa1f7dccf9bf36cb2		1989	University of Western Ontario, London, Canada.
3RM4BNKH	2001	Bitti, P P; Murgia, B S; Ticca, A; Ferrai, R; Musu, L; Piras, M L; Puledda, E; Campo, S; Durando, S; Montomoli, C; Clayton, D G; Mander, A P; Bernardinelli, L	Association between the ancestral haplotype HLA A30B18DR3 and multiple	Genet Epidemiol	44	Italy	Genet Epidemiol	10.1002/1098-2272(200102)20:2<271::AID-GEPI9>3.0.CO;2-L	https://www.ncbi.nlm.nih.gov/pubmed/11180452	Association and linkage studies have established the importance of the major histocompatibility complex (MHC) in the susceptibility for multiple; sclerosis (MS). We carried out a case-control study to investigate the; ancestral haplotype A30B18DR3 and MS in the Nuoro population of Sardinia,; which is isolated and genetically distinct from other populations in the; Mediterranean basin and characte…	2001	university Cagliary
MGDINL7K	2007	Fainardi, E; Rizzo, R; Melchiorri, L; Stignani, M; Castellazzi, M; Caniatti, M L; Baldi, E; Tola, M R; Granieri, E; Baricordi, O R	Soluble HLA-G molecules are released as HLA-G5 and not as soluble HLA-G1	J Neuroimmunol	44	Italy	J Neuroimmunol	10.1016/j.jneuroim.2007.10.002	https://www.ncbi.nlm.nih.gov/pubmed/17997167	Cerebrospinal fluid (CSF) levels of sHLA-G (sHLA-G1/HLA-G5) molecules and their soluble isoforms HLA-G5 and sHLA-G1 were measured by ELISA; procedures in 68 relapsing-remitting Multiple Sclerosis (RR MS) patients,; in 67 patients with other inflammatory neurological disorders (OIND) and; in 70 subjects with non-inflammatory neurological disorders (NIND). CSF; concentrations of sHLA-G1HLA-G5 and H…	2007	University of Ferrara,
APSAEQXE	2012	Nolan, D; Castley, A; Tschochner, M; James, I; Qiu, W; Sayer, D; Christiansen, F T; Witt, C; Mastaglia, F L; Carroll, W M; Kermode, A G	Contributions of vitamin D response elements and HLA promoters to multiple	Neurology	44	Australia	Neurology	10.1212/WNL.0b013e318263c407	https://www.ncbi.nlm.nih.gov/pubmed/22786591	OBJECTIVE: The identification of a vitamin D-responsive (VDRE) motif within the HLA-DRB1*15:01 promoter region provides an attractive; explanation for the combined effects of HLA-DR inheritance and vitamin D; exposure on multiple sclerosis (MS) risk. We therefore sought to; incorporate HLA-DRB1 promoter variation, including the VDRE motif, in an; assessment of HLA-DRB1-associated MS risk. METHODS…	2012	University of Western Australia Perth.
ZQJTGCA4	1996	Haegert, D G; Swift, F V; Benedikz, J	Evidence for a complex role of HLA class II genotypes in susceptibility to	Neurology	44	Canada	Neurology	10.1212/wnl.46.4.1107	https://www.ncbi.nlm.nih.gov/pubmed/8780100	We analyzed the association of HLA-DR and -DQ haplotypes and alleles with multiple sclerosis (MS) in 91 patients and 91 controls from Iceland using; the relative predispositional effect method. The aim was to establish; whether there is heterogeneity in HLA associations with MS, whether there; are both predispositional and protective haplotypes, and whether sequence; motifs also contribute to MS …	1996	Memorial University of Newfoundland, St. John's,
ASZYHR8Q	2018	Agostini, S; Mancuso, R; Guerini, F R; D’Alfonso, S; Agliardi, C; Hernis, A; Zanzottera, M; Barizzone, N; Leone, M A; Caputo, D; Rovaris, M; Clerici, M	HLA alleles modulate EBV viral load in multiple sclerosis	J Transl Med	44	Italy	J Transl Med	10.1186/s12967-018-1450-6	https://www.scopus.com/inward/record.uri?eid=2-s2.0-85044528544&doi=10.1186%2Fs12967-018-1450-6&partnerID=40&md5=89a9a5c0bf553188c2da25f73130216a		2018	University of Milano
FUBW75V3	2007	Chao, M J; Barnardo, M C N; Lui, G.-Z.; Lincoln, M R; Ramagopalan, S V; Herrera, B M; Dyment, D A; Sadovnick, A D; Ebers, G C	Transmission of class I/II multi-locus MHC haplotypes and multiple sclerosis susceptibility: Accounting for linkage disequilibrium	Hum Mol Genet	43	UK	Hum Mol Genet	10.1093/hmg/ddm142	https://pubmed.ncbi.nlm.nih.gov/17584771/		2007	University of Oxford.
5K4FS9PR	2011	Romero-Pinel, L; Pujal, J M; Martínez-Yélamos, S; Gubieras, L; Matas, E; Bau, L; Torrabadella, M; Azqueta, C; Arbizu, T	HLA-DRB1: genetic susceptibility and disability progression in a Spanish	Eur J Neurol	43	Spain	Eur J Neurol	10.1111/j.1468-1331.2010.03148.x	https://www.ncbi.nlm.nih.gov/pubmed/20629714	BACKGROUND AND OBJECTIVE: The association of HLA-DRB1*15 with susceptibility to multiple sclerosis (MS) has been consistently reported; although its effect on the clinical phenotype is still controversial. The; objectives of this study are to investigate the influence of the HLA-DRB1; alleles on the genetic susceptibility to MS and to study their impact on; disability progression in a Spanish pop…	2011	University of Barcelona
SACASUFA	2007	Kroner, A; Grimm, A; Johannssen, K; Mäurer, M; Wiendl, H	The genetic influence of the nonclassical MHC molecule HLA-G on multiple	Hum Immunol	42	Germany	Hum Immunol	10.1016/j.humimm.2007.01.012	https://www.ncbi.nlm.nih.gov/pubmed/17462509	Human leukocyte antigen (HLA)-G is a nonclassical major histocompatibility complex (MHC) molecule located at MHC complex at chromosome 6 and chiefly; attributed immunoregulatory and tolerogenic functions. HLA-G is; upregulated at sites of inflammation in multiple sclerosis (MS) and; assumed to counterbalance immune responses. Different functionally; relevant genetic variants of HLA-G have been de…	2007	University of Wurzburg
WYAQ9NJR	1993	Marrosu, M G; Muntoni, F; Murru, M R; Costa, G; Congia, M; Marrosu, G; Aiello, I; Pirastu, M; Cianchetti, C	Role of predisposing and protective HLA-DQA and HLA-DQB alleles in	Arch Neurol	42	Italy	Arch Neurol	10.1001/archneur.1993.00540030022008	https://www.ncbi.nlm.nih.gov/pubmed/8442703	OBJECTIVE: To study the role of HLA genes in susceptibility and resistance to multiple sclerosis (MS) in Sardinian patients. To verify whether; HLA-DQA and HLA-DQB genes differed between unrelated (MSU) and related; (MSR) patients, and whether relapsing-remitting and chronic progressive; forms of MS are immunogenetically distinct entities. DESIGN: Case-control; study of HLA-DQA and HLA-DQB gene f…	1993	University of Cagliari,
YB77QKZS	2015	Simon, K C; Schmidt, H; Loud, S; Ascherio, A	Risk factors for multiple sclerosis, neuromyelitis optica and transverse myelitis	Mult Scler	42	USA	Mult Scler	10.1177/1352458514551780	https://www.scopus.com/inward/record.uri?eid=2-s2.0-84930521251&doi=10.1177%2F1352458514551780&partnerID=40&md5=9478dfc5265e1fac958d2753615fc443		2015
PV6BXQTS	2003	Quelvennec, E; Béra, O; Cabre, P; Alizadeh, M; Smadja, D; Jugde, F; Edan, G; Semana, G	Genetic and functional studies in multiple sclerosis patients from	Tissue Antigens	41	France	Tissue Antigens	10.1046/j.0001-2815.2002.00008.x	https://www.ncbi.nlm.nih.gov/pubmed/12694585	Among candidate genes involved in multiple sclerosis (MS) genetic susceptibility, MHC genes and particularly HLA-DRB1*1501-DQB1*0602; haplotype play a major role. Based on the strong linkage disequilibrium; observed in Caucasians between DRB1*1501 and DQB1*0602 alleles, it is; still impossible to draw a firm conclusion about the DRB1 or DQB1 locus; involvement. In order to address this issue a st…	2003	University of Harvard
WMDHCMHC	1990	Haegert, D G; Michaud, M; Schwab, C; Francis, G S	Multiple sclerosis and HLA class II susceptibility and resistance genes	J Neurosci Res	41	Canada	J Neurosci Res	10.1002/jnr.490260108	https://www.ncbi.nlm.nih.gov/pubmed/1972763	Probes to the HLA class II genes DR beta, DQ beta, and DQ alpha were used to study DNA from unrelated Caucasian multiple sclerosis (MS) patients by; sequential restriction fragment length polymorphism (RFLP) analysis in Taq; 1 restriction enzyme digests. Comparison of 104 patients and 108 controls,; who were not matched for DR type, has identified for the first time a; linked series of allele-spe…	1990	University of Quebec
2FKLU44Z	2009	Fernández, Ó; R-Antigüedad, A; Pinto-Medel, M J; Mendibe, M M; Acosta, N; Oliver, B; Guerrero, M; Papais Alvarenga, R M; Fernández-Sánchez, V; Leyva, L	HLA class II alleles in patients with multiple sclerosis in the Biscay	J Neurol	40	Spain	J Neurol	10.1007/s00415-009-5223-2	https://www.ncbi.nlm.nih.gov/pubmed/19585166	Genetic susceptibility to multiple sclerosis (MS) is associated with genes of the major histocompatibility complex, particularly with the HLA; DRB1*1501-DQA1*0102-DQB1*0602 haplotype in Caucasians. To investigate the; association of DRB1, DQA1 and DQB1 alleles and haplotypes with MS in; Biscay, Basque Country, northern Spain, we examined 197 patients and 200; regionally matched controls. High res…	2009	University Málaga
IX2F5R69	2015	Yates, R L; Esiri, M M; Palace, J; Mittal, A; DeLuca, G C	The influence of HLA-DRB1*15 on motor cortical pathology in multiple	Neuropathol Appl Neurobiol	40	UK	Neuropathol Appl Neurobiol	10.1111/nan.12165	https://www.ncbi.nlm.nih.gov/pubmed/24964187	AIM: Multiple sclerosis (MS) is a common and heterogeneous CNS inflammatory demyelinating disease. The HLA-DRB1 locus may influence; clinical outcome. MS cortical pathology is frequent and correlates with; measures of clinical disability, including motoric dysfunction that is a; predominant feature of disease progression. The influence of HLA-DRB1*15; on motor cortical pathology is unknown. METHO…	2015	University of Oxford,
XI6GFERW	1995	Ghabanbasani, M Z; Gu, X X; Spaepen, M; Vandevyver, C; Raus, J; Marynen, P; Carton, H; Cassiman, J J	Importance of HLA-DRB1 and DQA1 genes and of the amino acid polymorphisms	J Neuroimmunol	40	Belgium	J Neuroimmunol	10.1016/0165-5728(95)00027-y	https://www.ncbi.nlm.nih.gov/pubmed/7797622	The association of some HLA class II alleles with multiple sclerosis (MS) has been amply documented. In the present study the role of HLA class II; haplotypes and genotypes and of polymorphic amino acids at the DR beta 1; locus, located in the antigen binding groove and the CD4 binding domain of; the DR beta 1 chain, were studied in 78 unrelated Caucasian chronic; progressive MS (CP MS) patients …	1995	University of Leuven, Belgium.
9TPW9R55	1997	Fogdell, A; Olerup, O; Fredrikson, S; Vrethem, M; Hillert, J	Linkage analysis of HLA class II genes in Swedish multiplex families with	Neurology	40	Sweden	Neurology	10.1212/wnl.48.3.758	https://www.ncbi.nlm.nih.gov/pubmed/9065561	We assessed the influence of human leukocyte antigen (HLA) class II as susceptibility genes in multiple sclerosis (MS) by linkage analysis. Other; research groups, who have shown negative results in studies on affected; sibling pairs, have questioned the influence of the HLA class II genes,; although they confirmed the association of the DR15,DQ6,Dw2 haplotype to; MS. In this report, we find a si…	1997	Karolinska Instituten
SVPK8F28	1992	Haegert, D G; Francis, G S	Contribution of a single DQβ chain residue to multiple sclerosis in French Canadians	Hum Immunol	40	Canada	Hum Immunol	10.1016/0198-8859(92)90033-J	https://www.scopus.com/inward/record.uri?eid=2-s2.0-0026712402&doi=10.1016%2F0198-8859%2892%2990033-J&partnerID=40&md5=2f9323c9e84f12994dd33c4d2f249bd3		1992	Quebec University
BXYJYRU9	2013	Leone, M A; Barizzone, N; Esposito, F; Lucenti, A; Harbo, H F; Goris, A; Kockum, I; Oturai, A B; Celius, E G; Mero, I L; Dubois, B; Olsson, T; Søndergaard, H B; Cusi, D; Lupoli, S; Andreassen, B K; Barcellos, L F; Booth, D R; Comabella, M; Compston, D A S; D'Alfonso, S; De Jager, P L; Fontaine, B; Hafler, D; Haines, J L; Hauser, S L; Hawkins, C; Hemmer, B; Hillert, J; Ivinson, A; Martin, R; McCau…	Association of Genetic Markers with CSF Oligoclonal Bands in Multiple Sclerosis Patients	PLoS One	39	Italy	PLoS One	10.1371/journal.pone.0064408	https://journals.plos.org/plosone/article?id=10.1371/journal.pone.0064408		2013	University of Estern Piedmont
TSHQB3W6	2013	Morandi, F; Venturi, C; Rizzo, R; Castellazzi, M; Baldi, E; Caniatti, M L; Tola, M R; Granieri, E; Fainardi, E; Uccelli, A; Pistoia, V	Intrathecal soluble HLA-E correlates with disease activity in patients	J Neuroimmune Pharmacol	39	Italy	J Neuroimmune Pharmacol	10.1007/s11481-013-9459-3	https://www.ncbi.nlm.nih.gov/pubmed/23625177	Expression and function of the immunoregulatory molecule HLA-E was investigated in patients with relapsing-remitting (RR) multiple sclerosis; (MS). Serum and cerebrospinal fluid (CSF) soluble (s)HLA-E and -G levels; were measured by ELISA in 80 RRMS patients. Controls were patients with; other inflammatory neurological disorders (OIND, n = 81) and; oninflammatory neurological disorders (NIND, n =…	2013	University of Genoa
G3ASJYXG	2000	Lucotte, G; Bathelier, C; Mercier, G	TNF-α polymorphisms in multiple sclerosis: No association with - 238 and - 308 promoter alleles, but the microsatellite allele a 1 1 is associated with the disease in French patients	Iran J Med Sci	39	Iran	Iran J Med Sci	10.1191/135245800678827563	https://www.scopus.com/inward/record.uri?eid=2-s2.0-0033999418&doi=10.1191%2F135245800678827563&partnerID=40&md5=5d20abd42e1dc035ed92f8f6c9ff271c		2000	University Rheims
P2LVR48M	2018	Rhead, B; Brorson, I S; Berge, T; Adams, C; Quach, H; Moen, S M; Berg-Hansen, P; Celius, E G; Sangurdekar, D P; Bronson, P G; Lea, R A; Burnard, S M M M; Maltby, V E; Scott, R J; Lechner-Scott, J; Harbo, H F; Bos, S D; Barcellos, L F	Increased DNA methylation of SLFN12 in CD4 + and CD8 + T cells from multiple sclerosis patients	PLoS One	39	USA	PLoS One	10.1371/journal.pone.0206511	https://www.scopus.com/inward/record.uri?eid=2-s2.0-85055825663&doi=10.1371%2Fjournal.pone.0206511&partnerID=40&md5=92bd414ed24b895fd38c6b52f1e56c13		2018	University of California Berkeley
HDZ6XWSM	2007	Hoppenbrouwers, I A; Cortes, L M P; Aulchenko, Y S; Sintnicolaas, K; Njajou, O; Snijders, P J L M; Oostra, B A; Van Duijn, C M; Hintzen, R Q	Familial clustering of multiple sclerosis in a Dutch genetic isolate	Mult Scler	38	Netherlands	Mult Scler	10.1177/1352458506071216	https://pubmed.ncbi.nlm.nih.gov/17294607/		2007	Erasmus MC University Rotterdam
2P3TU4PL	2005	Brassat, D; Salemi, G; Barcellos, L F; McNeill, G; Proia, P; Hauser, S L; Oksenberg, J R; Savettieri, G	The HLA locus and multiple sclerosis in Sicily	Neurology	38	USA	Neurology	10.1212/01.WNL.0000149765.71212.0A	https://www.ncbi.nlm.nih.gov/pubmed/15668443	The authors report the analysis of HLA-class II allelic heterogeneity in a well characterized multiple sclerosis (MS) Sicilian dataset. Family-based; association analysis revealed evidence for excess transmission to affected; individuals for alleles HLA-DRB1*1501, DRB1*04, and DQB1*0302. When; analyzed as haplotypes, the authors observed excess transmission for the; DRB1*0400-DQB1*0302 haplotype.…	2005	University of California at San Francisco
QZU5K5KE	2010	Link, J; Lorentzen, A R; Kockum, I; Duvefelt, K; Lie, B A; Celius, E G; Harbo, H F; Hillert, J; Brynedal, B	Two HLA class I genes independently associated with multiple sclerosis	J Neuroimmunol	38	Sweden	J Neuroimmunol	10.1016/j.jneuroim.2010.07.006	https://www.ncbi.nlm.nih.gov/pubmed/20678810	OBJECTIVE: The risk of multiple sclerosis (MS) is influenced by HLA-DRB1, while protective effects have been proposed for HLA-A*02 and HLA-C*05. Our; aim was to further understand the role of HLA class I in MS through a; comprehensive investigation. METHODS: 1529 MS patients and 1814 controls; from Sweden and Norway were genotyped for HLA-DRB1, HLA-A, and HLA-C.; Simultaneous analysis of all alle…	2010	Karolinska Institutet
IFFVHRAP	1997	Frederiksen, J L; Madsen, H O; Ryder, L P; Larsson, H B; Morling, N; Svejgaard, A	HLA typing in acute optic neuritis. Relation to multiple sclerosis and	Arch Neurol	38	Denmark	Arch Neurol	10.1001/archneur.1997.00550130058016	https://www.ncbi.nlm.nih.gov/pubmed/9006417	OBJECTIVE: To study the association of brain magnetic resonance imaging (MRI) findings and HLA findings to clarify the relationship between; monosymptomatic optic neuritis (ON) and ON as part of clinically definite; multiple sclerosis (CDMS). DESIGN: Population-based cohort of patients; with ON referred prospectively during 6 years by neurologists and; ophthalmologists within 4 weeks of onset of …	1997	Glostrup University Copenhagen,
A5RF3QLV	1993	Haegert, D G; Francis, G S	HLA-DQ POLYMORPHISMS DO NOT EXPLAIN HLA CLASS-II ASSOCIATIONS WITH MULTIPLE-SCLEROSIS IN 2 CANADIAN PATIENT GROUPS	Neurology	38	Canada	Neurology	10.1212/WNL.43.6.1207			1993	Memorial University of Newfoundland
4SVWB9WL	2005	Niland, B; Banki, K; Biddison, W E; Perl, A	CD8+ T cell-mediated HLA-A*0201-restricted cytotoxicity to transaldolase	J Immunol	37	USA	J Immunol	10.4049/jimmunol.175.12.8365	https://www.ncbi.nlm.nih.gov/pubmed/16339578	Transaldolase (TAL) is expressed at selectively high levels in oligodendrocytes and targeted by autoreactive T cells of patients with; multiple sclerosis (MS). Among 14 TAL peptides with predicted HLA-A2; binding, TAL 168-176 (LLFSFAQAV, TALpep) exhibited high affinity for; HLA-A2. Prevalence of HLA-A2-restricted CD8+ T cells specific for TALpep; was increased in PBMC of HLA-A2+ MS patients, as c…	2005	State University of New York
I2Y7QXDC	2006	Fukazawa, T; Kikuchi, S; Miyagishi, R; Miyazaki, Y; Yabe, I; Hamada, T; Sasaki, H	HLA-dPB1*0501 is not uniquely associated with opticospinal multiple	Mult Scler	37	Japan	Mult Scler	10.1191/135248506ms1252oa	https://www.ncbi.nlm.nih.gov/pubmed/16459716	Apart from its unique lesion distribution pattern, the opticospinal form of multiple sclerosis (OSMS) is distinct among Japanese patients who; satisfy the diagnostic criteria of MS. OSMS has been suggested to be; strongly associated with HLA-DPB1*0501 in Japanese. However, association; of DPB1*0301 with non-OSMS and lack of DPB1*0301 in OSMS were also; reported. To verify the role of DPB1*0501 an…	2006	University Sapporo
9CITIAJ9	2010	Morrison, B A; Ucisik-Akkaya, E; Flores, H; Alaez, C; Gorodezky, C; Dorak, M T	Multiple sclerosis risk markers in HLA-DRA, HLA-C, and IFNG genes are	Autoimmunity	37	USA	Autoimmunity	10.3109/08916930903567492	https://www.ncbi.nlm.nih.gov/pubmed/21067287	Previous epidemiologic studies showed four times increased risk of acute lymphoblastic leukemia (ALL) in children of women with multiple sclerosis; (MS). MS shows a risk association with Human leukocyte antigens (HLA)-DRA; single nucleotide polymorphism (SNP) rs3135388, which is a proxy marker; for DRB1*1501. We examined the relevance of rs3135388 in childhood ALL; risk along with two other HLA-D…	2010	, The Institute for Genetic Immunology, Hamilton.
AZ7GF3LF	1995	Sandberg-Wollheim, M; Ciusani, E; Salmaggi, A; Pociot, F	An evaluation of tumor necrosis factor microsatellite alleles in genetic susceptibility to multiple sclerosis	Mult Scler	37	Sweden	Mult Scler	10.1177/135245859500100309	https://www.scopus.com/inward/record.uri?eid=2-s2.0-0029395614&doi=10.1177%2F135245859500100309&partnerID=40&md5=12832b2848b736beeeb1f329fdf11c8c		1995	Lund University
FU7Y55D5	1989	Heard, R N S; Cullen, C G; Middleton, D; Hawkins, S A; Francis, D A; Hern, J E C; McDonald, W I; Batchelor, J R; Lechler, R I	An allelic cluster of DQα restriction fragments is associated with multiple sclerosis: Evidence that a second haplotype may influence disease susceptibility	Hum Immunol	36	UK	Hum Immunol	10.1016/0198-8859(89)90075-X	https://linkinghub.elsevier.com/retrieve/pii/019888598990075X		1989	Karolinska Institute
DX5ITQJ4	1995	Söderström, M; Hillert, J; Link, J; Navikas, V; Fredrikson, S; Link, H	Expression of IFN-gamma, IL-4, and TGF-beta in multiple sclerosis in relation to HLA-Dw2 phenotype and stage of disease.	Mult Scler	36	Sweden	Mult Scler	not found	https://www.embase.com/search/results?subaction=viewrecord&id=L127317601&from=export	Multiple sclerosis (MS) is associated with upregulation of both proinflammatory (interferon-gamma, IFN-gamma) and immunosuppressive (transforming growth factor-beta, TGF-beta) cytokines. To examine a possible relation between the MS-related HLA haplotype Dw2 and cytokine profiles, we used in situ hybridization with labeled cDNA oligonucleotide probes to detect transcripts of the T helper type 1 (…	1995	Karolinska Institute
SSAB9FDF	2008	Fernández, Ó; Fernández, V; Martinez-Cabrera, V; Mayorga, C; Alonso, A; León, A; Arnal, C; Hens, M; Luque, G; De Ramón, E; Caballero, A; Leyva, L	Multiple sclerosis in Gypsies from southern Spain: Prevalence, mitochondrial DNA haplogroups and HLA class II association	Tissue Antigens	36	Spain	Tissue Antigens	10.1111/j.1399-0039.2008.01016.x	https://www.embase.com/search/results?subaction=viewrecord&id=L351551982&from=export	Occasional reports have mentioned the prevalence of multiple sclerosis (MS) among Gypsies, and no studies have examined to date the prevalence of MS or human leukocyte antigen (HLA) genetics associations in the Spanish Gypsy population. We decided to study the prevalence, mitochondrial DNA (mtDNA) haplogroups and HLA class II distribution among gypsies with MS in southern Spain. We searched for G…	2008	University of Malaga, Spain
PXA3P9AD	2008	Fernández-Morera, J L; Rodriguez-Rodero, S; Lahoz, C H; Tuñon, A; Astudillo, A; Garcia-Suarez, O; Martínez-Borra, J; López-Vázquez, A; Rodrigo, L; Gonzalez, S; López-Larrea, C	Soluble MHC class I chain-related protein B serum levels correlate with disease activity in relapsing-remitting multiple sclerosis	Hum Immunol	36	Spain	Hum Immunol	10.1016/j.humimm.2008.01.021	https://www.embase.com/search/results?subaction=viewrecord&id=L50111348&from=export	Recent studies demonstrated that dysregulation of NKG2D and its ligands, leading to activation of autoreactive effector cells, can trigger autoimmune diseases, but soluble forms of these ligands can downmodulate NKG2D expression in T effector cells. We investigated the presence of soluble major histocompatibility complex class I chain-related A or B (MICA or MICB) molecules in sera of multiple sc…	2008	University Oviedo
J75D7SF6	2012	Jørgensen, P B; Livbjerg, A H; Hansen, H J; Petersen, T; Höllsberg, P	Epstein-Barr virus peptide presented by HLA-E is predominantly recognized	PLoS One	36	Denmark	PLoS One	10.1371/journal.pone.0046120	https://www.ncbi.nlm.nih.gov/pmc/articles/PMC3457977	Multiple sclerosis (MS) is associated with Epstein-Barr virus (EBV) infection, but impaired immune suppression may be part of the disease; pathogenesis. CD8(+) T cells that are restricted by HLA-E exert an; important immunoregulatory mechanism. To explore how EBV might interfere; with immune regulation, we examined the expression of HLA-E and the; frequency of CD8(+) cells recognizing HLA-E, pres…	2012	Aarhus University
4LHHI39N	2016	Nakamura, Y; Matsushita, T; Sato, S; Niino, M; Fukazawa, T; Yoshimura, S; Hisahara, S; Isobe, N; Shimohama, S; Watanabe, M; Yoshida, K; Houzen, H; Miyazaki, Y; Yamasaki, R; Kikuchi, S; Kira, J-I	Latitude and HLA-DRB1*04:05 independently influence disease severity in	J Neuroinflammation	36	Japan	J Neuroinflammation	10.1186/s12974-016-0695-3	https://www.ncbi.nlm.nih.gov/pmc/articles/PMC5013608	BACKGROUND: Higher latitude and human leukocyte antigen (HLA)-DRB1*04:05 increase susceptibility to multiple sclerosis (MS) in the Japanese; population, but their effects on disease severity are unknown. We aimed to; clarify the effects of latitude and the HLA-DRB1 and HLA-DPB1 genes on; disease severity in Japanese patients with MS. METHODS: We enrolled 247 MS; patients and 159 healthy controls …	2016	KyushuUniversity
AXNHVQMQ	2000	Kalanie, H; Kamgooyan, M; Sadeghian, H; Kalanie, A R	Histocompatibility antigen (HLA) associations with multiple sclerosis in	Mult Scler	36	Iran	Mult Scler	10.1177/135245850000600504	https://www.ncbi.nlm.nih.gov/pubmed/11064440	Human leukocyte antigen (HLA) types were obtained from 79 Iranian patients with multiple sclerosis and compared with 100 controls. The prevalence of; HLA-A24 (30.3% versus 18.0%), HLA-DR2 (43.0% versus 28. 0%) and HLA-DR15; (36.7% versus 23.0%) were significantly increased in multiple sclerosis; patients compared with controls. However age at onset, and disease status; (relapsing - remitting or p…	2000	University of Tehran
EU6DVBDW	1992	Hao, Q; Saida, T; Kawakami, H; Mine, H; Maruya, E; Inoko, H; Saji, H	HLAs and genes in Japanese patients with multiple sclerosis: evidence for	Hum Immunol	36	Japan	Hum Immunol	10.1016/0198-8859(92)90019-j	https://www.ncbi.nlm.nih.gov/pubmed/1286977	The distribution of HLA-A, B, C, DR and DRB1, DQB1, DPB1 alleles was studied in 60 Japanese patients with clinically definite multiple; sclerosis (MS) using serologic and genomic analysis. We found significant; associations with HLA-Cw3 (p = 0.002, pc = 0.012, RR = 3.2), DR2 (p =; 0.007, RR = 2.6), and DQB1*0602 (p = 0.04, RR = 4.0) in Japanese patients; for the first time. The combined presence …	1992	Univesity of Kyoto, Japan.
YH2XCYGK	2009	Wu, J-S; Qiu, W; Castley, A; James, I; Joseph, J; Christiansen, F T; Carroll, W M; Mastaglia, F L; Kermode, A G	Presence of CSF oligoclonal bands (OCB) is associated with the HLA-DRB1	J Neurol Sci	36	Australia	J Neurol Sci	10.1016/j.jns.2009.10.005	https://www.ncbi.nlm.nih.gov/pubmed/19879597	High-resolution HLA-DRB1 genotyping was performed in 97 OCB-positive and 68 OCB-negative cases with demyelinating disease to determine the; influence of HLA-DRB1 alleles on the presence of OCB in a West Australian; multiple sclerosis (MS) cohort. Carriage of the HLA-DRB1*1501 allele was; associated with both OCB-positive and OCB-negative MS compared with; controls, but more strongly with the OCB-…	2009	University of Western Australia
9FRMDQAJ	2010	Wiśniewski, A; Bilińska, M; Klimczak, A; Wagner, M; Majorczyk, E; Nowak, I; Pokryszko-Dragan, A; Kuśnierczyk, P	Association of the HLA-G gene polymorphism with multiple sclerosis in a	Int J Immunogenet	36	Poland	Int J Immunogenet	10.1111/j.1744-313X.2010.00926.x	https://www.ncbi.nlm.nih.gov/pubmed/20636826	Summary In this study, three polymorphic sites in the HLA-G gene: -725C>G>T, -716T>G and 14bp(indel) were genotyped. Significant differences; were found between patients and controls in the alleles and genotypes for; -725C>G>T and in three-point haplotypes. We observed also a significant; difference in the age of disease onset between patients positive and; egative for 14bp(ins). The results sugg…	2010	Polish Academy of Sciencies
GUQEBRFG	2020	Hedström, A K; Huang, J; Michel, A; Butt, J; Brenner, N; Hillert, J; Waterboer, T; Kockum, I; Olsson, T; Alfredsson, L	High Levels of Epstein–Barr Virus Nuclear Antigen-1-Specific Antibodies and Infectious Mononucleosis Act Both Independently and Synergistically to Increase Multiple Sclerosis Risk	Front Neurol	36	Sweden	Front Neurol	10.3389/fneur.2019.01368	https://www.scopus.com/inward/record.uri?eid=2-s2.0-85079156126&doi=10.3389%2Ffneur.2019.01368&partnerID=40&md5=2be8742cb18a24009268179a7c4d2aaf		2020	, Karolinska Institutet
PFJV6BCZ	2001	Minohara, M; Ochi, H; Matsushita, S; Irie, A; Nishimura, Y; Kira, J-I	Differences between T-cell reactivities to major myelin protein-derived peptides in opticospinal and conventional forms of multiple sclerosis and healthy controls	Tissue Antigens	36	Japan	Tissue Antigens	10.1034/j.1399-0039.2001.057005447.x			2001	Kyushu University
L73Q7F9D	1995	Li, F; Linan, M J; Stein, M C; Faustman, D L	Reduced expression of peptide-loaded HLA class I molecules on multiple	Ann Neurol	35	USA	Ann Neurol	10.1002/ana.410380205	https://www.ncbi.nlm.nih.gov/pubmed/7654061	Lymphocytes from patients with HLA class II-linked autoimmune diseases such as type I diabetes, systemic lupus erythematosus, rheumatoid; arthritis, and Graves' have recently been shown to have a decrease in the; expression of self-peptide-filled HLA class I antigens on the surface of; peripheral lymphocytes. The human demyelinating diseases of multiple; sclerosis in some cases are also associate…	1995	University of Harvard
AAD2RLJH	1991	Kálmán, B; Takács, K; Gyódi, E; Kramer, J; Füst, G; Tauszik, T; Guseo, A; Kuntár, L; Komoly, S; Nagy, C; Pálffy, G; Petrányi, G.G	Sclerosis multiplex in gypsies	Acta Neurol Scand	35	Hungary	Acta Neurol Scand	10.1111/j.1600-0404.1991.tb04934.x	https://www.scopus.com/inward/record.uri?eid=2-s2.0-0025807178&doi=10.1111%2Fj.1600-0404.1991.tb04934.x&partnerID=40&md5=410fbbfba98a2251dba90219c6413b5d		1991	University of Budapest
JXEWMQ2J	1995	Kelly, M A; Jacobs, K H; Penny, M A; Mijovic, C H; Nightingale, S; Barnett, A H; Francis, D A	An investigation of HLA-encoded genetic susceptibility to multiple sclerosis in subjects of Asian Indian and Afro-Caribbean ethnic origin	Tissue Antigens	34	UK	Tissue Antigens	10.1111/j.1399-0039.1995.tb02439.x	https://www.embase.com/search/results?subaction=viewrecord&id=L25087691&from=export	The association of multiple sclerosis (MS) with the HLA class II loci DR and DQ was investigated in populations of Asian Indian and Afro-Caribbean ethnic origin, resident in the United Kingdom. The putative haplotype, DRB1*1501.DQA1*0102.DQB1*0602, was weakly positively associated with MS in both races. The overall contribution to disease susceptibility of this marker was small. Over 80% of the M…	1995	University of Birmingam
24SQPV3V	2005	Greer, J M; Pender, M P	The presence of glutamic acid at positions 71 or 74 in pocket 4 of the	J Neurol Neurosurg Psychiatry	34	Australia	J Neurol Neurosurg Psychiatry	10.1136/jnnp.2004.042168	https://www.ncbi.nlm.nih.gov/pmc/articles/PMC1739634	BACKGROUND: Primary progressive multiple sclerosis (PP-MS) differs from relapsing-remitting or secondary progressive MS (RRSP-MS) in ways; suggesting differences in the pathogenic pathways. Susceptibility to both; PP-MS and RRSP-MS is linked to carriage of the HLA molecule DRB1*1501.; Several serologically defined HLA-DR groups (DR1, DR4, DR6, and DR9) occur; less often in RRSP-MS than in control…	2005	University of Queensland
NQ4RLJLS	2013	Cocco, E; Murru, R; Costa, G; Kumar, A; Pieroni, E; Melis, C; Barberini, L; Sardu, C; Lorefice, L; Fenu, G; Frau, J; Coghe, G; Carboni, N; Marrosu, M G	Interaction between HLA-DRB1-DQB1 haplotypes in Sardinian multiple	PLoS One	34	Italy	PLoS One	10.1371/journal.pone.0059790	https://www.ncbi.nlm.nih.gov/pmc/articles/PMC3620236	We performed a case-control study in 2,555 multiple sclerosis (MS) Sardinian patients and 1,365 healthy ethnically matched controls,; analyzing the interactions between HLA-DRB1-DQB1 haplotypes and defining a; rank of genotypes conferring a variable degree of risk to the disease.; Four haplotypes were found to confer susceptibility (*13:03-*03:01 OR =; 3.3, Pc 5.1 × 10(-5), *04:05-*03:01 OR = 2.1…	2013	University of Cagliari
EESBUBI9	2008	Goris, A; Walton, A; Ban, M; Dubois, B; Compston, D A S; Sawcer, S	A Taqman assay for high-throughput genotyping of the multiple	Tissue Antigens	34	Belgium	Tissue Antigens	10.1111/j.1399-0039.2008.01101.x	https://www.ncbi.nlm.nih.gov/pubmed/18647361	The human leukocyte antigen (HLA)-DRB1*1501 allele has long been established as the main genetic risk factor for multiple sclerosis (MS),; and it therefore follows that stratification of study populations for this; allele could aid in the identification of novel susceptibility genes; andor in establishing interactions. To this end, we have developed a; simple Taqman-based assay allowing cost-effi…	2008	Katholieke Universiteit Leuven
BG22LATL	2001	Mattila, K M; Luomala, M; Lehtimäki, T; Laippala, P; Koivula, T; Elovaara, I	Interaction between ESR1 and HLA-DR2 may contribute to the development of MS in women	Neurology	34	Finland	Neurology	10.1212/WNL.56.9.1246	https://www.scopus.com/inward/record.uri?eid=2-s2.0-0035826890&doi=10.1212%2FWNL.56.9.1246&partnerID=40&md5=83226b580ce9ec88c87a041b0c94bc8d		2001	University of Tampere
LQKH28W4	2005	Gödde, R; Rohde, K; Becker, C; Toliat, M R; Entz, P; Suk, A; Müller, N; Sindern, E; Haupts, M; Schimrigk, S; Nürnberg, P; Epplen, J T	Association of the HLA region with multiple sclerosis as confirmed by a genome screen using >10,000 SNPs on DNA chips	J Mol Med	33	Germany	J Mol Med	10.1007/s00109-005-0650-8	https://www.embase.com/search/results?subaction=viewrecord&id=L40922171&from=export	Multiple sclerosis (MS) is a chronic inflammatory disease of the central nervous system, with a complex genetic background. Here, we present a genome screen for association in small scale, employing 11,555 single nucleotide polymorphisms (SNPs) on DNA chips for genotyping 100 MS patients stratified for HLA-DR2 + and 100 controls. More than 500 SNPs revealed significant differences between cases a…	2005	Ruhr-University
29SA7MES	2009	Comabella, M; Fernández-Arquero, M; Rio, J; Guinea, A; Fernández, M; Cénit, M C; De La Concha, E G; Montalban, X	HLA class I and II alleles and response to treatment with interferon-beta	J Neuroimmunol	33	Spain	J Neuroimmunol	10.1016/j.jneuroim.2009.01.012	https://www.ncbi.nlm.nih.gov/pubmed/19349081	In the present study, we investigated the influence of HLA class I and class II genes in the response to interferon-beta (IFNbeta) in multiple; sclerosis (MS) patients. HLA-A, -B, -C, -DRB1, -DQA1, and -DQB1 DNA typing; was performed by polymerase chain reaction-sequence-specific; oligonucleotide (PCR-SSO) in a cohort of 149 relapsing-remitting MS; patients classified into IFNbeta responders (n=7…	2009	Universitat Autonoma de Barcelona
BS3KI24M	1991	Cullen, C G; Middleton, D; Savage, D A; Hawkins, S A	HLA-DR and DQ DNA genotyping in multiple sclerosis patients in Northern	Hum Immunol	32	UK	Hum Immunol	10.1016/0198-8859(91)90062-e	https://www.ncbi.nlm.nih.gov/pubmed/1672121	DNA from multiple sclerosis (MS) patients and healthy control individuals from the Northern Ireland population, was assessed by restriction fragment; length polymorphism (RFLP) analysis to look for disease-associated; polymorphisms. HLA-DR and -DQ allogenotyping was performed using a single; enzyme (TaqI)Multiple probe system. The TaqIDR beta RFLPs correlate well; with serologically defined speci…	1991	Queens University
LUMMQP7R	2009	Patrucco, L; Larriba, J; Redal, M A; Rojas, J I; Argibay, P F; Cristiano, E	HLA-DRB1 and multiple sclerosis in Argentina	Eur J Neurol	32	Argentina	Eur J Neurol	10.1111/j.1468-1331.2008.02523.x	https://www.ncbi.nlm.nih.gov/pubmed/19364369	BACKGROUND: The association of multiple sclerosis (MS) with HLA DR subtypes, and particularly human leukocyte antigen (HLA)-DRB1*15 has been; a consistent finding across nearly all Caucasian MS populations. In South; America, scarce data exist about this issue. As the complete; characterization of the HLA association range around the world is; important to understand the role of this locus in MS …	2009	HIBA University
GDP56W3W	2009	Wu, X-M; Wang, C; Zhang, K-N; Lin, A-Y; Kira, J-I; Hu, G-Z; Qu, X-H; Xiong, Y-Q; Cao, W-F; Gong, L-Y	Association of susceptibility to multiple sclerosis in Southern Han	Mult Scler	32	China	Mult Scler	10.1177/1352458509345905	https://www.ncbi.nlm.nih.gov/pubmed/19965521	Association of HLA class II with multiple sclerosis (MS) has been widely studied in both Western and Oriental populations. However, such an; association is not well documented in Chinese. The objective of this study; was to examine the association between the susceptibility to conventional; MS in Southern Chinese with HLA-DRB1,-DPB1 alleles and putative DRB1-DPB1; haplotypes. Genotyping of HLA-DR…	2009	Nanchang University
XQPP2MCU	1990	Fugger, L; Ryder, L P; Morling, N; Odum, N; Friis, J; Pedersen, F K; Heilmann, C; Sandberg-Wollheim, M; Svejgaard, A	DNA typing for HLA-DPB1*02 and -DPB1*04 in multiple sclerosis and juvenile	Immunogenetics	32	Denmark	Immunogenetics	10.1007/BF02114968	https://www.ncbi.nlm.nih.gov/pubmed/2228045	DP gene typing using in vitro DNA amplification combined with sequence-specific oligonucleotide probes (SSOP) has recently been; reported. The amplification step may be specific for the HLA-DPB locus, or; it may be specific for one or a group of HLA-DPB alleles, thus increasing; the discriminatory power of the system. We report the combined use of; group-specific DNA in vitro amplification follow…	1990	University Copenhagen,
9TBNZMAZ	2012	Benešová, Y; Vašků, A; Stourač, P; Hladíková, M; Fiala, A; Bednařík, J	Association of HLA-DRB1*1501 tagging rs3135388 gene polymorphism with	J Neuroimmunol	32	Czech Republic	J Neuroimmunol	10.1016/j.jneuroim.2012.10.014	https://www.ncbi.nlm.nih.gov/pubmed/23186557	We investigated the HLA-DRB1*1501 tagging rs3135388 gene polymorphism and its association with multiple sclerosis (MS) susceptibility, disability; and gender differences. The study group consisted of 306 MS patients and; 137 healthy individuals. A significant difference in genotype distribution; (Pg=3.06×10(-9)) and allele frequency (Pa=6.08×10(-10)) between MS; patients and controls was demonstr…	2012	University Brno Faculty of Medicine,
4GA5EQIF	1993	Dekker, J W; Easteal, S; Jakobsen, I B; Gao, X; Stewart, G J; Buhler, M M; Hawkins, B R; Higgins, D A; Yu, Y L; Serjeantson, S W	HLA-DPB1 alleles correlate with risk for multiple sclerosis in Caucasoid	Tissue Antigens	32	Australia	Tissue Antigens	10.1111/j.1399-0039.1993.tb01974.x	https://www.ncbi.nlm.nih.gov/pubmed/8456441	Multiple sclerosis (MS) is a demyelinating disease associated with the HLA-DR2-related haplotype DRB1*1501, DQB1*0602 in Caucasoids and with; DQB1*0602 in DR2-positive Cantonese. However, many MS patients do not have; the high-risk HLA-D determinants and alternative genes may contribute to; the pathogenesis of MS. One candidate gene is HLA-DPB1. Our reanalysis of; five earlier reports of HLA-DPB1…	1993	Australian National University
6U9DEZ5V	1994	Vandevyver, C; Raus, P; Stinissen, P; Philippaerts, L; Cassiman, J J; Raus, J	POLYMORPHISM OF THE TUMOUR NECROSIS FACTOR BETA GENE IN MULTIPLE SCLEROSIS AND RHEUMATOID ARTHRITIS	Int J Immunogenet	32	Belgium	Int J Immunogenet	10.1111/j.1744-313X.1994.tb00208.x	https://www.scopus.com/inward/record.uri?eid=2-s2.0-0028170324&doi=10.1111%2Fj.1744-313X.1994.tb00208.x&partnerID=40&md5=c7e43d6c53f535dbcf74e225a17801d6		1994	Leiden University
ZSS3W2SK	2011	Blanco, Y; Ercilla-González, G; Llufriu, S; Casanova-Estruch, B; José Magraner, M; Ramió-Torrentà, L; del Mar Mendibe-Bilbao, M; Uclés-Sánchez, A J; Casado-Chocán, J L; de Munain, A L; Ramo-Tello, C; Santos-Lasaosa, S; Porras, R F B Segura-Bruna, N; Sepúlveda, M; Villoslada, P; Graus, F; Saiz, A	HLA-DRB1 typing in caucasians patients with neuromyelitis optica	Revista Neurol	32	Brazil	Revista Neurol	10.33588/rn.5303.2011196	https://www.scopus.com/inward/record.uri?eid=2-s2.0-79961120858&doi=10.33588%2Frn.5303.2011196&partnerID=40&md5=62a63621aa0b3b2619997a4299305baa		2011	University Barcelona
N2UJT2JD	2015	Ordoñez, G; Romero, S; Orozco, L; Pineda, B; Jiménez-Morales, S; Nieto, A; García-Ortiz, H; Sotelo, J	Genomewide admixture study in Mexican Mestizos with multiple sclerosis	Clin Neurol Neurosurg	32	Mexico	Clin Neurol Neurosurg	10.1016/j.clineuro.2014.11.026	https://www.scopus.com/inward/record.uri?eid=2-s2.0-84920747449&doi=10.1016%2Fj.clineuro.2014.11.026&partnerID=40&md5=098f20a276d4a7096177109ddbe46385		2015	University of Mexico.
EXSNPCIR	2010	Isobe, N; Matsushita, T; Yamasaki, R; Ramagopalan, S V; Kawano, Y; Nishimura, Y; Ebers, G C; Kira, J-I	Influence of HLA-DRB1 alleles on the susceptibility and resistance to multiple sclerosis in Japanese patients with respect to anti-aquaporin 4 antibody status	Mult Scler	31	Japan	Mult Scler	10.1177/1352458509355067	https://www.embase.com/search/results?subaction=viewrecord&id=L358278354&from=export	Background: Epistatic interactions between human leukocyte antigen (HLA)-DRB1 alleles alter multiple sclerosis (MS) risk in Caucasians. Such interactions have never been studied in Asian MS patients. Objective: To investigate the influence of HLA-DRB1 alleles, including epistatic interactions at this locus, in Japanese MS patients with and without the anti-aquaporin 4 (AQP4) antibody. Methods: Th…	2010	Kyushu University
EEJ9N43F	2009	Silva, A M; Bettencourt, A; Pereira, C; Santos, E; Carvalho, C; Mendonça, D; Costa, P P; Monteiro, L; Martins, B	Protective role of the HLA-A*02 allele in Portuguese patients with	Mult Scler	31	Portugal	Mult Scler	10.1177/1352458509104588	https://www.ncbi.nlm.nih.gov/pubmed/19482867	BACKGROUND: Multiple sclerosis (MS) is associated with human leukocyte antigen (HLA) HLA-DRB1*15. Recent evidence that CD8 T cells are implicated; in MS suggests that HLA class I may also contribute. An association of; HLA-A*02 and A*03 alleles has been described. OBJECTIVES: We examined the; influence of HLA-A*02 and HLA-A*03 in Portuguese patients with MS,; independently of HLA-DRB1*15 using a …	2009	University of Porto
PI2VATCU	1995	Eoli, M; Pandolfo, M; Amoroso, A; Salmaggi, A; Zaffaroni, M; Gasparini, P; DiDonato, S; Milanese, C; Zeviani, M	Evidence of linkage between susceptibility to multiple sclerosis and	Eur J Hum Genet	31	Italy	Eur J Hum Genet	10.1159/000472314	https://www.ncbi.nlm.nih.gov/pubmed/8556305	To verify whether multiallelic polymorphisms belonging to HLA class II genes are linked to multiple sclerosis (MS) in the Italian population, we; studied 28 multiplex MS families originating from different areas of; Italy. Allelic characterization was carried out by analysis of RFLPs and; oligonucleotide typing. Evidence supporting the existence of linkage; between MS susceptibility and the HLA c…	1995	University of Milano
7UJZNIWH	2012	Schmied, M C; Zehetmayer, S; Reindl, M; Ehling, R; Bajer-Kornek, B; Leutmezer, F; Zebenholzer, K; Hotzy, C; Lichtner, P; Meitinger, T; Wichmann, H-E; Illig, T; Gieger, C; Huber, K; Khalil, M; Fuchs, S; Schmidt, H; Auff, E; Kristoferitsch, W; Fazekas, F; Berger, T; Vass, K; Zimprich, A	Replication study of multiple sclerosis (MS) susceptibility alleles and correlation of DNA-variants with disease features in a cohort of Austrian MS patients	Neurogenetics	31	Austria	Neurogenetics	10.1007/s10048-012-0316-y	https://www.scopus.com/inward/record.uri?eid=2-s2.0-84862703405&doi=10.1007%2Fs10048-012-0316-y&partnerID=40&md5=3b13a3d00281567cf7ee144da860df12		2012	Medical University of Vienna
Z5ZIAYCI	2013	Lolli, F; Martini, H; Citro, A; Franceschini, D; Portaccio, E; Amato, M P; Mechelli, R; Annibali, V; Sidney, J; Sette, A; Salvetti, M; Barnaba, V	Increased CD8+ T cell responses to apoptotic T cell-associated antigens in multiple sclerosis	J Neuroinflammation	31	Italy	J Neuroinflammation	10.1186/1742-2094-10-94	https://www.scopus.com/inward/record.uri?eid=2-s2.0-84880853642&doi=10.1186%2F1742-2094-10-94&partnerID=40&md5=d5df97a0364ef5aa219218650318aa37		2013	Università of Firenze
IJJGFR4I	2011	Kouri, I; Papakonstantinou, S; Bempes, V; Vasiliadis, H S; Kyritsis, A P; Pelidou, S.-H.	HLA associations with multiple sclerosis in Greece	J Neurol Sci	30	Greece	J Neurol Sci	10.1016/j.jns.2011.06.037	https://www.embase.com/search/results?subaction=viewrecord&id=L51513741&from=export	Background: Multiple sclerosis (MS) is a demyelinating inflammatory disease of the central nervous system originated by a complex interplay of environmental and genetic factors. The association of MS with the human leukocyte antigen (HLA) class II alleles was investigated in MS patients in northwest Greece, in the geographical region of Epirus. Objective: Our aim was to estimate the prevalence of…	2011	University of Ioannina
HHMVGX9I	1999	Pina, M A; Ara, J R; Lasierra, P; Modrego, P J; Larrad, L	Study of HLA as a predisposing factor and its possible influence on the	Neuroepidemiology	30	Spain	Neuroepidemiology	10.1159/000026212	https://www.ncbi.nlm.nih.gov/pubmed/10364721	The relationship between multiple sclerosis (MS) and the HLA antigens DR2 and DQ1 is well recognised, but, in Spain, it has not been clearly; defined. The aim of our study was to investigate the relationship between; MS and HLA antigens in the sanitary district of Calatayud, northern Spain,; and to correlate these antigens with the progression of the disease.; Thirty-four patients were selected f…	1999	Saragossa University
QLHQZN9E	2000	Zipp, F; Windemuth, C; Pankow, H; Dichgans, J; Wienker, T; Martin, R; Müller, C	Multiple sclerosis associated amino acids of polymorphic regions relevant	Hum Immunol	30	Germany	Hum Immunol	10.1016/s0198-8859(00)00173-7	https://www.ncbi.nlm.nih.gov/pubmed/11082515	Among the candidate genes for multiple sclerosis (MS), the strongest influence is conferred by human leucocyte antigen (HLA) class II genes, in; particular the DR2, DQ6, Dw2 haplotype (DRB1*1501, DQA1*0102, DQB1*0602).; Similar to other autoimmune diseases, it is not clear yet how the presence; of a specific HLA-DR or -DQ molecule translates into an increased disease; susceptibility. Previous obs…	2000	university of Milano
PWPRNNJ2	2004	Fainardi, E; Rizzo, R; Melchiorri, L; Castellazzi, M; Govoni, V; Caniatti, M L; Paolino, E; Tola, M R; Granieri, E; Baricordi, O R	Beneficial effect of interferon-beta 1b treatment in patients with	J Neuroimmunol	30	Italy	J Neuroimmunol	10.1016/j.jneuroim.2003.12.002	https://www.ncbi.nlm.nih.gov/pubmed/14975603	It has recently become clear that interferon-beta (IFN-beta) treatment is effective in ameliorating relapsing-remitting multiple sclerosis (RRMS); through an as yet unidentified mechanism. As there is no recognisable; biological indicator to predict responsiveness to IFN-beta treatment, we; have investigated fluctuations in serum sHLA-I levels in MS patients; undergoing IFN-beta 1b therapy. Serum…	2004	University of Ferrara,
TSLVPDAL	2012	Kollaee, A; Ghaffarpor, M; Ghlichnia, H A; Ghaffari, S H; Zamani, M	The influence of the HLA-DRB1 and HLA-DQB1 allele heterogeneity on disease	Int J Immunogenet	30	Iran	Int J Immunogenet	10.1111/j.1744-313X.2012.01104.x	https://www.ncbi.nlm.nih.gov/pubmed/22404765	Multiple sclerosis (MS) is a common autoimmune disorder of the central ervous system. Recent studies have shown that the HLA-DRB1 and DQB1; alleles are associated with MS susceptibility and severity. However, this; is controversial in different population studies. In the present study,; the roles of HLA-DRB1 and DQB1 alleles and the amino acids were; investigated on disease risk and severity in 1…	2012	Tehran University of Medical Science
9T2UIJVN	1994	Vandevyver, C; Buyse, I; Philippaerts, L; Ghabanbasani, M Z; Medaer, R; Carton, H; Cassiman, J J; Raus, J	HLA and T-cell receptor polymorphisms in Belgian multiple sclerosis	J Neuroimmunol	30	Belgium	J Neuroimmunol	10.1016/0165-5728(94)90158-9	https://www.ncbi.nlm.nih.gov/pubmed/7911477	There are compelling data to indicate that the susceptibility to multiple sclerosis (MS) is inherited, at least in part. Particular HLA genotypes; may be associated with MS and recently also polymorphisms in the T-cell; receptor (TCR) genes have been reported to correlate with the disease; however, these data have been difficult to confirm. We investigated the; TCRA and TCRB chain genes of HLA-ty…	1994	Department of Immunology/Biotechnology, Dr. L. Willems-Instituut, Diepenbeek, Belgium
WRXLHMPK	1994	Middleton, D; Megaw, G; Cullen, C G; Hawkins, S A; Darke, C; Savage, D A	TAP1 and TAP2 polymorphism in multiple sclerosis patients	Hum Immunol	30	UK	Hum Immunol	10.1016/0198-8859(94)90057-4	https://www.scopus.com/inward/record.uri?eid=2-s2.0-0028292509&doi=10.1016%2F0198-8859%2894%2990057-4&partnerID=40&md5=67b8d298d3bb2ea59635404a5c98e49f		1994	Northern Ireland Tissue Typing Service, City Hospital.
V87JDN8J	2000	Larsen, F; Oturai, A B; Ryder, L P; Madsen, H O; Hillert, J; Fredrikson, S; Sandberg-Wollheim, M; Laaksonen, M; Harbo, H F; Sawcer, S; Fugger, L; Sørensen, P S; Svejgaard, A	Linkage analysis of a candidate region in Scandinavian sib pairs with multiple sclerosis reveals linkage to chromosome 17q	Genes Immun	30	Denmark	Genes Immun	10.1038/sj.gene.6363705	https://www.scopus.com/inward/record.uri?eid=2-s2.0-0034303287&doi=10.1038%2Fsj.gene.6363705&partnerID=40&md5=9b69dbb71fd3d18fe8e987514a6f3b07		2000	Copenhagen University
B8ANJ96S	2001	Luomala, M; Elovaara, I; Ukkonen, M; Koivula, T; Lehtimäki, T	The combination of HLA-DR1 and HLA-DR53 protects against MS	Neurology	30	Finland	Neurology	10.1212/WNL.56.3.383	https://www.scopus.com/inward/record.uri?eid=2-s2.0-0035852817&doi=10.1212%2FWNL.56.3.383&partnerID=40&md5=ece272b2d1816421f10682d19751dbfb		2001	Tampere University
Y3THRIV6	1999	Fiten, P; Vandenbroeck, K; Dubois, B; Van Coillie, E; Nelissen, I; Van Damme, J; Ligers, A; Hillert, J; Andersson, M; Olsson, T; Opdenakker, G	Microsatellite polymorphisms in the gene promoter of monocyte chemotactic protein-3 and analysis of the association between monocyte chemotactic protein-3 alleles and multiple sclerosis development	J Neuroimmunol	30	Belgium	J Neuroimmunol	10.1016/S0165-5728(99)00007-7			1999	University of Leuven
3D6U8U7S	2013	Gajofatto, A; Stefani, A; Turatti, M; Bianchi, M R; Lira, M G; Moretto, G; Salviati, A; Benedetti, M D	Prevalence of multiple sclerosis in Verona, Italy: an epidemiological and genetic study	Eur J Neurol	29	Italy	Eur J Neurol	10.1111/ene.12045	https://onlinelibrary.wiley.com/doi/10.1111/ene.12045		2013	University of Verona
5Q2VKY73	2016	Hollenbach, J A; Pando, M J; Caillier, S J; Gourraud, P-A; Oksenberg, J R	The killer immunoglobulin-like receptor KIR3DL1 in combination with	Genes Immun	29	USA	Genes Immun	10.1038/gene.2016.5	https://www.ncbi.nlm.nih.gov/pmc/articles/PMC5105680	We investigated the role of the KIR loci and their HLA class I ligands in a large cohort of African American multiple sclerosis (MS) patients; (N=907) and controls (N=1456). No significant differences in carrier; frequencies for any KIR locus or haplotype were observed between cases and; controls. However, examination of KIR in the context of their cognate HLA; ligands revealed a strong protectiv…	2016	University of California, San Francisco
H9ZQVAAD	2002	Palacio, L G; Rivera, D; Builes, J J; Jiménez, M E; Salgar, M; Anaya, J M; Jiménez, I; Camargo, M; Arcos-Burgos, M; Sánchez, J L	Multiple sclerosis in the tropics: genetic association to STR's loci	Mult Scler	29	Colombia	Mult Scler	10.1191/1352458502ms804oa	https://www.ncbi.nlm.nih.gov/pubmed/12120698	Clear evidence has been presented correlating gene polymorphisms at 6p21.3-21.4 (containing HLA and TNF) and the predisposition to acquire; multiple sclerosis (MS). In a previous study, we found that polymorphisms; at HLA DQAI were associated with being or not being predisposed to MS in; individuals inhabiting the tropics, where the prevalence of MS is; significantly lower than in subtropical are…	2002	University of Medellín
4LUIBSBI	2011	Shahbazi, M; Roshandel, D; Omidnyia, E; Rshaidbaghan, A	Interaction of HLA-DRB1*1501 allele and TNF-alpha -308 G/A single	Clin Immunol	29	Iran	Clin Immunol	10.1016/j.clim.2011.02.012	https://www.ncbi.nlm.nih.gov/pubmed/21396892	Multiple sclerosis is a multifactorial disorder with complex genetic basis. It is believed that genes encoding HLA molecule and cytokines are; involved in the pathogenesis of MS. In this study, we have evaluated the; impact of HLA-DRB1*1501 allele and TNF-alpha -308 GA single nucleotide; polymorphism, and their interaction, in the susceptibility to MS in; Iranian population. Genomic DNA samples w…	2011	University of Medical Sciences Iran
BQCTPB6M	2011	Romero-Pinel, L; Martínez-Yélamos, S; Bau, L; Matas, E; Gubieras, L; María Pujal, J; Morandeira, F; Bas, J; Arbizu, T	Association of HLA-DRB1*15 allele and CSF oligoclonal bands in a Spanish	Eur J Neurol	29	Spain	Eur J Neurol	10.1111/j.1468-1331.2011.03379.x	https://www.ncbi.nlm.nih.gov/pubmed/21418440	BACKGROUND AND OBJECTIVE: The HLA-DRB1*15 allele is consistently associated with multiple sclerosis (MS) susceptibility in most studied; populations. This study investigated the association between HLA-DRB1; alleles and the presence of oligoclonal immunoglobulin G bands (OCB) in; the cerebrospinal fluid (CSF) in a Spanish population with MS. METHODS:; The HLA-DRB1 typing was performed in 268 pati…	2011	University of Barcelona
KZYYY7KX	2013	Dhib-Jalbut, S; Valenzuela, R M; Ito, K; Kaufman, M; Ann Picone, M; Buyske, S	HLA DR and DQ alleles and haplotypes associated with clinical response to	Mult Scler Relat Disord	29	USA	Mult Scler Relat Disord	10.1016/j.msard.2013.02.005	https://www.ncbi.nlm.nih.gov/pubmed/25877844	OBJECTIVE: Clinical response to immunomodulatory therapies in multiple sclerosis (MS) is variable among patients. Currently, there are no; validated biomarkers of clinical response to any of the approved; treatments for MS. The objective of this study was to determine if; HLA-class II alleles predict the clinical response to glatiramer acetate; (GA). METHODS: This was a prospective study of 64 MS…	2013	Rutgers University
3GT9A4G2	1999	Karni, A; Kohn, Y; Safirman, C; Abramsky, O; Barcellos, L F; Oksenberg, J R; Kahana, E; Karussis, D; Chapman, J; Brautbar, C	Evidence for the genetic role of human leukocyte antigens in low frequency DRBI*1501 multiple sclerosis patients in Israel	Mult Scler	29	Israel	Mult Scler	10.1191/135245899678846438			1999	Hebrew University Hadassah Medical School.
FAKEYS73	2010	Handel, A E; De Luca, G C; Morahan, J; Handunnetthi, L; Sadovnick, A D; Ebers, G C; Ramagopalan, S V	No evidence for an effect of DNA methylation on multiple sclerosis severity at HLA-DRB1*15 or HLA-DRB5	J Neuroimmunol	28	UK	J Neuroimmunol	10.1016/j.jneuroim.2010.03.002	https://www.embase.com/search/results?subaction=viewrecord&id=L50867690&from=export	Multiple sclerosis (MS) is a complex neurological disease with huge variability in disease outcome. The majority of MS genetic susceptibility is determined by major histocompatibility complex (MHC) alleles, in particular haplotypes carrying HLA-DRB1*1501. HLA-DRB1*1501 also affects the clinical outcome of the disease and animal research has suggested that HLA-DRB5 interacts with HLA-DRB1*1501 to …	2010	Oxford university
R49JYANU	2009	Wu, J-S; James, I; Qiu, W; Castley, A; Christiansen, F T; Carroll, W M; Mastaglia, F L; Kermode, A G	HLA-DRB1 allele heterogeneity influences multiple sclerosis severity as	J Neuroimmunol	28	Australia	J Neuroimmunol	10.1016/j.jneuroim.2009.11.015	https://www.ncbi.nlm.nih.gov/pubmed/20006387	Susceptibility to multiple sclerosis (MS) has been consistently associated with the Human Leukocyte Antigen (HLA)-DRB11501 genotype, however effects; on disease severity and clinical outcome have varied in different; populations. We present the results of a high-resolution HLA-DRB1; genotyping and genotype-phenotype correlation study in a large West; Australian MS cohort. Our findings indicate th…	2009	University of Western Australia
8TGYLFDX	2001	Niino, M; Kikuchi, S; Fukazawa, T; Yabe, I; Sasaki, H; Tashiro, K	Heat shock protein 70 gene polymorphism in Japanese patients with multiple sclerosis	Tissue Antigens	28	Japan	Tissue Antigens	10.1034/j.1399-0039.2001.580205.x	https://www.scopus.com/inward/record.uri?eid=2-s2.0-0034749811&doi=10.1034%2Fj.1399-0039.2001.580205.x&partnerID=40&md5=dc0d6b9d7e5cecd80a62ee642960f350		2001	Hokkaido University
QU7UTZGK	2004	Fukazawa, T; Kikuchi, S; Niino, M; Yabe, I; Miyagishi, R; Fukaura, H; Hamada, T; Tashiro, K; Sasaki, H	Attack-related severity: A key factor in understanding the spectrum of idiopathic inflammatory demyelinating disorders	J Neurol Sci	28	Japan	J Neurol Sci	10.1016/j.jns.2004.07.003	https://www.scopus.com/inward/record.uri?eid=2-s2.0-4744345921&doi=10.1016%2Fj.jns.2004.07.003&partnerID=40&md5=682a7bcd80e244dcf1a978bf739e769e		2004	Hokaido University
VT92SQBH	2012	Jelčić, I; Hsu, K C; Kakalacheva, K; Breiden, P; Dupont, B; Uhrberg, M; Martin, R; Münz, C; Lünemann, J D	Killer immunoglobulin-like receptor locus polymorphisms in multiple sclerosis	Mult Scler	28	Germany	Mult Scler	10.1177/1352458511431726	https://www.scopus.com/inward/record.uri?eid=2-s2.0-84863226325&doi=10.1177%2F1352458511431726&partnerID=40&md5=000b1d77500c82aba256d2912f1d51be		2012	University Medical Centre Hamburg-Eppendorf
6S4FNAIH	2020	Hedström, A K; Olsson, T; Kockum, I; Hillert, J; Alfredsson, L	Low sun exposure increases multiple sclerosis risk both directly and indirectly	J Neurol	28	Sweden	J Neurol	10.1007/s00415-019-09677-3	https://www.scopus.com/inward/record.uri?eid=2-s2.0-85076927166&doi=10.1007%2Fs00415-019-09677-3&partnerID=40&md5=a65a4f255649e8c4cb7bc67341aeeb61		2020	Karolinska Institutet
3FS89PNW	2011	McElroy, J P; Isobe, N; Gourraud, P-A; Caillier, S J; Matsushita, T; Kohriyama, T; Miyamoto, K; Nakatsuji, Y; Miki, T; Hauser, S L; Oksenberg, J R; Kira, J-I	SNP-based analysis of the HLA locus in Japanese multiple sclerosis	Genes Immun	27	USA	Genes Immun	10.1038/gene.2011.25	https://www.ncbi.nlm.nih.gov/pmc/articles/PMC3361962	Although several major histocompatibility complex (MHC)-wide single-nucleotide polymorphism (SNP) studies have been performed in; populations of European descent, none have been performed in Asian; populations. The objective of this study was to identify human leukocyte; antigen (HLA) loci associated with multiple sclerosis (MS) in a Japanese; population genotyped for 3534 MHC region SNPs. Using …	2011	University of California, San Francisco (UCSF)
UM2XMZQ7	2004	Marrosu, M G; Sardu, C; Cocco, E; Costa, G; Murru, M R; Mancosu, C; Murru, R; Lai, M; Contu, P	Bias in parental transmission of the HLA-DR3 allele in Sardinian multiple	Neurology	27	Italy	Neurology	10.1212/01.wnl.0000138493.04890.7c	https://www.ncbi.nlm.nih.gov/pubmed/15452304	The authors analyzed the female: male (F:M) ratio according to the HLA-DRB1-DQB1 genotype in a cohort of multiple sclerosis (MS) patients; from Sardinia, where the disease is associated with DR3 and DR4. In the; whole cohort of 1,097 patients, F:M ratio was 2.24; however, it was 2.88; in DR3DR3 and 2.52 in DR3DRX (X#DR3 and DR4) individuals. Parental; transmission of DR3 and DR4, assessed in a se…	2004	University of Cagliari
34TCAJU6	2009	Zivković, M; Stanković, A; Dincić, E; Popović, M; Popović, S; Raicević, R; Alavantić, D	The tag SNP for HLA-DRB1*1501, rs3135388, is significantly associated with	Clin Chim Acta	27	Serbia	Clin Chim Acta	10.1016/j.cca.2009.05.004	https://www.ncbi.nlm.nih.gov/pubmed/19433080	BACKGROUND: Recently a high-resolution HLA and SNP map was defined and the analysis provided informative tag SNPs that capture much of the common; variation in the MHC region. This concept enables detection of smaller; umber of SNPs, making it "surrogate" markers for haplotype associated; with certain disease. The SNP rs3135388 was proposed as a tagging SNP for; DRB1*1501DQB10602 alleles, associa…	2009	University of Masaryk
Y2Q2PDU9	2009	Vasconcelos, C C F; Fernández, Ó; Leyva, L; Thuler, L C S; Papais Alvarenga, R M	Does the DRB1*1501 allele confer more severe and faster progression in	J Neuroimmunol	27	Brazil	J Neuroimmunol	10.1016/j.jneuroim.2009.06.009	https://www.ncbi.nlm.nih.gov/pubmed/19616314	The effect of HLA alleles on the outcome of multiple sclerosis (MS) has been widely investigated; however, results are conflicting and no; consistent correlation has been established. This study evaluated the; association between the HLA DR2 haplotype in patients with primary; progressive MS (PPMS) and the effect of alleles on progression. An; association was found between PPMS and the DR2 and DR…	2009	Federal University of the State of Rio de Janeiro
MLXJA337	1995	Kelly, M A; Zhang, Y; Penny, M A; Jacobs, K H; Cavan, D A; Mijovic, C H; Chou, K Y; Barnett, A H; Francis, D A	Genetic susceptibility to multiple sclerosis in a Shanghai Chinese	Hum Immunol	27	UK	Hum Immunol	10.1016/0198-8859(94)00094-7	https://www.ncbi.nlm.nih.gov/pubmed/7759307	The association of MS with the HLA class II loci DR and DQ was investigated in subjects of Shanghai Chinese and British Caucasian origin.; Our aim was to determine whether common alleles predispose to the disease; in both races. In the Caucasian population MS was significantly positively; associated with the putative haplotype DRB1*1501, DQA1*0102, DQB1*0602. In; contrast, HLA class II alleles we…	1995	University of Birmingham
UUGHAS3P	2007	Minagar, A; Adamashvili, I; Kelley, R E; Gonzalez-Toledo, E; McLarty, J; Smith, S J	Saliva soluble HLA as a potential marker of response to interferon-beta 1a	J Neuroinflammation	26	USA	J Neuroinflammation	10.1186/1742-2094-4-16	https://www.ncbi.nlm.nih.gov/pmc/articles/PMC1939839	OBJECTIVE: Potential surrogate markers of disease activity, including response to therapy, are particularly important in a neurological disorder; such as multiple sclerosis (MS) which often has a fluctuating course.; Based upon previous studies in our laboratory, we hypothesized that; measurement of soluble HLA (sHLA) molecules class II in saliva of MS; patients can serve as marker of therapeutic…	2007	lousiana state University
G7BMGDYV	2004	Duvefelt, K; Anderson, M; Fogdell-Hahn, A; Hillert, J	A NOTCH4 association with multiple sclerosis is secondary to HLA-DR*1501	Tissue Antigens	26	Sweden	Tissue Antigens	10.1111/j.1399-0039.2004.00135.x	https://www.ncbi.nlm.nih.gov/pubmed/14651518	Multiple sclerosis (MS) is a chronic inflammatory disease of the central ervous system (CNS) with supposedly autoimmune features known to be; associated with a specific HLA DR-DQ haplotype (DR15, DQ6, or; HLDRB1*1501,DRB5*0101,DQA1*0102,DQB1*0602). We have previously reported; that the associated haplotype extends to HLA-B and described an; independent association with HLA-A alleles in MS. Owing …	2004	Karolinska Institutet
DC3UDL5N	2004	Dönmez, B; Özakbas, S; Oktem, M A; Gedizlioglu, M; Coker, I; Genc, A; Idiman, E	HLA genotypes in Turkish patients with myasthenia gravis: comparison with	Hum Immunol	26	Turkey	Hum Immunol	10.1016/j.humimm.2004.05.004	https://www.ncbi.nlm.nih.gov/pubmed/15301866	The nature and intensity of the association of myasthenia gravis (MG) with distinct human leukocyte antigens (HLA) haplotypes differ between ethnic; populations. The aims of the present study were to examine the; relationship between HLA class I and II haplotypes and MG; to show the HLA; associations with various MG subsets; and to investigate the association; between MG and clinical subgroups of…	2004	Dokuz Eylul University
X9HC2U45	2005	Prat, E; Tomaru, U; Sabater, L; Park, D M; Granger, R; Kruse, N; Ohayon, J M; Bettinotti, M P; Martin, R	HLA-DRB5*0101 and -DRB1*1501 expression in the multiple	J Neuroimmunol	26	USA	J Neuroimmunol	10.1016/j.jneuroim.2005.04.027	https://www.ncbi.nlm.nih.gov/pubmed/16111772	The HLA region, and particularly the DR15 haplotype (containing the two DRB* genes DRB1*1501 and DRB5*0101 and the tightly linked DQ alleles; DQA*0102 and DQB1*0602, which together form the DQw6 molecule) in; Caucasians, shows the strongest genetic association with multiple; sclerosis (MS). In the DR15 haplotype, two beta-chains HLA-DRB1*1501 and; -DRB5*0101 are co-expressed resulting in two diff…	2005	University ZURICH
SFCIPDUD	2017	Alvarenga, M P; Fernández, Ó; Leyva, L; Campanella, L; Vasconcelos, C C F; Alvarenga, M; Alvarenga, R M P	The HLA DRB1*03:01 allele is associated with NMO regardless of the NMO-IgG status in Brazilian patients from Rio de Janeiro	J Neuroimmunol	26	Brazil	J Neuroimmunol	10.1016/j.jneuroim.2017.05.018			2017	UniversityRio de Janeiro, Brazil
RXMXV2QQ	2000	Sellebjerg, F; Jensen, J; Madsen, H O; Svejgaard, A	HLA DRB1*1501 and intrathecal inflammation in multiple sclerosis	Tissue Antigens	25	Denmark	Tissue Antigens	10.1034/j.1399-0039.2000.550404.x	https://www.embase.com/search/results?subaction=viewrecord&id=L30237399&from=export	CD4 T cells are considered to be pivotal in the pathogenesis of multiple sclerosis (MS), and the human leukocyte antigen (HLA) haplotype associated with DRB1*1501 confers susceptibility to MS in patients of Northern European descent. Some previous studies have suggested an association of DRB1*1501 with T- and B-cell reactivity to specific myelin protein peptides, other studies suggested an associ…	2000	University of Copenhagen
KBWIACAV	2019	Ogawa, K; Okuno, T; Hosomichi, K; Hosokawa, A; Hirata, J; Suzuki, K; Sakaue, S; Kinoshita, M; Asano, Y; Miyamoto, K; Inoue, I; Kusunoki, S; Okada, Y; Mochizuki, H	Next-generation sequencing identifies contribution of both class I and II	J Neuroinflammation	25	Japan	J Neuroinflammation	10.1186/s12974-019-1551-z	https://www.ncbi.nlm.nih.gov/pmc/articles/PMC6683481	BACKGROUND: The spectrum of classical and non-classical HLA genes related to the risk of multiple sclerosis (MS) and neuromyelitis optica spectrum; disorder (NMOSD) in the Japanese population has not been studied in; detail. We conducted a case-control analysis of classical and; on-classical HLA genes. METHODS: We used next-generation sequencing; (NGS)-based HLA genotyping methods for mapping ris…	2019	Osaka University
S4FJHRUS	2001	Perini, P; Tagliaferri, C; Belloni, M; Biasi, G; Gallo, P	The HLA-DR13 haplotype is associated with "benign" multiple sclerosis in	Neurology	25	Italy	Neurology	10.1212/wnl.57.1.158	https://www.ncbi.nlm.nih.gov/pubmed/11445652		2001	University of Padova
KWR97NWR	2010	Shahbazi, M; Ebadi, H; Fathi, D; Roshandel, D; Mohamadhosseni, M; Tahmasebi, A; Shahbazi, S; Zamani, M; Rashidbaghan, A	HLA-DRB1*1501 intensifies the impact of IL-6 promoter polymorphism on the	Mult Scler	25	Iran	Mult Scler	10.1177/1352458510376177	https://www.ncbi.nlm.nih.gov/pubmed/20685768	BACKGROUND: The multifunctional cytokine interleukin-6 (IL-6) is involved in inflammatory processes in the central nervous system. It is well; documented that amount of IL-6 is increased in serum, cerebrospinal fluid; and central nervous system lesions of patients with multiple sclerosis. A; single nucleotide polymorphism at position -174 in the IL-6 gene promotor; appears to influence IL-6 expre…	2010	Golestan University
NG3IT968	2010	Matiello, M; Schaefer-Klein, J; Brum, D G; Atkinson, E J; Kantarci, O H; Weinshenker, B G	HLA-DRB1*1501 tagging rs3135388 polymorphism is not associated with neuromyelitis optica	Mult Scler	25	USA	Mult Scler	10.1177/1352458510374340	https://www.scopus.com/inward/record.uri?eid=2-s2.0-77955123761&doi=10.1177%2F1352458510374340&partnerID=40&md5=e6e5c1307720565c67d6d5b776fae4e1		2010	Rochester University
BADHZT7Q	2018	Goodin, D S; Khankhanian, P; Gourraud, P-A; Vince, N	Highly conserved extended haplotypes of the major histocompatibility complex and their relationship to multiple sclerosis susceptibility	PLoS One	24	USA	PLoS One	10.1371/journal.pone.0190043	https://dx.plos.org/10.1371/journal.pone.0190043		2018	University of California San Francisco
MGN4U6GJ	1992	Sherritt, M A; Oksenberg, J R; Kerlero de Rosbo, N; Bernard, C C A	Influence of HLA-DR2, HLA-DPw4, and T cell receptor α chain genes on the susceptibility to multiple sclerosis	Int Immunol	24	Australia	Int Immunol	not found	https://www.embase.com/search/results?subaction=viewrecord&id=L22074305&from=export	In view of our recent report that T cell receptor (TCR) α chain restriction fragment length polymorphism (RFLP) is associated with multiple sclerosis (MS), we have assessed the possibility that HLA-DR2, HLA-DPw4, and TCR α chain RFLPs may interact to increase the risk of developing MS. Detection of TCR α chain polymorphisms, and HLA-DR and -DP typing were carried out by RFLP analysis on MS patien…	1992	La Trobe University
KZU3FD56	1995	Ciusani, E; Allen, M; Sandberg-Wollheim, M; Eoli, M; Salmaggi, A; Milanese, C; Nespolo, A; Gyllensten, U	Analysis of HLA-class II DQA1, DQB1, DRB1 and DPB1 in Italian multiple sclerosis patients	Eur J Immunogenet	24	Sweden	Eur J Immunogenet	not found	https://www.embase.com/search/results?subaction=viewrecord&id=L25108706&from=export	We studied the allelic constitution at the HLA class II DQA1, DQB1, DRB1 and DPB1 in 94 Italian multiple sclerosis (MS) patients and 98 controls. No significant increase in the frequency of DR2 alleles was detected among MS patients, as previously observed both in European and some Italian studies. A slight increase was found for the DQA1(*)0301 and DQB1(*)0602 alleles in the MS patients. No sign…	1995	Lund University
DKM7K2M5	2016	Bove, R; Chua, A S; Xia, Z; Chibnik, L; De Jager, P L; Chitnis, T	Complex relation of HLA-DRB1 1501, age at menarche, and age at multiple sclerosis onset	Neurol Genet	24	USA	Neurol Genet	10.1212/NXG.0000000000000088	https://www.embase.com/search/results?subaction=viewrecord&id=L611956286&from=export	Objective: To examine the relationship between 2 markers of early multiple sclerosis (MS) onset, 1 genetic (HLA-DRB1 1501) and 1 experiential (early menarche), in 2 cohorts. Methods: We included 540 white women with MS or clinically isolated syndrome (N 156 with genetic data available) and 1,390 white women without MS but with a first-degree relative with MS (Genes and Environment in Multiple Scl…	2016	Brigham University
TH58L3RA	2014	Sayad, A	The association of -330 interleukin-2 gene polymorphism and HLA-DR15	Int J Immunogenet	24	Iran	Int J Immunogenet	10.1111/iji.12132	https://www.ncbi.nlm.nih.gov/pubmed/24919928	The purpose of this case-control study was to evaluate the frequencies and potential genetic susceptibility of the -330 IL2 T and G alleles and; HLA-DRB1*1501 allele in Iranian patients with multiple sclerosis (MS); compared to healthy controls. Two hundred and sixty Iranian patients with; MS from medical genetics department of Sarem Women hospital were selected.; Besides, 450 ethnically age- and…	2014	, Shahid Beheshti University of Medical sciencies
NVWWCVFG	1994	Spurkland, A; Knutsen, I; Undlien, D E; Vartdal, F	No association of multiple sclerosis to alleles at the TAP2 locus	Hum Immunol	24	Norway	Hum Immunol	10.1016/0198-8859(94)90273-9	https://www.scopus.com/inward/record.uri?eid=2-s2.0-0028285712&doi=10.1016%2F0198-8859%2894%2990273-9&partnerID=40&md5=56385cfd083e78138be5ee6c1675818c		1994	niversity ofOslo, Norway.
8LBD9ACL	2012	Durrenberger, P F; Webb, L V; Sim, M J W; Nicholas, R S; Altmann, D M; Boyton, R J	Increased HLA-E expression in white matter lesions in multiple sclerosis	Immunology	23	UK	Immunology	10.1111/imm.12012	https://www.embase.com/search/results?subaction=viewrecord&id=L366114449&from=export	The molecular mechanisms underpinning central nervous system damage in multiple sclerosis (MS) are complex and it is widely accepted that there is an autoimmune component. Both adaptive and innate immune effector mechanisms are believed to contribute to tissue disease aetiology. HLA-E is a non-classical MHC class Ib molecule that acts as the ligand for the NKG2A inhibitory receptor present on nat…	2012	Imperial College London
RMKQQT87	2010	Benedek, G; Paperna, T; Avidan, N; Lejbkowicz, I; Oksenberg, J R; Wang, J; Brautbar, C; Israel, S; Miller, A	Opposing effects of the HLA-DRB10301-DQB10201 haplotype on the risk for multiple sclerosis in diverse Arab populations in Israel	Genes Immun	23	Israel	Genes Immun	10.1038/gene.2010.20	https://www.embase.com/search/results?subaction=viewrecord&id=L50909204&from=export	Different multiple sclerosis (MS) prevalence rates were reported for Muslim and Christian Arabs in Israel. In this study, we evaluated whether associations of human leukocyte antigen (HLA) genes with MS may contribute to this prevalence difference. DNA samples from Israeli Arab MS patients (n109) and controls (n132) were typed for HLA class I (HLA-A,-B and-C) and II (HLA-DRB1 and-DQB1) genes. Glo…	2010	Herbew University Hadassah
WAJ9FT3B	2016	Pandit, L; Malli, C; Singhal, B S; Wason, J; Malik, O; Sawcer, S; Ban, M; D'Cunha, A; Mustafa, S	HLA associations in South Asian multiple sclerosis	Mult Scler	23	India	Mult Scler	10.1177/1352458515581439	https://www.embase.com/search/results?subaction=viewrecord&id=L607365263&from=export	Background: Previous efforts to identify Human Leukocyte Antigen (HLA) gene associations with multiple sclerosis (MS) in the South Asian population have been underpowered. Aim: To identify the primary HLA class II alleles associated with MS in Indians. Methods: We typed HLA-DRB1, -DQA1 and -DQB1 in 419 patients and 451 unrelated controls by polymerase chain reaction using sequence specific oligon…	2016	Nitte University
A8NEEGKG	1988	Hawkins, B R; Yu, Y L; Woo, E; Huang, C Y	No apparent association between HLA and multiple sclerosis in southern	J Neurol Neurosurg Psychiatry	23	China	J Neurol Neurosurg Psychiatry	10.1136/jnnp.51.3.443	https://www.ncbi.nlm.nih.gov/pmc/articles/PMC1032878	HLA-A, -B and -DR antigens have been studied in 34 Chinese patients with multiple sclerosis and 100 normal healthy controls. Unlike patients of; other ethnic groups in whom multiple sclerosis is associated with HLA-DR2,; there was no obvious association with any HLA antigen in the Chinese; patients, although the overall distribution of antigens did not appear; typical of the southern Chinese popu…	1988	University of Hong Kong.
RZUB4KD7	2005	Adamashvili, I; Minagar, A; Gonzalez-Toledo, E; Featherston, L; Kelley, R E	Soluble HLA measurement in saliva and cerebrospinal fluid in Caucasian	J Neuroinflammation	23	USA	J Neuroinflammation	10.1186/1742-2094-2-13	https://www.ncbi.nlm.nih.gov/pmc/articles/PMC1180848	BACKGROUND: Measurement of soluble HLA in body fluids has a potential role in assessing disease activity in autoimmune disorders. METHODS: We applied; a solid phase, enzyme-linked immunoassay to measure soluble HLA class I; (sHLA-I) and class II (sHLA-II) molecules in the saliva and cerebrospinal; fluid (CSF) in 13 untreated patients with relapsing-remitting form of; multiple sclerosis (MS). For …	2005	Lousiana State University
8BDL59YX	1999	Bennetts, B H; Teutsch, S M; Buhler, M M; Heard, R N S; Stewart, G J	HLA-DMB gene and HLA-DRA promoter region polymorphisms in Australian	Hum Immunol	23	Australia	Hum Immunol	10.1016/s0198-8859(99)00054-3	https://www.ncbi.nlm.nih.gov/pubmed/10527398	The MHC region has been shown to contain a susceptibility locus for multiple sclerosis (MS). While the strongest association to date has been; between HLA-DRB1*1501 and MS, the exact nature of the MHC association in; MS remains unclear. Two candidate polymorphic loci within the MHC class II; region, the HLA-DMB gene and the HLA-DRA promoter, which lie close to; HLA-DRB1, were therefore examined i…	1999	Westmead University
5DEBYBS7	2011	Ramagopalan, S V; Meier, U C; Conacher, M; Ebers, G C; Giovannoni, G; Crawford, D H; McAulay, K A	Role of the HLA system in the association between multiple sclerosis and	Arch Neurol	23	UK	Arch Neurol	10.1001/archneurol.2011.48	https://www.ncbi.nlm.nih.gov/pubmed/21482926	OBJECTIVE: To determine whether multiple sclerosis (MS) and infectious mononucleosis (IM) share common HLA associations. DESIGN: A prospective; cohort study was conducted from October 1, 1999, through September 30,; 2003. SETTING: University of Edinburgh Richard Verney Health Centre,; Edinburgh, Scotland. PATIENTS: Participants included 179 individuals who; underwent asymptomatic Epstein-Barr vir…	2011	Queen Mary University of london
KRPI26C5	2013	Strautins, K; Tschochner, M; James, I; Choo, L; Dunn, D S; Pedrini, M; Kermode, A G; Carroll, W M; Nolan, D	Combining HLA-DR risk alleles and anti-Epstein-Barr virus antibody	Mult Scler	23	Australia	Mult Scler	10.1177/1352458513498829	https://www.ncbi.nlm.nih.gov/pubmed/23886832	BACKGROUND: Risk factors for multiple sclerosis (MS) include human leukocyte antigen (HLA)-DR and Epstein-Barr virus (EBV)-specific antibody; responses, including an epitope within EBV nuclear antigen 1 (EBNA-1) that; is of recent interest. OBJECTIVE: The objective of this paper is to assess; case-control associations between MS risk and anti-EBV antibody levels as; well as HLA-DR profiles, gende…	2013	Murdoch University,
QKWDRNR8	1989	Clerici, N; Hernández, M Á; Fernández, M; Rosique, J; Alvarez-Cermeño, J	Multiple sclerosis is associated with HLA-DR2 antigen in Spain	Tissue Antigens	23	Spain	Tissue Antigens	10.1111/j.1399-0039.1989.tb01747.x	https://www.ncbi.nlm.nih.gov/pubmed/2629161	One hundred and twenty-one Spanish multiple sclerosis patients were typed for HLA antigens. We found a significant increase of HLA-DR2 (p less than; 0.004) compared with local normal controls. We confirm similar findings in; other Caucasian populations.	1989	University Madrid, Spain.
DW6YSWKT	2002	Reunanen, K; Finnilä, S; Laaksonen, M; Sumelahti, M-L; Wikström, J; Pastinen, T; Kuokkanen, S; Saarela, J; Uimari, P; Ruutiainen, J; Ilonen, J; Peltonen, L; Tienari, P J	Chromosome 19q13 and multiple sclerosis susceptibility in Finland: A linkage and two-stage association study	J Neuroimmunol	23	Finland	J Neuroimmunol	10.1016/S0165-5728(02)00051-6	https://www.scopus.com/inward/record.uri?eid=2-s2.0-0036093493&doi=10.1016%2FS0165-5728%2802%2900051-6&partnerID=40&md5=cd8edfeed308944532a44b1847c87d4d		2002	University of Helsinki
VWRNGFSM	1999	Teutsch, S M; Bennetts, B H; Buhler, M M; Heard, R N S; Stewart, G J	The DRB1 Val86/Val86 genotype associates with multiple sclerosis in Australian patients	Hum Immunol	22	Australia	Hum Immunol	10.1016/S0198-8859(99)00033-6	https://www.embase.com/search/results?subaction=viewrecord&id=L29380042&from=export	Genetic susceptibility to multiple sclerosis (MS) has so far been strongly localized to the MHC class II region encoding the alleles of the haplotype HLADRB1*1501,-DQA1*0102,-DQB1*0602. However, this haplotype is not carried by approximately 40% of MS patients; a potential explanation could be that they carry other MHC class II alleles with similar function due to the sharing of nucleotide sequen…	1999	Univesity of sydney
Q4B5Q8ZE	2002	Lutterotti, A; Reindl, M; Gassner, C; Poustka, K; Schanda, K; Deisenhammer, F; Berger, T	Antibody response to myelin oligodendrocyte glycoprotein and myelin basic protein depend on familial background and are partially associated with human leukocyte antigen alleles in multiplex families and sporadic multiple sclerosis	J Neuroimmunol	22	Austria	J Neuroimmunol	10.1016/S0165-5728(02)00271-0	https://www.embase.com/search/results?subaction=viewrecord&id=L35126320&from=export	We investigated the association of the antibody response to myelin oligodendrocyte glycoprotein (MOG) and myelin basic protein (MBP) with human leukocyte antigen (HLA) class II alleles in 41 patients with sporadic multiple sclerosis (MS) and 12 multiplex MS families. We found significantly increased antibody response to MOG and MBP in MS patients without any difference to asymptomatic relatives. …	2002	University of Innsbruck
HL5DBMEP	2013	Csuka, D; Simon, D; Hóbor, R; Uray, K; Prohászka, Z; Bánlaki, Z; Jani, P K; Szilágyi, Á; Hudecz, F; Rajczy, K; Beke, G; Boros Major, A; Tordai, A; Illés, Z; Berki, T; Czirják, L; Füst, G	Serum concentration of immunoglobulin G-type antibodies against the whole Epstein-Barr nuclear antigen 1 and its aa35-58 or aa398-404 fragments in the sera of patients with systemic lupus erythematosus and multiple sclerosis	Clin Exp Immunol	22	Hungary	Clin Exp Immunol	10.1111/cei.12022	https://www.embase.com/search/results?subaction=viewrecord&id=L368263114&from=export	Several studies suggest that infection by Epstein-Barr virus (EBV) might be one of the environmental factors which facilitates the development of autoimmune disorders in genetically susceptible individuals. Recent data indicate that high anti-Epstein-Barr nuclear antigen 1 (EBNA)-1 immunoglobulin (Ig)G titre is a strong risk factor for multiple sclerosis (MS) in patients both with and without the…	2013	Semmelweis University
LNEKBQW8	2014	Pannemans, K; Broux, B; Goris, A; Dubois, B; Broekmans, T; Van Wijmeersch, B; Geraghty, D E; Stinissen, P; Hellings, N	HLA-E restricted CD8+ T cell subsets are phenotypically altered in multiple sclerosis patients	Mult Scler	22	Belgium	Mult Scler	10.1177/1352458513509703	https://www.embase.com/search/results?subaction=viewrecord&id=L373272067&from=export	Background: The importance of Qa-1 restricted CD8<sup>+</sup> T cells in regulating autoreactive T cell responses has been demonstrated in animal models for autoimmune disorders, including multiple sclerosis (MS). Objective: We hypothesize that their human variant, HLA-E restricted CD8+ T cells, fulfills a similar regulatory role in man and that these cells are of importance in MS. Methods: A lar…	2014	Hasselt University
FPHXQWTB	2010	Shahbazi, M; Roshandel, D; Ebadi, H; Fathi, D; Zamani, M; Boghaee, M; Mohammadhoseeeni, M; Rshaidbaghan, A; Bakhshandeh, A; Shahbazi, S	High frequency of the IL-2 -330 T/HLA-DRB1*1501 haplotype in patients with multiple sclerosis	Clin Immunol	22	Iran	Clin Immunol	10.1016/j.clim.2010.05.010	https://www.embase.com/search/results?subaction=viewrecord&id=L50974127&from=export	We have evaluated the role of the HLA-DRB1*1501 allele and the IL-2 -330 T/G polymorphism and their interaction in susceptibility to multiple sclerosis on 360 patients and 426 matched healthy individuals. We used the SSP-PCR method to determine the alleles. Fisher's exact test was used to analyses. We observed a significant increase in the T allele at IL-2 -330 position in patients (OR = 1.34, P<…	2010	Golestan University of Medical Sciences
L84CCZ98	2004	Al-Shammri, S; Nelson, R F; Al-Muzairi, I; Akanji, A O	HLA determinants of susceptibility to multiple sclerosis in an Arabian	Mult Scler	22	Kuwait	Mult Scler	10.1191/1352458504ms1065oa	https://www.ncbi.nlm.nih.gov/pubmed/15327033	BACKGROUND: An association between HLA antigens and susceptibility to multiple sclerosis (MS) has been established, especially in Caucasian; populations. Such associations have not been as clearly defined in many; Arab populations, where even the frequencies of specific HLA antigens; remain unclear OBJECTIVE: The study was designed to (i) investigate the; frequencies of HLA Class I and II antigen…	2004	Kuwait University
ADZXVDWZ	2016	Yamout, B; Karaky, N M; Mahfouz, R A R; Jaber, F; Estaitieh, N; Shamaa, D; Abbas, F; Hoteit, R; Daher, R T	Vitamin D receptor biochemical and genetic profiling and HLA-class II	J Neuroimmunol	22	Lebanon	J Neuroimmunol	10.1016/j.jneuroim.2016.02.008	https://www.ncbi.nlm.nih.gov/pubmed/27049563	BACKGROUND: Multiple sclerosis (MS) is an autoimmune demyelinating disease affecting mostly young adult females with multifactorial etiology. Recent; studies suggested that adequate vitamin D levels may lower the risk of; developing MS. OBJECTIVES: Our aim was to explore the relationship between; vitamin D receptor (VDR) polymorphism, HLA-DR locus genotype, and serum; vitamins D and A levels in t…	2016	American University of Beirut
2S2QR6GK	2014	Tur, C; Ramagopalan, S V; Altmann, D R; Bodini, B; Cercignani, M; Khaleeli, Z; Miller, D H; Thompson, A J; Ciccarelli, O	HLA-DRB1*15 influences the development of brain tissue damage in early PPMS	Neurology	22	UK	Neurology	10.1212/WNL.0000000000000959	https://www.neurology.org/lookup/doi/10.1212/WNL.0000000000000959		2014	University College of London , Vall d'Hebron University Barcelona, Spain; Blizard Institute , Queen Mary University of London; University of London; , Brighton National Institute for Health Research (NIHR) University College London , (UCLH) Biomedical Research Centre, UK.
MZJ9WWEA	1994	Gallo, P; Chiusole, M; Sanzari, M; Sivieri, S; Piccinno, M G; Argentiero, V; Rizzotti, P; Tavolato, B	Effect of high‐dose steroid therapy on T‐cell subpopulations A longitudinal study in MS patients	Acta Neurol Scand	22	Italy	Acta Neurol Scand	10.1111/j.1600-0404.1994.tb01642.x	https://www.scopus.com/inward/record.uri?eid=2-s2.0-0028210535&doi=10.1111%2Fj.1600-0404.1994.tb01642.x&partnerID=40&md5=9185640d5d6a462559c5875278e6bb27		1994	University of Padua
ESGNZZC2	2012	Sellebjerg, F; Krakauer, M; Limborg, S; Hesse, D; Lund, H; Langkilde, A; Søndergaard, H B; Sørensen, P S	Endogenous and Recombinant Type I Interferons and Disease Activity in Multiple Sclerosis	PLoS One	22	Denmark	PLoS One	10.1371/journal.pone.0035927	https://www.scopus.com/inward/record.uri?eid=2-s2.0-84862006018&doi=10.1371%2Fjournal.pone.0035927&partnerID=40&md5=a259b767503444b87924f517ae2b5147		2012	Copenhagen University
D6T6A7YH	1999	Arcos-Burgos, M; Palacio, G; Sánchez, J L; Londoño, A C; Uribe, C S; Jiménez, M E; Villa, A; Anaya, J M; Bravo, M L; Jaramillo, N; Espinal, C; Builes, J J; Moreno, M; Jiménez, I	Multiple sclerosis: association to HLA DQalpha in a tropical population	Exp Clin Immunogenet	21	Colombia	Exp Clin Immunogenet	10.1159/000019105	https://www.ncbi.nlm.nih.gov/pubmed/10394051	Studies performed in subtropical populations have found significant association between the phenotype multiple sclerosis (MS) and the major; histocompatibility complex (MHC). We present the results of a case-control; study conducted on a tropical population (Antioquia, Colombia) in order to; detect a possible association between MS and HLA DQalpha (HLA DQA1*); alleles. Forty chromosomes belonging…	1999	Universidad de Antioquia
7QXVHXBK	2003	Ban, M; Sawcer, S ; Heard, R N S; Bennetts, B H; Adams, S; Booth, D R; Perich, V; Setakis, E; Compston, D A S; Stewart, G J	A genome-wide screen for linkage disequilibrium in Australian	J Neuroimmunol	21	UK	J Neuroimmunol	10.1016/j.jneuroim.2003.08.012	https://www.ncbi.nlm.nih.gov/pubmed/14575915	The association of multiple sclerosis with alleles/haplotypes from the HLA region on chromosome 6p21 is well established although the remainder of; the genome remains relatively unexplored. We have completed a genome-wide; screen for linkage disequilibrium in a cohort of Australian multiple; sclerosis patients positive for HLA-DRB1*1501. A total of 4346; microsatellite markers provided through th…	2003	University of Cambridge
YVH577UD	1991	Howell, W M; Sage, D A; Evans, P R; Smith, J L; Francis, G S; Haegert, D G	No association between susceptibility to multiple sclerosis and HLA-DPB1	Tissue Antigens	21	UK	Tissue Antigens	10.1111/j.1399-0039.1991.tb01864.x	https://www.ncbi.nlm.nih.gov/pubmed/1926123	HLA-DPB1 typing was performed using polymerase chain reaction DNA amplification and sequence-specific oligonucleotide probing (PCR-SSOP); which permitted identification of 17 distinct DPB alleles using 15; oligonucleotide probes. The accuracy of this approach was confirmed in an; initial study of 26 human B-lymphoblastoid cell lines which demonstrated; close agreement between PCR-SSOP and PLT ass…	1991	Southampton University, Wessex Investigational Science Hub(WISH)
LDE5FGTX	1996	Hillert, J; Käll, T; Olerup, O; Söderström, M	Distribution of HLA-Dw2 in optic neuritis and multiple sclerosis indicates	Acta Neurol Scand	21	Sweden	Acta Neurol Scand	10.1111/j.1600-0404.1996.tb07047.x	https://www.ncbi.nlm.nih.gov/pubmed/8899048	The human leukocyte antigen (HLA) phenotype Dw2 is known to be increased in multiple sclerosis (MS), but only slightly in optic neuritis (ON).; MATERIAL AND METHODS: 127 consecutive patients with unilateral; monosymptomatic ON were typed genomically for HLA-DR and -DQ genes.; RESULTS: The frequency of HLA-Dw2 among ON patients (47%) was found to be; significantly higher than among 250 controls (3…	1996	Karolinska Institutet
AYC535HY	2002	He, B; Giedraitis, V; Ligers, A; Binzer, M; Andersen, P M; Forsgren, L; Sandkuijl, L A; Hillert, J	Sharing of a conserved haplotype suggests a susceptibility gene for multiple sclerosis at chromosome 17p11	Eur J Hum Genet	21	Sweden	Eur J Hum Genet	10.1038/sj.ejhg.5200802	https://www.scopus.com/inward/record.uri?eid=2-s2.0-0036075527&doi=10.1038%2Fsj.ejhg.5200802&partnerID=40&md5=0e743b5f67338cc025000f73b3cad899		2002	Karolinska Institutet
XW6IFUA2	1999	Gelati, M; Corsini, E; Dufour, A; Massa, G; La Mantia, L; Milanese, C; Nespolo, A; Salmaggi, A	Immunological effects of in vivo interferon-beta(1b) treatment in ten patients with multiple sclerosis: a 1-year follow-up	J Neurol	21	Italy	J Neurol	10.1007/s004150050405			1999	University of Milan
USI63BRM	2013	Lindén, M; Khademi, M; Lima Bomfim, I; Piehl, F; Jagodic, M; Kockum, I; Olsson, T	Multiple sclerosis risk genotypes correlate with an elevated cerebrospinal fluid level of the suggested prognostic marker CXCL13	Mult Scler	20	Sweden	Mult Scler	10.1177/1352458512463482	https://www.embase.com/search/results?subaction=viewrecord&id=L369016615&from=export	Background: The mechanisms of multiple sclerosis (MS) pathogenesis are still largely unknown. The heterogeneity of disease manifestations make the prediction of prognosis and choice of appropriate treatment protocols challenging. Recently, increased cerebrospinal fluid (CSF) levels of the B-cell chemokine CXCL13 was proposed as a possible marker for a more severe disease course and conversion fro…	2013	Karolinska Institutet
N2BM44MG	2007	Sotgiu, S; Sannella, A R; Conti, B; Arru, G; Fois, M L; Sanna, A; Severini, C; Morale, M C; Marchetti, B; Rosati, G; Musumeci, S	Multiple sclerosis and anti-Plasmodium falciparum innate immune response	J Neuroimmunol	20	Italy	J Neuroimmunol	10.1016/j.jneuroim.2007.01.020	https://www.embase.com/search/results?subaction=viewrecord&id=L46497452&from=export	Several epidemiological investigations conducted in Sardinia, insular Italy, indicate that the strong selective pressure of malaria along the centuries may have concurred to the elevated genetic MS-risk in this region. To test such hypothesis in an experimental setting, we have compared the immune response to P. falciparum (the causative agent of malaria) in Sardinian MS patients relative to thei…	2007	University of Sassari
GB48R3CD	2011	Pender, M P; Csurhes, P A; Pfluger, C M M; Burrows, S R	Decreased CD8+ T cell response to Epstein-Barr virus infected B cells in	BMC Neurol	20	Australia	BMC Neurol	10.1186/1471-2377-11-95	https://www.ncbi.nlm.nih.gov/pmc/articles/PMC3163532	BACKGROUND: Patients with multiple sclerosis (MS) have a decreased frequency of CD8+ T cells reactive to their own Epstein-Barr virus (EBV); infected B cells. We have proposed that this might predispose to the; development of MS by allowing EBV-infected autoreactive B cells to; accumulate in the central nervous system. The decreased CD8+ T cell; response to EBV results from a general CD8+ T cell …	2011	The University of Queensland
YPVIJ6VW	1990	López-Larrea, C; Uría, D F; Coto, E	HLA antigens in multiple sclerosis of northern Spanish population	J Neurol Neurosurg Psychiatry	20	Spain	J Neurol Neurosurg Psychiatry	10.1136/jnnp.53.5.434	https://www.ncbi.nlm.nih.gov/pmc/articles/PMC488063	HLA-A, -B, -C, -DR, -DQ antigens were studied in 43 multiple sclerosis (MS) patients with clinically definite remittent sclerosis from Asturias; (North Spain). The prevalence of HLA-B7, B7 and B27 were significantly; increased in MS. HLA-B35 was under-represented in these patients. DR2 was; increased but not significantly. No association with DQw1 was discovered.; The existence of several suscept…	1990	University of Oviedo
VQ2PANBV	2005	McGuigan, C; Dunne, C; Crowley, J; Hagan, R; Rooney, G; Lawlor, E; Hutchinson, M	Population frequency of HLA haplotypes contributes to the prevalence	J Neurol	20	Ireland	J Neurol	10.1007/s00415-005-0850-8	https://www.ncbi.nlm.nih.gov/pubmed/16158194	BACKGROUND: A recent epidemiological study of multiple sclerosis in County Donegal in the northwest of Ireland and County Wexford in the southeast; found a significant prevalence difference of 63.9100,000 (95% CI; 49.3-82.7100,000) between the two regions (Z = 3.94, p <or= 0.001).; County Donegal had a higher prevalence rate than County Wexford; (184.6100,000 vs. 120.7 100,000). The aim of this p…	2005	University of Dublin
3PESLRTW	2016	Michalik, J; Čierny, D; Kantorová, E; Kantárová, D; Juraj, J; Párnická, Z; Kurča, E; Dobrota, D; Lehotský, J	The association of HLA-DRB1 and HLA-DQB1 alleles with genetic	Neurol Res	20	Slovakia	Neurol Res	10.1080/01616412.2015.1115212	https://www.ncbi.nlm.nih.gov/pubmed/26744784	OBJECTIVE: The aim of the present study was to assess the association between HLA-DRB1 and -DQB1 allele groups with the genetic predisposition; to multiple sclerosis (MS) in the Caucasian Central European Slovak; population. METHODS: A total of 282 unrelated patients with sporadic MS; were enrolled in this case-control study. HLA-DRB1 and HLA-DQB1 allele; groups were genotyped using a polymerase …	2016	Martin Comenius University in Bratislava
MCKVD2UD	2016	Yaldizli, Ö; Sethi, V; Pardini, M; Tur, C; Mok, K Y; Muhlert, N; Liu, Z; Samson, R S; Wheeler-Kingshott, C A M; Yousry, T A; Houlden, H; Hardy, J; Miller, D H; Chard, Declan T	HLA-DRB*1501 associations with magnetic resonance imaging measures of grey	Mult Scler Relat Disord	20	Switzerland	Mult Scler Relat Disord	10.1016/j.msard.2016.03.003	https://www.ncbi.nlm.nih.gov/pubmed/27237756	BACKGROUND: The HLA-DRB*1501 haplotype influences the risk of developing multiple sclerosis (MS), but it is not known how it affects grey matter; pathology. AIM: To assess HLA-DRB(*)1501 effects on magnetic resonance; imaging (MRI) cortical grey matter pathology. METHODS: Whole and lesional; cortical grey matter volumes, lesional and normal-appearing grey matter; magnetization transfer ratio were…	2016	Queen Square MS Centre NMR Research UnitLondon, University Basel
QRXCBKE4	1991	Alpérovitch, A; Berr, C; Cambon-Thomsen, A; Puel, J; Dugoujon, J.-M.; Ruidavets, J-B; Clanet, M	Viral antibody titers, immunogenetic markers, and their interrelations in multiple sclerosis patients and controls	Hum Immunol	20	France	Hum Immunol	10.1016/0198-8859(91)90011-W	https://www.scopus.com/inward/record.uri?eid=2-s2.0-0025852251&doi=10.1016%2F0198-8859%2891%2990011-W&partnerID=40&md5=87a3ddbd7f93b7293288e3c3234a9f05		1991	INSERM University
5QRRGKNK	2003	Giedraitis, V; Modin, H; Callander, M; Landtblom, A M; Fossdal, R; Stefansson, K; Hillert, J; Gulcher, J	Genome-wide TDT analysis in a localized population with a high prevalence of multiple sclerosis indicates the importance of a region on chromosome 14q	Genes Immun	20	Sweden	Genes Immun	10.1038/sj.gene.6364024	https://www.scopus.com/inward/record.uri?eid=2-s2.0-3042826971&doi=10.1038%2Fsj.gene.6364024&partnerID=40&md5=9261687a16e7485d2e77e40dd1f6420a		2003	Karolinska Institute
4C9WX3TE	2013	Wagner, M; Wiśniewski, A; Bilińska, M; Pokryszko-Dragan, A; Nowak, I; Kuśnierczyk, P; Jasek, M	ALCAM - Novel multiple sclerosis locus interfering with HLA-DRB1*1501	J Neuroimmunol	19	Poland	J Neuroimmunol	10.1016/j.jneuroim.2013.02.015	https://www.embase.com/search/results?subaction=viewrecord&id=L52492293&from=export	Activated leukocyte cell adhesion molecule (ALCAM) is a molecule involved in leukocyte migration across the blood-brain barrier which is a key stage in multiple sclerosis (MS) pathogenesis. The present study is the first to report evidence of the association of rs6437585 ALCAM polymorphism with risk and progression of MS. Our investigation revealed that rs6437585CT individuals had higher risk of …	2013	Polish Academy of Sciences
YF7S4DY6	2011	Weinstock-Guttman, B; Zivadinov, R; Cutter, G; Tamaño-Blanco, M; Marr, K; Badgett, D; Carl, E; Elfadil, M; Kennedy, C; Benedict, R H B; Ramanathan, M	Chronic cerebrospinal vascular insufficiency is not associated with HLA	PLoS One	19	USA	PLoS One	10.1371/journal.pone.0016802	https://www.ncbi.nlm.nih.gov/pmc/articles/PMC3038867	BACKGROUND: Chronic cerebrospinal venous insufficiency (CCSVI) was described as a vascular condition characterized by anomalies of veins; outside the skull was reported to be associated with multiple sclerosis; (MS). The objective was to assess the associations between HLA DRB1*1501; status and the occurrence of CCSVI in MS patients. METHODOLOGYPRINCIPAL; FINDINGS: This study included 423 of 499 …	2011	State University of New York
QR6QF86Y	2002	Fainardi, E; Granieri, E; Tola, M R; Melchiorri, L; Vaghi, L; Rizzo, R; Castellazzi, M; Ceruti, S; Paolino, E; Baricordi, O R	Clinical and MRI disease activity in multiple sclerosis are associated	J Neuroimmunol	19	Italy	J Neuroimmunol	10.1016/s0165-5728(02)00348-x	https://www.ncbi.nlm.nih.gov/pubmed/12446018	The goal of our study was to clarify the contribution of soluble human leukocyte antigens class I (sHLA-I) in multiple sclerosis (MS) immune; dysregulation. We retrospectively evaluated by ELISA cerebrospinal fluid; (CSF) and serum sHLA-I levels in 79 relapsing-remitting (RR), 26 secondary; progressive (SP) and 15 primary progressive (PP) MS patients stratified; according to clinical and Magnetic…	2002	University of Ferrara,
2JI744S2	1992	Fukazawa, T; Hamada, T; Tashiro, K; Moriwaka, F; Yanagihara, T; Sugiyama, K; Tsukada, Y	HLA profiles of multiple sclerosis in Hokkaido, the northernmost island of	Acta Neurol Scand	19	Japan	Acta Neurol Scand	10.1111/j.1600-0404.1992.tb05135.x	https://www.ncbi.nlm.nih.gov/pubmed/1481634	We studied HLA haplotypes in 43 consecutive clinically definite MS patients in Hokkaido. The patients were classified into Group A, 12; patients with acute transverse myelopathy (ATM) during the course of; illness, and Group B, 31 without ATM. We found an association with; HLA-DQw7 in Group A, and with DR4 and DRw8 in Group B. The frequency of; DQw7 and DR4 were significantly different between Gr…	1992	University of Sapporo, Japan.
DHX9Q4XU	2016	Ben Fredj, N; Sakly, K; Bortolotti, D; Aissi, M; Frih-Ayed, M; Rotola, A; Caselli, E; Cura, F; Sakly, N; Aouni, M; Di Luca, D; Rizzo, R	The association between functional HLA-G 14bp insertion/deletion and +3142	Immunol Lett	19	Tunisia	Immunol Lett	10.1016/j.imlet.2016.10.006	https://www.ncbi.nlm.nih.gov/pubmed/27771469	We aimed to investigate two main polymorphisms in the 3' untranslated region (3'UTR) of the HLA-G gene 14bp insertiondeletion (INSDEL) and; +3142 C>G and to assess their impact on the soluble HLA-G (sHLA-G); production in patients with multiple sclerosis (MS). This study included; 60 patients with relasping-remitting (RR) MS and 112 healthy donors (HD).; Mutations were identified by PCR and PCR-R…	2016	University of Monastir
2GV2LNAH	1994	Voskuhl, R R; Robinson, E D; Segal, B M; Tranquill, L; Camphausen, K; Albert, P S; Richert, J R; McFarland, H F	HLA restriction and TCR usage of T lymphocytes specific for a novel	J Immunol	19	USA	J Immunol	not found	https://www.ncbi.nlm.nih.gov/pubmed/7525716	Previous investigations of the major 18.5-kDa isoform of myelin basic protein (MBP) as a target autoantigen in multiple sclerosis (MS) have; failed to identify an epitope uniformly recognized with higher frequency; in MS patients compared with controls. Because remyelination has been; observed in MS plaques, we were prompted to investigate T cells specific; for myelin protein isoforms with up-reg…	1994	National Institute of Health Bethesda
3CZVC2PS	2004	Hussein, Y; Sanna, A; Söderström, M; Link, H; Huang, Y-M	Multiple sclerosis: Expression of CDIa and production of IL-12 p70 and IFN-γ by blood mononuclear cells in patients on combination therapy with IFN-β and glatiramer acetate compared to monotherapy with IFN-β	Mult Scler	19	Sweden	Mult Scler	10.1191/1352458504ms979oa	https://www.scopus.com/inward/record.uri?eid=2-s2.0-0347968011&doi=10.1191%2F1352458504ms979oa&partnerID=40&md5=fe129b4b6b6cfc0eea2bf1434e3618bb		2004	Karolinska Institute
CRXV3MWS	2012	De La Concha, E G; Cavanillas, M L; Cénit, M C; Urcelay, E; Arroyo, R; Fernández, Ó; Álvarez-Cermeño, J C; Leyva, L; Villar, L M; Núñez, C	DRB1*03:01 Haplotypes: Differential Contribution to Multiple Sclerosis Risk and Specific Association with the Presence of Intrathecal IgM Bands	PLoS One	19	Spain	PLoS One	10.1371/journal.pone.0031018	https://www.scopus.com/inward/record.uri?eid=2-s2.0-84857182481&doi=10.1371%2Fjournal.pone.0031018&partnerID=40&md5=b54fccae2d21e33cff31e849eb1a136d		2012	Instituto de Investigación Sanitaria San Carlos (IdISSC)
P8NHDP5C	2010	Qiu, W; Bundell, C; Wu, J-S; Castley, A; James, I; Hollingsworth, P; Christiansen, F T; Carroll, W M; Mastaglia, F L; Kermode, A G	Low level of systemic autoimmunity in Western Australian multiple sclerosis patients	Mult Scler	18	Australia	Mult Scler	10.1177/1352458509355463	https://journals.sagepub.com/doi/10.1177/1352458509355463		2010	University of Western Australia
SQN2UW32	2020	Enz, L S; Zeis, T; Schmid, D; Geier, F; Van der Meer, F; Steiner, G; Certa, U; Binder, T M C; Stadelmann, C; Martin, R; Schaeren-Wiemers, N	Increased HLA-DR expression and cortical demyelination in MS links with HLA-DR15	Neurol Neuroimmunol Neuroinflamm	18	Switzerland	Neurol Neuroimmunol Neuroinflamm	10.1212/NXI.0000000000000656	https://pubmed.ncbi.nlm.nih.gov/31882398/		2020	University Basel , Zurich University Göttingen University
95UZWJMV	2009	Couturier, N; Gourraud, P-A; Cournu-Rebeix, I; Gout, C; Bucciarelli, F; Edan, G; Babron, M-C; Clerget-Darpoux, F; Clanet, M; Fontaine, B; Brassat, D	IFIH1-GCA-KCNH7 locus is not associated with genetic susceptibility to multiple sclerosis in French patients	Eur J Hum Genet	18	France	Eur J Hum Genet	10.1038/ejhg.2008.259	https://www.scopus.com/inward/record.uri?eid=2-s2.0-67349152619&doi=10.1038%2Fejhg.2008.259&partnerID=40&md5=73727c02327cf0a043bc7330aeba766b		2009	Université Toulouse 3
N5JM2MC6	2014	Abolfazli, R; Samadzadeh, S; Sabokbar, T; Siroos, B; Armaki, S A; Aslanbeiki, B; Ghelman, M; Taheri, T; Shakoori, A	Relationship between HLA-DRB1∗ 11/15 genotype and susceptibility to multiple sclerosis in IRAN	J Neurol Sci	18	Iran	J Neurol Sci	10.1016/j.jns.2014.07.013	https://www.scopus.com/inward/record.uri?eid=2-s2.0-84908162125&doi=10.1016%2Fj.jns.2014.07.013&partnerID=40&md5=b676e5e02602dfbd3f5c2f24422e79f7		2014	University of Medical Science Gorgan
ZYRZ6U8J	1998	Kira, J-I; Kawano, Y; Yamasaki, K	Multiple sclerosis with mite antigen-specific IgE	J Neurol Sci	17	Japan	J Neurol Sci	10.1016/S0022-510X(98)00025-2	https://www.embase.com/search/results?subaction=viewrecord&id=L28218554&from=export	The total and mite astigen-specific IgE in the sera were measured in 60 patients with multiple sclerosis (MS) and 40 healthy controls by an enzyme- linked immunosorbent assay using two common mite antigens, Dermatophagoides farinae and Dermatophagoides pteronyssinus, in order to study the role of atopy in MS. Neither the total IgE level nor the frequency of mite antigen- specific IgE differed sig…	1998	Kyushu University
IPBHEKWY	2014	Gyllenberg, A; Piehl, F; Alfredsson, L; Hillert, J; Bomfim, I L; Padyukov, L; Orho-Melander, M; Lindholm, E; Landin-Olsson, M; Lernmark, Å; Olsson, T; Kockum, I	Variability in the CIITA gene interacts with HLA in multiple sclerosis	Genes Immun	17	Sweden	Genes Immun	10.1038/gene.2013.71	https://www.embase.com/search/results?subaction=viewrecord&id=L52960808&from=export	The human leukocyte antigen (HLA) is the main genetic determinant of multiple sclerosis (MS) risk. Within the HLA, the class II HLA-DRB1*15:01 allele exerts a disease-promoting effect, whereas the class I HLA-A*02 allele is protective. The CIITA gene is crucial for expression of class II HLA molecules and has previously been found to associate with several autoimmune diseases, including MS and ty…	2014	Karolinska Insitutet
2JNWP3I4	2016	Mohammadi, N; Adib, M; Alsahebfosoul, F; Kazemi, M; Etemadifar, M	An investigation into the association between HLA-G 14bp insertion/deletion polymorphism and multiple sclerosis susceptibility	J Neuroimmunol	17	Iran	J Neuroimmunol	10.1016/j.jneuroim.2015.11.019	https://www.embase.com/search/results?subaction=viewrecord&id=L607873947&from=export	Human Leukocyte Antigen G (HLA-G) gene polymorphism and expression rate have recently been suggested to have a potential role in susceptibility to Multiple Sclerosis (MS), a chronic inflammatory demyelinating and neurodegenerative disease of the central nervous system with unknown etiology. The aim of this study was to investigate the association of the frequency of HLA-G gene 14. bp insertion/de…	2016	Isfahan University of Medical Sciences
NH6AJQQW	1990	Haegert, D G; Michaud, M; Francis, G S	Multiple sclerosis in French Canadians: evidence for HLA class II	Can J Neurol Sci	17	Canada	Can J Neurol Sci	10.1017/s0317167100030924	https://www.ncbi.nlm.nih.gov/pubmed/2125855	HLA class II DRB1, DQB1 and DQA1 gene probes were used to study DNA from unrelated French Canadian multiple sclerosis (MS) patients and controls by; restriction fragment length polymorphism (RFLP) analysis. An MS-associated; and linked series of allele-specific RFLPs or allogenotypes was identified; among this relatively homogeneous ethnic group; the allogenotypes include; DRw15, DQw6 and a DQA1 …	1990	Montreal University
WTNZDRJL	2012	Karrenbauer, V D; Prejs, R; Masterman, T; Hillert, J; Glaser, A; Imrell, K	Impact of cerebrospinal-fluid oligoclonal immunoglobulin bands and	J Neuroimmunol	17	Sweden	J Neuroimmunol	10.1016/j.jneuroim.2012.08.011	https://www.ncbi.nlm.nih.gov/pubmed/22967351	Approximately 95% of Nordic multiple sclerosis (MS) patients display oligoclonal immunoglobulin G bands (OCB) in the cerebrospinal fluid. From; a cohort of 2094 MS patients we retrieved well-characterized data from 40; OCB-negative and 60 OCB-positive patients, in an effort to determine; whether lesion load on brain magnetic resonance imaging is affected by OCB; status and carriage of HLA-DRB1*15…	2012	Karolinska Institutet
A4SH23LN	2015	Mohammadi, N; Adib, M; Alsahebfosoul, F; Kazemi, M; Etemadifar, M	An investigation into the association between HLA-G 14 bp	J Neuroimmunol	17	Iran	J Neuroimmunol	10.1016/j.jneuroim.2015.11.019	https://www.ncbi.nlm.nih.gov/pubmed/26711580	Human Leukocyte Antigen G (HLA-G) gene polymorphism and expression rate have recently been suggested to have a potential role in susceptibility to; Multiple Sclerosis (MS), a chronic inflammatory demyelinating and; eurodegenerative disease of the central nervous system with unknown; etiology. The aim of this study was to investigate the association of the; frequency of HLA-G gene 14 bp insertiond…	2015	Isfahan University
EDHTQZ4R	1990	Olerup, O; Hillert, J; Fredrikson, S	The HLA‐D region‐associated MS‐susceptibility genes may be located telomeric to the HLA‐DP subregion	Tissue Antigens	17	Sweden	Tissue Antigens	10.1111/j.1399-0039.1990.tb01796.x	https://www.scopus.com/inward/record.uri?eid=2-s2.0-0025171227&doi=10.1111%2Fj.1399-0039.1990.tb01796.x&partnerID=40&md5=783035dcdd39dab7a6db5397ffb602c5		1990	Belfast University
MQBDDTD4	2006	Dunne, C; McGuigan, C; Crowley, J; Hagan, R; Rooney, G; Kelleher, J; Hutchinson, M; Lawlor, E	Human leucocyte antigen class II polymorphism in Irish patients with multiple sclerosis	Tissue Antigens	17	Ireland	Tissue Antigens	10.1111/j.1399-0039.2006.00664.x	https://www.scopus.com/inward/record.uri?eid=2-s2.0-33748428050&doi=10.1111%2Fj.1399-0039.2006.00664.x&partnerID=40&md5=836442889f90128a62f1948e6b6914e3		2006	Dublin Ireland
7AWT8YE2	2000	Buhler, M M; Bennetts, B H; Heard, R N S; Stewart, G J	T cell receptor β chain genotyping in Australian relapsing-remitting multiple sclerosis patients	Mult Scler	16	Australia	Mult Scler	10.1191/135245800701565990	https://www.embase.com/search/results?subaction=viewrecord&id=L30392110&from=export	This study focused on susceptibility to MS within the β-chain of the T-cell antigen receptor (TCRB locus, 7q35) in a cohort of 122 RR-MS patients compared with 96 normal individuals using biallelic polymorphisms across the bv8s1 (Vβ8.1) to bv1 1s1 (Vβ11) TCRB subregion. The markers bv6s5, bv8s1, bv10s1, bv15s1 and bv3s1 were studied for allele and genotype frequencies; haplotypes were assigned wi…	2000	Sydney University
HCC3X2GD	2007	Rubio, J P; Bahlo, M; Stankovich, J; Burfoot, R K; Johnson, L J; Huxtable, S; Butzkueven, H; Lin, L; Taylor, B V; Speed, T P; Kilpatrick, T J; Mignot, E; Foote, S J	Analysis of extended HLA haplotypes in multiple sclerosis and narcolepsy families confirms a predisposing effect for the class I region in Tasmanian MS patients	Immunogenetics	16	Australia	Immunogenetics	10.1007/s00251-006-0183-5	https://www.embase.com/search/results?subaction=viewrecord&id=L46215291&from=export	Human leucocyte antigen (HLA)-DRB1*15 is associated with predisposition to multiple sclerosis (MS), although conjecture surrounds the possible involvement of an alternate risk locus in the class I region of the HLA complex. We have shown previously that an alternate MS risk allele(s) may be encompassed by the telomerically extended DRB1*15 haplotype, and here, we have attempted to map the putativ…	2007	University of Melbourne
EGAJIP3Z	2015	Toro, J; Cuellar-Giraldo, D; Díaz-Cruz, C; Burbano, L-E; Guío, C-M; Reyes, S; Cortes, F; Cárdenas-Robledo, S; Narváez, D M; Cárdenas, W; Porras, A; Lattig, M-C; Groot de Restrepo, H	HLA-DRB1*14 is a protective allele for multiple sclerosis in an admixed	Neurol Neuroimmunol Neuroinflamm	16	Colombia	Neurol Neuroimmunol Neuroinflamm	10.1212/NXI.0000000000000192	https://www.ncbi.nlm.nih.gov/pmc/articles/PMC4694072	OBJECTIVE: The aim of this study was to determine ancestry informative markers, mitochondrial DNA haplogroups, and the association between; HLA-DRB1 alleles and multiple sclerosis (MS) in a group of patients from; Bogotá, Colombia. METHODS: In this case-control study, genomic DNA was; isolated and purified from blood samples. HLA-DRB1 allele genotyping was; done using PCR. Mitochondrial hypervari…	2015	Universidad de Los Andes
W579KYQK	2018	Creary, L E; Mallempati, K C; Gangavarapu, S; Caillier, S J; Oksenberg, J R; Fernández-Viňa, M A	Deconstruction of HLA-DRB1*04:01:01 and HLA-DRB1*15:01:01 class II	Mult Scler	16	USA	Mult Scler	10.1177/1352458518770019	https://www.ncbi.nlm.nih.gov/pmc/articles/PMC6365219	BACKGROUND: The association between HLA-DRB1*15:01 with multiple sclerosis (MS) susceptibility is well established, but the contribution of the; tightly associated HLA-DRB5*01:01 allele has not yet been completely; ascertained. Similarly, the effects of HLA-DRB1*04:01 alleles and; haplotypes, defined at the full-gene resolution level with MS risk remains; to be elucidated. OBJECTIVES: To characte…	2018	Stanford University
4JJGT54V	2011	Bergamaschi, L; Ban, M; Barizzone, N; Leone, M A; Ferrante, D; Fasano, M E; Guerini, F R; Corrado, L; Naldi, P; Dametto, E; Agliardi, C; Salvetti, M; Mechelli, R; Galimberti, D; Scarpini, E; Cavalla, P; Bargiggia, V; Caputo, D; Cordera, S; Monaco, F; Momigliano-Richiardi, P; D'Alfonso, S	Association of HLA class I markers with multiple sclerosis in the Italian	J Med Genet	16	Italy	J Med Genet	10.1136/jmg.2010.080721	https://www.ncbi.nlm.nih.gov/pubmed/21441263	BACKGROUND: The association of HLA A*02 with multiple sclerosis (MS) was recently confirmed by the authors, and it was observed that the combined; presence of HLA Cw*05 significantly enhanced (threefold) the protective; effect of HLA A*02. OBJECTIVES AND METHODS: Since A*02-Cw*05 is carried by; two HLA extended haplotypes characterised by the B*4402 and B*1801; alleles, respectively, the associat…	2011	University of Estern Piedmont
X3X7EDGB	1993	Fukazawa, T; Moriwaka, F; Sugiyama, K; Hamada, T; Tashiro, K	Cerebrospinal fluid IgG profiles and multiple sclerosis in Japan	Acta Neurol Scand	16	Japan	Acta Neurol Scand	10.1111/j.1600-0404.1993.tb04213.x	https://www.scopus.com/inward/record.uri?eid=2-s2.0-0027377148&doi=10.1111%2Fj.1600-0404.1993.tb04213.x&partnerID=40&md5=6fb4ddfdff420b76b40b61bbd47414ca		1993	Ubniversity Sapporo
LQ3HDTJ5	2001	Zayas, M D; Lucas, M; Solano, F; Fernández-Pérez, M J; Izquierdo, G	Association of a CA repeat polymorphism upstream of the Fas ligand gene with multiple sclerosis	J Neuroimmunol	16	Spain	J Neuroimmunol	10.1016/S0165-5728(01)00309-5	https://www.scopus.com/inward/record.uri?eid=2-s2.0-0035362594&doi=10.1016%2FS0165-5728%2801%2900309-5&partnerID=40&md5=09d1d36f1b83f4cbae7896990a41bab6		2001	University Sevilla
DMYAF475	2011	Makarycheva, O Y; Tsareva, E Y; Sudomoina, M A; Kulakova, O G; Titov, B V; Bykova, O V; Gol'tsova, N V; Kuzenkova, L M; Boiko, A N; Favorova, O O	Family Analysis of Linkage and Association of HLA-DRB1, CTLA4, TGFB1, IL4,	Acta Naturae	15	Russia	Acta Naturae	not found	https://www.ncbi.nlm.nih.gov/pmc/articles/PMC3347600	Multiple sclerosis (MS) is a chronic inflammatory autoimmune disease of the central nervous system (CNS). Proteins of the immune system, as well; as proteins that are involved in the infiltration of activated immune; cells in the CNS, play an important role in the pathogenesis of MS. We; investigated the association and linkage with MS of the following; immune-system genes polymorphisms: HLA-DRB1…	2011	University of Moscow
S4U7UNEN	2013	Ouadghiri, S; El Alaoui Toussi, K; Brick, C; Ait Benhaddou, E H; Benseffaj, N; Benomar, A; El Yahyaoui, M; Essakalli, M	Genetic factors and multiple sclerosis in the Moroccan population: a role	Pathol Biol	15	Morocco	Pathol Biol	10.1016/j.patbio.2013.05.002	https://www.ncbi.nlm.nih.gov/pubmed/23849771	BACKGROUND AND OBJECTIVE: Multiple sclerosis (MS) is an autoimmune inflammatory demyelinating disease of the central nervous system that; mainly affects young adults. The association between susceptibility to MS; and HLA class II genes, in particular the DRB1*15 allele, has been; reported in diverse ethnic groups. The aim of our study was to investigate; the distribution of HLA-DRB1* and -DQB1* a…	2013	Ibn Sina Rabat university Mohamed V
2CXDR35Q	1989	Haegert, D G; Michaud, M; Schwab, C; Tansey, C; Décary, F; Francis, G S	HLA-DRβ, -DQα, and -DQβ restriction fragment length polymorphisms in multiple sclerosis	J Neurosci Res	15	Canada	J Neurosci Res	10.1002/jnr.490230107	https://www.ncbi.nlm.nih.gov/pubmed/2568496	Restriction fragment length polymorphism (RFLP) studies were performed on DNA from unrelated Caucasian patients with multiple sclerosis (MS) using; cDNA probes to the HLA class II genes DR beta, DQ alpha, and DQ beta. In a; study of 34 patients and 34 controls who were not matched for DR type, we; found that the DQ beta allele-specific RFLP or allogenotype, termed DQ; beta lb, which corresponds a…	1989	university of Montreal
9RW3FQVD	2018	Ghavimi, R; Alsahebfosoul, F; Salehi, R; Kazemi, M; Etemadifar, M; Zavaran Hosseini, A	High-resolution melting curve analysis of polymorphisms within CD58,	Acta Neurol Belg	15	Iran	Acta Neurol Belg	10.1007/s13760-018-0992-y	https://www.ncbi.nlm.nih.gov/pubmed/30128676	Multiple sclerosis (MS) is a chronic inflammatory demyelinating disease of the central nervous system with unknown etiology, which typically is; manifested in early to middle adulthood. Recently, genome-wide association; studies have identified susceptibility of immune-related genes to be; involved in MS predisposition. The goal of the current study was to; investigate the association of single n…	2018	Tarbiat Modarres University
BUUFBZUE	1995	Franciotta, D; Dondi, E; Bergamaschi, R; Piccolo, G; d'Eril, G V; Cosi, V; Cuccia, M	HLA complement gene polymorphisms in multiple sclerosis. A study on 80	J Neurol	15	Italy	J Neurol	10.1007/BF00887817	https://www.ncbi.nlm.nih.gov/pubmed/7707091	We studied C4A, C4B, and Bf complement gene polymorphisms in 80 Italian patients with multiple sclerosis (MS). We observed a significantly higher; frequency of C4AQ0 allele in patients with the relapsing-remitting form of; MS than in ethnically homogeneous controls. Restriction fragment length; polymorphism analysis by Southern blotting of the C4CYP21 gene complex; showed that a structural gene d…	1995	Laboratory of Clinical Immunology, IRCCS, C. Mondino Foundation,
QP7PPDXR	1993	Jersild, C; Kurtzke, J F; Riisom, K; Heltberg, A; Arbuckle, J; Hyllested, K	Multiple sclerosis in the Faroe Islands. VI. Studies of HLA markers	Tissue Antigens	15	Denmark	Tissue Antigens	10.1111/j.1399-0039.1993.tb02245.x	https://www.ncbi.nlm.nih.gov/pubmed/7903488	Occurrence of clinical neurologic multiple sclerosis (CNMS) among resident Faroese began between 1943 and 1973 and comprised three epidemics. The; occupation by British forces for 5 years during World War II was; interpreted to have been of major importance for the occurrence of these; epidemics and led us to believe that CNMS is the rare, late result of a; single, widespread, systemic and specif…	1993	university of Aalborg
BXMJWDG3	1997	Ristori, G; Carcassi, C; Lai, S; Fiori, P; Cacciani, A; Floris, L; Montesperelli, C; Di Giovanni, S; Buttinelli, C; Contu, L; Pozzilli, C; Salvetti, M	HLA-DM polymorphisms do not associate with multiple sclerosis: an	J Neuroimmunol	15	Italy	J Neuroimmunol	10.1016/s0165-5728(97)00069-6	https://www.ncbi.nlm.nih.gov/pubmed/9258248	The MHC region on 6p harbors at least one susceptibility gene for multiple sclerosis (MS). Within this region, HLA-DM loci are of interest being; involved in class II antigen processing. We investigated the association; of HLA-DM polymorphisms with MS. Sixty-three patients with MS and 46; healthy controls from continental Italy were typed for HLA-DM; polymorphisms and HLA-DRB1 alleles. Besides, a…	1997	Università La Sapienza
EN6VD9HP	2006	Özakbas, S; Idiman, E; Yulug, B; Pakoz, B; Bahar, H; Gulay, Z	Development of multiple sclerosis after vaccination against hepatitis B: A study based on human leucocyte antigen haplotypes	Tissue Antigens	15	Turkey	Tissue Antigens	10.1111/j.1399-0039.2006.00653.x	https://www.scopus.com/inward/record.uri?eid=2-s2.0-33748423252&doi=10.1111%2Fj.1399-0039.2006.00653.x&partnerID=40&md5=3acf11843257821ea3daf15d16f5e833		2006	University of medicine,Balcova
TL2AKNCP	1992	Grasso, M G; Cutrupi, F; Bernardi, S; Trabace, S; Pozzilli, C; Cappellacci, S; Fieschi, C	HLA determinants in familial multiple sclerosis	Neuroepidemiology	14	Italy	Neuroepidemiology	10.1159/000110916	https://www.ncbi.nlm.nih.gov/pubmed/1495578	HLA-A, -B, -C, -DR, -DQ antigens were studied in 11 multiplex MS families, 11 single-case MS families and 100 healthy subjects. The HLA DR4 was the; most frequent antigen in all MS patients (p = 0.015). When the antigenic; frequency in index familial cases was compared with that in single cases,; the DR4 antigen was found to be more frequent (p = 0.01) in familial cases; only. Furthermore, when t…	1992	University of Rome
QHZMGUX9	2005	Marrosu, M G; Cocco, E; Costa, G; Murru, M R; Mancosu, C; Murru, R; Lai, M; Sardu, C; Contu, P	Interaction of loci within the HLA region influences multiple sclerosis	J Neurol	14	Italy	J Neurol	10.1007/s00415-005-0957-y	https://www.ncbi.nlm.nih.gov/pubmed/16096810	We examined the influence of alleles at the HLA loci, previously found to be associated with multiple sclerosis (MS) in Sardinia, on the clinical; course of the disease in 835 relapsing (R) and 100 primary progressive; (PP) patients. Multivariate analysis was carried out on predisposing 0301; or non-associated DPB1 alleles, susceptible or non-associated DRB1-DQB1; haplotypes, both predisposing an…	2005	University of Cagliari
F3SYL2WA	1991	La Mantia, L; Illeni, M T; Milanese, C; Salmaggi, A; Eoli, M; Pellegris, G; Nespolo, A	HLA antigens in Italian multiple sclerosis patients	Ital J Neurol Sci	14	Italy	Ital J Neurol Sci	10.1007/BF02337618	https://www.ncbi.nlm.nih.gov/pubmed/2013528	We analyzed HLA-A, -C, -B, -DR and -DQ specificities in 104 Italian multiple sclerosis patients and in 905 healthy controls. The frequencies; of HLA-A23, A26, Cw4, DR3 and, especially DR5 antigens were significantly; higher in multiple sclerosis patients than in controls. Patients with; progressive course were characterized by high frequencies of B7, B8 and; DR3 antigens: Cw1 and DRw11 shows a ne…	1991	University of Milano
3LJ7FQC2	1995	Bennetts, B H; Teutsch, S M; Heard, R N S; Dunckley, H; Stewart, G J	TAP2 polymorphisms in Australian multiple sclerosis patients	J Neuroimmunol	14	Australia	J Neuroimmunol	10.1016/0165-5728(95)00033-X	https://www.scopus.com/inward/record.uri?eid=2-s2.0-0029039786&doi=10.1016%2F0165-5728%2895%2900033-X&partnerID=40&md5=68453ed9981a1950f69aa0134551e38c		1995	Sydney University
VQ8KLGBX	2015	ɰurmanová, V; Shawkatová, I; Javor, J; Párnická, Z; Čopíková-Cudráková, D; Turčáni, P; Lisá, I; Gajdošechová, B; Buc, M; Bucová, M	VLA4 gene polymorphism and susceptibility to multiple sclerosis in Slovaks	Folia Biol (Praha)	14	Slovakia	Folia Biol (Praha)	not found	https://www.scopus.com/inward/record.uri?eid=2-s2.0-84929471351&partnerID=40&md5=54f02fecb12f147b3ade20cfae74f4a6		2015	Comenius University in Bratislava
IQSLEE6V	1998	Sotgiu, S; Serra, C; Marrosu, M G; Dolei, A; Pugliatti, M; Murgia, B S; Aiello, I; Rosati, G	Genetic susceptibility to multiple sclerosis in Sardinians: an immunological study	Acta Neurol Scand	14	Italy	Acta Neurol Scand				1998	University of Sassari
NCBP6VRW	1996	Crockard, A D; Treacy, M T; Droogan, A G; Hawkins, S A	Methylprednisolone attenuates interferon-beta induced expression of HLA-DR on monocytes	J Neuroimmunol	14	UK	J Neuroimmunol	10.1016/S0165-5728(96)00100-2			1996	University of Belfast
IMJVIJXM	2016	Fainardi, E; Bortolotti, D; Bolzani, S; Castellazzi, M; Tamborino, C; Roversi, G; Baldi, E; Caniatti, M L; Casetta, I; Gentili, V; Granieri, E; Rizzo, R; Tola, M R; Dallocchio, F; Bellini, T; Rotola, A; Di Luca, D; Seraceni, S; Contini, C; Sabbioni, S; Negrini, M; Tognon, M; Antonelli, T; Groppo, E; Gentile, M; Ceruti, S; Manfrinato, M R; Trentini, A; Miotto, E; Ferracin, M; Mazzoni, E; Pietrobon…	Cerebrospinal fluid amounts of HLA-G in dimeric form are strongly associated to patients with MRI inactive multiple sclerosis	Mult Scler	13	Italy	Mult Scler	10.1177/1352458515590647	https://www.embase.com/search/results?subaction=viewrecord&id=L608162002&from=export	Background: The relevance of human leukocyte antigen (HLA)-G in dimeric form in multiple sclerosis (MS) is still unknown. Objective: To investigate the contribution of cerebrospinal fluid (CSF) HLA-G dimers in MS pathogenesis. Methods: CSF amounts of 78-kDa HLA-G dimers were measured by western blot analysis in 80 MS relapsing-remitting MS (RRMS) patients and in 81 inflammatory and 70 non-inflamm…	2016	University of Ferrara
PYUL9DBX	2017	Shahbazi, M; Abadi, J S A; Roshandel, D; Koochaki, M; Amiri, H; Kohansal, R; Baghbanian, S M; Zamani, M	Combination of interleukin-10 gene promoter polymorphisms with HLA-DRB1*15	Indian J Med Res	13	Iran	Indian J Med Res	10.4103/ijmr.IJMR_1225_15	https://www.ncbi.nlm.nih.gov/pmc/articles/PMC5674544	BACKGROUND & OBJECTIVES: Multiple sclerosis (MS) is common in some ethnic groups. Interleukin-10 (IL-10) is a potent anti-inflammatory and; immunosuppressive cytokine that may be an important regulator in MS; disease pathogenesis. IL-10 promoter includes several single nucleotide; polymorphisms and the level of IL-10 expression is related to these; polymorphisms. Furthermore, loci within the hist…	2017	University of Tehran,
ZB9FSYFJ	2018	Mack, S J; Udell, J; Cohen, F; Osoegawa, K; Hawbecker, S K; Noonan, D A; Ladner, M B; Goodridge, D; Trachtenberg, E A; Oksenberg, J R; Erlich, H A	High resolution HLA analysis reveals independent class I haplotypes and	Genes Immun	13	USA	Genes Immun	10.1038/s41435-017-0006-8	https://www.ncbi.nlm.nih.gov/pmc/articles/PMC6035897	We investigated association between HLA class I and class II alleles and haplotypes, and KIR loci and their HLA class I ligands, with multiple; sclerosis (MS) in 412 European American MS patients and 419 ethnically; matched controls, using next-generation sequencing. The; DRB1*15:01~DQB1*06:02 haplotype was highly predisposing (odds ratio (OR) =; 3.98; 95% confidence interval (CI) = 3-5.31; p-val…	2018	Oakland University
ZS6BBY7A	2005	Willer, C J; Dyment, D A; Sadovnick, A D; Ebers, G C	Maternal - offspring HLA-DRB1 compatibility in multiple sclerosis	Tissue Antigens	13	UK	Tissue Antigens	10.1111/j.1399-0039.2005.00425.x	https://www.ncbi.nlm.nih.gov/pubmed/15982256	Major histocompatibility complex (MHC) compatibility has been reported to facilitate the long-term tolerance of fetal or maternally derived stem; cells exchanged during pregnancy. Furthermore, such compatibility has been; suggested to play a role in fetal viability. An increase in maternal -; fetal human leukocyte antigen (HLA) compatibility for class II DR alleles; has previously been observed i…	2005	University of Oxford
BAE2NTLQ	2015	Paradela, E R; Alves-Leon, S V; Figueiredo, A L S; Pereira, V C S R; Malfetano, F; Mansur, L F; Scherpenhuijzen, S; Agostinho, L A; Rocha, C F; Rueda-Lopes, F; Gasparetto, E; Paiva, C L A	The CIITA genetic polymorphism rs4774*C in combination with the	Arq Neuropsiquiatr	13	Brazil	Arq Neuropsiquiatr	10.1590/0004-282X20150012	https://www.ncbi.nlm.nih.gov/pubmed/25992516	The objective of this study was to investigate the association between the HLA alleles at the DQA1, DQB1 and DRB1 loci, the CIITA genetic; polymorphisms -168AG and +1614GC, and susceptibility to multiple; sclerosis (MS) in a sample from Rio de Janeiro State, Brazil. Furthermore,; we wished to determine whether any of these associations might be more; significant in women compared with men. DNA sa…	2015	Universidade Federal do Estado do Rio de Janeiro
HJXVQBMB	2017	Al Jumah, M; Kojan, S; Al Shehri, A M; Al Balwi, M; Al Abdulkarim, I; Masuadi, E M; Alhaidan, Y; Alabdulrahman, A; Fakhoury, H M; Hajeer, A H	HLA class II polymorphism in Saudi patients with multiple sclerosis	HLA	13	Saudi Arabia	HLA	10.1111/tan.13173	https://www.ncbi.nlm.nih.gov/pubmed/29131543	Several studies have investigated the association of different HLA antigens with multiple sclerosis (MS). However, only few studies have; considered the association of high-resolution HLA type and MS with none; yet from Saudi Arabia. The aim of this study was to investigate the; association of HLA class II alleles with MS in the Saudi population. We; used next-generation sequencing to investigate…	2017	King Saud Bin Abdulaziz University for Health
RPLGXI7T	2001	Montanaro, D; Sanna, V; Matarese, G; Larby, B B; Racioppi, L; Carrieri, P B; Bruno, R; Davey, N J; Zappacosta, S; Fontana, S	The fine specificity of human T cell lines towards myelin basic protein peptides in southern Italian multiple sclerosis patients	Clin Exp Immunol	13	Italy	Clin Exp Immunol	10.1046/j.1365-2249.2001.01457.x	https://www.scopus.com/inward/record.uri?eid=2-s2.0-0035111208&doi=10.1046%2Fj.1365-2249.2001.01457.x&partnerID=40&md5=a66480cd93140c8e84b4c126a4fb0c5c		2001	University di Napoli
69CAU869	2007	Tuwir, I; Dunne, C; Crowley, J; Saddik, T; Murphy, R; Cassidy, L	The relationship between HLA-DRB1 alleles and optic neuritis in Irish	Br J Ophthalmol	12	Ireland	Br J Ophthalmol	10.1136/bjo.2006.109371	https://www.ncbi.nlm.nih.gov/pmc/articles/PMC2001012	AIMS: To investigate the role of the major histocompatibility complex in Irish patients with optic neuritis (ON) and determine whether HLA-DRB1; genotypes are a risk factor for the development of multiple sclerosis (MS); in such patients. METHOD: All patients were Caucasian, had Irish ancestry; and had MRI of brain and optic nerves within 2-3 weeks of presentation.; Patients were referred to a ne…	2007	University of Dublin
V9P8V7P8	2009	Pastorino, R; Menni, C; Barca, M; Foco, L; Saddi, V; Gazzaniga, G; Ferrai, R; Mascaretti, L; Dudbridge, F; Berzuini, C; Murgia, B S; Piras, M L; Ticca, A; Bitti, P P; Bernardinelli, L	Association between protective and deleterious HLA alleles with multiple	PLoS One	12	Italy	PLoS One	10.1371/journal.pone.0006526	https://www.ncbi.nlm.nih.gov/pmc/articles/PMC2716537	The human leukocyte antigen (HLA) complex on chromosome 6p21 has been unambiguously associated with multiple sclerosis (MS). The complex; features of the HLA region, especially its high genic content, extreme; polymorphism, and extensive linkage disequilibrium, has prevented to; resolve the nature of HLA association in MS. We performed a family based; association study on the isolated population …	2009	University di Pavia
PBS8FGDZ	1993	Uría, D F; Gutierrez, V; Menes, B B; Arribas, J M; López-Larrea, C	HLA class II susceptibility and resistance genes in patients with multiple	J Neurol Neurosurg Psychiatry	12	Spain	J Neurol Neurosurg Psychiatry	10.1136/jnnp.56.6.722	https://www.ncbi.nlm.nih.gov/pmc/articles/PMC489634		1993	University of San Augustin
4E9BES3Y	2020	Mamedov, A E; Vorobyeva, N; Filimonova, I; Zakharova, M; Kiselev, I S; Bashinskaya, V; Baulina, N M; Boyko, A N; Favorov, A V; Kulakova, O G; Ziganshin, R; Smirnov, I; Poroshina, A; Shilovskiy, I; Khaitov, M; Sykulev, Y; Favorova, O O; Vlassov, V; Gabibov, A G; Belogurov , A A	Protective Allele for Multiple Sclerosis HLA-DRB1*01:01 Provides Kinetic	Front Immunol	12	Russia	Front Immunol	10.3389/fimmu.2019.03088	https://www.ncbi.nlm.nih.gov/pmc/articles/PMC6978714	Risk of the development of multiple sclerosis (MS) is known to be increased in individuals bearing distinct class II human leukocyte antigen; (HLA) variants, whereas some of them may have a protective effect. Here we; analyzed distribution of a highly polymorphous HLA-DRB1 locus in more than; one thousand relapsing-remitting MS patients and healthy individuals of; Russian ethnicity. Carriage of H…	2020	Lomonosov Moscow State University,
JJ6INV4W	2004	Kheradvar, A; Tabassi, A R; Nikbin, B; Khosravi, F; Naroueynejad, M; Moradi, B; Amirzargar, A A	Influence of HLA on progression of optic neuritis to multiple sclerosis:	Mult Scler	12	USA	Mult Scler	10.1191/1352458504ms1077oa	https://www.ncbi.nlm.nih.gov/pubmed/15471368	BACKGROUND: Genetic predisposition in multiple sclerosis (MS) has always been a critical concern in aetiology and progress of the disease. The; present study looks into the relations between human leukocyte antigen; (HLA), optic neuritis (ON) and MS in the Iranian population. METHODS:; Patients with potential diagnosis of acute ON underwent a standardized; clinical examination for confirming the …	2004	Aarhus University
36YK7ID7	2006	Fdez-Morera, J L; Tunon, A; Rodriguez-Rodero, S; Rodrigo, L; Martínez-Borra, J; Gonzalez, S; López-Vázquez, A; Lahoz, C H; López-Larrea, C	Clinical behavior of multiple sclerosis is modulated by the MHC class I-chain-related gene A	Tissue Antigens	12	Spain	Tissue Antigens	10.1111/j.1399-0039.2006.00593.x	https://www.scopus.com/inward/record.uri?eid=2-s2.0-33646536333&doi=10.1111%2Fj.1399-0039.2006.00593.x&partnerID=40&md5=ca48d1b0ce87ee171da698121279792d		2006	Ovideo University
AZA3EUDT	2017	Søndergaard, H B; Petersen, E R; Magyari, M; Sellebjerg, F; Oturai, A B	Genetic burden of MS risk variants distinguish patients from healthy individuals but are not associated with disease activity	Mult Scler Relat Disord	11	Denmark	Mult Scler Relat Disord	10.1016/j.msard.2017.01.015	https://linkinghub.elsevier.com/retrieve/pii/S2211034817300159		2017	University of Copenhagen
UEBICES5	2007	Callander, M; Haghighi, S; Landtblom, A M; Ahlgren, C E; Nilsson, S I; Rydberg, L; Al Khoury, H; Rosegren, L; Andersen, O	Multiple sclerosis immunopathic trait and HLA-DR(2)15 as independent risk factors in multiple sclerosis	Mult Scler	11	Sweden	Mult Scler	10.1177/1352458506070264	https://www.embase.com/search/results?subaction=viewrecord&id=L46796503&from=export	We analysed HLA haplotypes in pairs of 78 sporadic multiple sclerosis (MS) patients and 78 healthy siblings. The presence of 2 oligoclonal IgG bands, detected by immunoblotting of the cerebrospinal fluid in healthy siblings, has previously been defined as MS immunopathic trait (MSIT), based on a cut-off derived from healthy unrelated volunteers. The frequency of MSIT was 17.9% (n = 14/78 siblings…	2007	University of Linköping
VE9QMV64	1989	Miller, D H; Hornabrook, R W; Dagger, J; Fong, R	Class II HLA antigens in multiple sclerosis	J Neurol Neurosurg Psychiatry	11	New Zealand	J Neurol Neurosurg Psychiatry	10.1136/jnnp.52.5.575	https://www.ncbi.nlm.nih.gov/pmc/articles/PMC1032162	HLA typing in Wellington revealed a stronger association of multiple sclerosis with DR2 than with DQw1. The association with DQw1 appeared to; be due to linkage disequilibrium of this antigen with DR2. These results,; when considered in conjunction with other studies, are most easily; explained by the hypothesis that susceptibility to multiple sclerosis is; influenced by multiple risk factors, wi…	1989	karolinska Institutet
DTMMXBKS	2018	Al-Nashmi, M; Taha, S; Salem, A H; Alsharoqi, I; Bakhiet, M	Distinct HLA class I and II genotypes and haplotypes are associated with	Biomed Rep	11	Bahrain	Biomed Rep	10.3892/br.2018.1164	https://www.ncbi.nlm.nih.gov/pmc/articles/PMC6256251	Multiple sclerosis (MS) has become prevalent in the Arabian Gulf area with high incidence in Bahrain due to environmental influences and genetic; susceptibilities, but there is a lack of study into human leukocyte; antigen (HLA) types in patients with MS in Bahrain. The present study; aimed to study the HLA types expressed in MS patients compared with in; control subjects. Blood samples from 50 B…	2018	Princess Al-Jawhara Center for Genetics University
YZ9KX6AY	2020	Greer, J M; Trifilieff, E; Pender, M P	Correlation Between Anti-Myelin Proteolipid Protein (PLP) Antibodies and	Front Immunol	11	Australia	Front Immunol	10.3389/fimmu.2020.01891	https://www.ncbi.nlm.nih.gov/pmc/articles/PMC7473150	The most prominent pathological features of multiple sclerosis (MS) are demyelination and neurodegeneration. The exact pathogenesis of MS is; unknown, but it is generally regarded as a T cell-mediated autoimmune; disease. Increasing evidence, however, suggests that other components of; the immune system, particularly B cells and antibodies, contribute to the; cumulative CNS damage and worsening d…	2020	Royal Brisbane and Women's Hospital
U87TVMIK	1991	Roth, M P; Coppin, H; Descoins, P; Ruidavets, J B; Cambon-Thomsen, A; Clanet, M	HLA-DPB1 gene polymorphism and multiple sclerosis: a large case-control	J Neuroimmunol	11	France	J Neuroimmunol	10.1016/0165-5728(91)90132-q	https://www.ncbi.nlm.nih.gov/pubmed/1918327	The polymorphism at the HLA-DPB1 locus has been characterized in a large umber of patients with multiple sclerosis (n = 112) and in healthy; controls (n = 115). Both patients and controls lived in the southwest of; France (in the Pyrénées Atlantiques) and had similar ethnic background.; The typing procedure involved the selective amplification of the second; exon of the DPB1 locus by polymerase c…	1991	Centre de Recherche sur le Polymorphisme Génétique des Populations
NE4TSBEV	1991	Sinha, A A; Bell, R B; Steinman, L; McDevitt, H O	Oligonucleotide dot-blot analysis of HLA-DQ beta alleles associated with	J Neuroimmunol	11	USA	J Neuroimmunol	10.1016/0165-5728(91)90072-f	https://www.ncbi.nlm.nih.gov/pubmed/2002091	Oligonucleotide probes were used to investigate the role of DQ beta molecules in susceptibility to multiple sclerosis. Although shared amino; acid and nucleotide sequences in DQ beta 1 have been suggested to be; critical in disease development, we find that the distribution of; sequences corresponding to residues 71-77 is not greater in patients; versus controls.	1991	Stanford University
JQI2A39H	2012	Balnytė, R; Rastenytė, D; Mickevičienė, D; Vaitkus, A; Skrodenienė, E; Vitkauskienė, A	Frequency of HLA-DRB1 gene alleles in patients with multiple sclerosis in	Medicina (Kaunas)	11	Lithuania	Medicina (Kaunas)	not found	https://www.ncbi.nlm.nih.gov/pubmed/22370504	The aim of the present study was to investigate the influence of HLA-DRB1 alleles on the genetic susceptibility to multiple sclerosis in the; Lithuanian population. MATERIAL AND METHODS. A total of 120 patients with; multiple sclerosis and 120 unrelated healthy controls were enrolled in; this case-control study. Allelic frequencies were compared between the; groups. HLA-DRB1 alleles were genotype…	2012	Lithuanian University of Health
FGBD7X2Y	2015	Zabihi, R; Galehdari, H; Shafiee, M; Kazeminejad, S R; Alavi, S M R	Analysis of HLA-DQB1*0602 in Multiple Sclerosis Patients in Khuzestan	Arch Iran Med	11	Iran	Arch Iran Med	not found	https://www.ncbi.nlm.nih.gov/pubmed/26443252	BACKGROUND: Multiple sclerosis (MS) is a chronic, demyelinating, autoimmune and also complex disease of the central nervous system the; etiology of which is not completely defined; but both genetic and; environmental factors are regarded as main factors in its susceptibility.; HLA-DQB1*0602 is considered as one of the most important genetic factors; in MS predisposition but contradictory results …	2015	Shahid Chamran University of Ahvaz
H8KSMPZQ	2001	Sotgiu, S; Pugliatti, M; Solinas, G; Castmlia, P; Sanna, A; Rosati, G	Immunogenetic heterogeneity of multiple sclerosis in Sardinia	Neurol Sci	11	Italy	Neurol Sci	10.1007/s100720170018	https://www.scopus.com/inward/record.uri?eid=2-s2.0-0035321373&doi=10.1007%2Fs100720170018&partnerID=40&md5=d2cd03cc169e8bedf164cbbf55b4f4e3		2001	University of Sassari
3QRVQ5EE	2014	Gustavsen, M W; Viken, M K; Celius, E G; Berge, T; Mero, I L; Berg-Hansen, P; Aarseth, J H; Myhr, K M; Søndergaard, H B; Sellebjerg, F; Oturai, A B; Hillert, J; Alfredsson, L; Olsson, T; Kockum, I; Lie, B A; Harbo, H F	Oligoclonal band phenotypes in MS differ in their HLA class II association, while specific KIR ligands at HLA class I show association to MS in general	J Neuroimmunol	10	Norway	J Neuroimmunol	10.1016/j.jneuroim.2014.06.024	https://www.embase.com/search/results?subaction=viewrecord&id=L53240966&from=export	Multiple sclerosis (MS) patients have been reported to have different HLA class II allele profiles depending on oligoclonal bands (OCBs) in the cerebrospinal fluid, but HLA class I alleles and killer cell immunoglobulin-like receptor (KIR) ligands have not been studied. We investigated the association of HLA alleles and KIR ligands according to OCB status in MS patients (n. =. 3876). Specific KIR…	2014	University of Oslo
5R98TBYE	2019	Stürner, K H; Siembab, I; Schön, G; Stellmann, J-P; Heidari, N; Fehse, B; Heesen, C; Eiermann, T H; Martin, R; Binder, T M C	Is multiple sclerosis progression associated with the HLA-DR15 haplotype?	Mult Scler J Exp Transl Clin	10	Germany	Mult Scler J Exp Transl Clin	10.1177/2055217319894615	https://www.ncbi.nlm.nih.gov/pmc/articles/PMC6902395	BACKGROUND: The prevalence of multiple sclerosis is associated with the major histocompatibility complex class II DR15 haplotype; HLA-DRB1*15:01∼HLA-DRB5*01:01. OBJECTIVE: To assess whether multiple; sclerosis progression is associated with the main susceptibility haplotype; HLA-DRB1*15:01∼HLA-DRB5*01:01. METHODS: Patients (n = 1230) and healthy; controls (n = 2110) were genotyped for HLA-DRB1 an…	2019	University Medical Center Hamburg-Eppendorf
USFIE7T2	2004	Boon, M; Nolte, I M; De Keyser, J; Buys, Charles H C M; te Meerman, G J	Inheritance mode of multiple sclerosis: the effect of HLA class II alleles	Hum Genet	10	Netherlands	Hum Genet	10.1007/s00439-004-1169-8	https://www.ncbi.nlm.nih.gov/pubmed/15300424	We previously identified on chromosome 6 an interval of 51 kb as the most likely interval in the HLA region for a disease-susceptibility locus for; multiple sclerosis (MS). The interval was located between markers G511525; and D6S1666 and identified by the haplotype sharing statistic (HSS). The; study comprised 124 patients with ancestry within the northeastern part of; The Netherlands. Haplotype…	2004	University of Gronigen
GSK59IA5	2016	Werneck, L C; Lorenzoni, P J; Arndt, R C; Kay, C S K; Scola, R H	The immunogenetics of multiple sclerosis. The frequency of HLA-alleles	Arq Neuropsiquiatr	10	Brazil	Arq Neuropsiquiatr	10.1590/0004-282X20160100	https://www.ncbi.nlm.nih.gov/pubmed/27556370	OBJECTIVE: To study the HLA of class 1and 2 in a multiple sclerosis (MS) population to verify the susceptibility for the disease in the Southern; Brazil. METHODS: We analyzed patients with MS and controls, by direct; sequencing of the genes related to HLA DRB1, DQB1, DPB1, A, B and C; alleles with high resolution techniques. RESULTS: We found a lower; frequency of all HLA alleles class 1 and 2 in…	2016	Universidade Federal do Paraná
YYS7VFKH	1998	Sudomoina, M A; Boiko, A N; Demina, T L; Gusev, E I; Boldyreva, M N; Trofimov, D.Yu.; Alekseev, L P; Favorova, O O	Association of multiple sclerosis in the Russian population with HLA-DRB1 gene alleles	Mol Biol (Mosk)	10	Russia	Mol Biol (Mosk)	not found	https://www.scopus.com/inward/record.uri?eid=2-s2.0-0040598897&partnerID=40&md5=2a722044b567b1d26ff9ca240f78d84d		1998	Russian Academy of Sciencies Moscow
MFM6BVC5	2002	Lobnig, B M; Chantelau, E; Vidgrén, G; Van Landeghem, A A L; Kinnunen, L; Tuomilehto-Wolf, E	HLA-patterns in patients with multiple sclerosis and type I diabetes mellitus: Evidence for possible mutual exclusion of both diseases	Diabetes Metab	9	Germany	Diabetes Metab	not found	https://www.embase.com/search/results?subaction=viewrecord&id=L34746956&from=export	Background: Type I diabetes mellitus (T1DM) and multiple sclerosis (MS), both immune-mediated diseases, rarely co-exist in the same individual or co-segregate in families. HLA susceptibility genes for T1DM (DRB1*0401, DRB1*0404, DQB1*0302, DRB1*0301, DQB1*0201) rarely occur in MS patients. HLA genes known to confer "resistance" to T1DM (DRB1*1501, DQB1*O602-DQA1*01O2) predispose to MS. To test th…	2002	Heinrich-Heine-Univ. of Dusseldorf
JNRVEEP8	2016	Mescheriakova, J Y; Broer, L; Wahedi, S; Uitterlinden, A G; Van Duijn, C M; Hintzen, R Q	Burden of genetic risk variants in multiple sclerosis families in the Netherlands	Mult Scler J Exp Transl Clin	9	Netherlands	Mult Scler J Exp Transl Clin	10.1177/2055217316648721	https://www.ncbi.nlm.nih.gov/pmc/articles/PMC5433503/		2016	Erasmus M Netherlands University
LC9JMADH	1992	Morling, N; Sandberg-Wollheim, M; Fugger, L; Georgsen, J; Hyldig-Nielsen, J J; Madsen, H O; Rieneck, K; Ryder, L P; Svejgaard, A	Immunogenetics of multiple sclerosis and optic neuritis: DNA polymorphism	Immunogenetics	9	Denmark	Immunogenetics	10.1007/BF00179795	https://www.ncbi.nlm.nih.gov/pubmed/1349586		1992	State University of Copenhagen
8FWCN2CC	1992	Clerici, N; Fernández, M	Restriction fragment length polymorphism analysis of HLA-DR- and DQ-linked	J Neuroimmunol	9	Spain	J Neuroimmunol	10.1016/0165-5728(92)90076-w	https://www.ncbi.nlm.nih.gov/pubmed/1361490	HLA-DR allele subtypes in multiple sclerosis (MS) individuals in Spain were determined by restriction fragment length polymorphism (RFLP); analysis. The well-established association of DRw15, DQw6, Dw2 alleles and; MS susceptibility was confirmed. The strength of its association, however,; was relatively weak in our MS population and no involvement with any other; DR allele was observed. DQw6 inc…	1992	University Madrid
BVFE23WM	2013	Apperson, M L; Tian, Y; Stamova, B; Ander, B P; Jickling, G C; Agius, M A; Sharp, F R	Genome wide differences of gene expression associated with HLA-DRB1	J Neuroimmunol	9	USA	J Neuroimmunol	10.1016/j.jneuroim.2013.02.004	https://www.ncbi.nlm.nih.gov/pubmed/23477965	Using two microarray platforms, we identify HLA-DRB5 as the most highly expressed gene in MS compared to healthy subjects. As expected, HLA-DRB5; expression was associated with the HLA-DRB1*1501 MS susceptibility allele.; Besides HLA-DRB5, there were 1219 differentially expressed exons (p1.2); that differed between HLA-DRB1*1501 Positive multiple sclerosis subjects; (MSP) compared to HLA-DRB1*150…	2013	University of California at Davis Sacramento
F8H2ZGK5	2017	Nejati, P; Attar, M; Rahimian, M; Fathi, D; Shahbazi, M	Combination of Myelin Basic Protein Gene Polymorphisms with HLA-DRB1*1501	Iran J Immunol	9	Iran	Iran J Immunol	not found	https://www.ncbi.nlm.nih.gov/pubmed/28919586	BACKGROUND: Multiple sclerosis (MS), as a multifactorial autoimmune disease with complex genetic basis, causes demyelination in the central; ervous system via cytokine responses to myelin antigens. Myelin basic; protein (MBP) is the main protein component of the myelin sheath. HLA-DRB; (human leukocyte antigen-DR beta) alleles, particularly HLA-DRB1*1501, may; be of significance in the pathogenes…	2017	Golestan University
X7B9YE74	2019	da Silva ,B M; Antão Paiva, C L; Ribeiro Paradela, E; Papais Alvarenga, R M; Ferreira Pereira, F; Vasconcelos, C C F; Alvarenga, R M P	Familial multiple sclerosis in a Brazilian sample: Is HLA-DR15 involved in	J Neuroimmunol	9	Brazil	J Neuroimmunol	10.1016/j.jneuroim.2019.02.004	https://www.ncbi.nlm.nih.gov/pubmed/30836273	BACKGROUND: The HLA-DR15 extended haplotype HLA-DRB1*15:01-DQA1*01:02-DQB1*06:02 comprises the strongest genetic risk; factor for multiple sclerosis (MS). The aim of this work was to; investigate whether HLA-DR15 alleles were significantly associated with; the susceptibility to MS familial forms (MSf) in an admixed Brazilian; population. METHODS: Association analyses between DR15 and the clinical…	2019	state University of Rio de Janeioro
Q2URUVEZ	2000	Zhu, X; Zhang, Y; Wang, Q; Wang, F	Polymorphisms of TAP, LMP and HLA-DM genes in the Chinese	Chin Med J (Engl)	9	China	Chin Med J (Engl)	not found	https://www.scopus.com/inward/record.uri?eid=2-s2.0-0034175027&partnerID=40&md5=287d8ea3113b8968d9cd921e2d55ff58		2000	Shanghai University
HN7LN2HW	2018	Soelberg, K; Nilsson, A C; Nielsen, C; Jarius, S; Reindl, M; Wildemann, B; Lillevang, S T; Asgari, N	Autoimmune and immunogenetic profile of patients with optic neuritis in a population-based cohort	Mult Scler Relat Disord	9	Denmark	Mult Scler Relat Disord	10.1016/j.msard.2018.03.003	https://www.scopus.com/inward/record.uri?eid=2-s2.0-85043471208&doi=10.1016%2Fj.msard.2018.03.003&partnerID=40&md5=2e78f71e94c2aef97818c41804b6a615		2018	University of Southern Denmark
75ZSKDU3	2005	Minagar, A; Adamashvili, I; Jaffe, S L; Glabus, M F; Gonzalez-Toledo, E; Kelley, R E	Soluble HLA class I and class II molecules in relapsing-remitting multiple	Ann NY Acad Sci	8	USA	Ann NY Acad Sci	10.1196/annals.1361.052	https://www.ncbi.nlm.nih.gov/pubmed/16126950	During relapses in relapsing-remitting multiple sclerosis (RRMS), serum soluble HLA class I surface antigen (sHLA-I) levels are reported to either; decrease or remain unchanged, whereas serum sHLA-II levels increase.; Interferon-beta1b therapy was recently reported to increase serum sHLA-I; in RRMS. In the present prospective study, solid-phase enzyme-linked; immunosorbent assay was used to measu…	2005	Louisiana State University
4HF6CD44	1991	Victoria-Gutierrez, M; Martinez-Naves, E; Coto, E; Dominguez, O; Uría, F; Urra, J M; López-Larrea, C	DNA analysis of HLA-DR4B1 subtypes in multiple sclerosis by specific	J Neuroimmunol	8	Spain	J Neuroimmunol	10.1016/0165-5728(91)90198-g	https://www.ncbi.nlm.nih.gov/pubmed/2033119	Conversely to the well-established association of DR2/Dw2 with multiple sclerosis (MS) susceptibility in Caucasoids, several studies have found an; association of DR4 in populations from Mediterranean origin. We have; studied the distribution of the different DR4B1 subtypes in Spanish MS; patients. Oligonucleotide probes were selected in order to type samples; amplified by polymerase chain reacti…	1991	Oviedo University
NPS58BQ4	1990	Hawkins, S A; Cullen, C G; Middleton, D; Morrow, J I	HLA antigens and multiple sclerosis in Northern Ireland	Iran J Med Sci	8	UK	Iran J Med Sci	10.1007/BF02946670	https://www.ncbi.nlm.nih.gov/pubmed/2361821	Multiple sclerosis has been shown to be associated with the presence of certain major histocompatibility (MHC) tissue antigens which are coded on; chromosome 6. There are racial differences in the antigens associated with; MS. The strength of the associations vary in different communities in; Western Europe. We have investigated the association between MS and MCH; antigens in Northern Ireland in …	1990	Queen's University Belfast
99SI8EAF	1989	Gogolin, K J; Kolaga, V J; Baker, L; Lisak, R P; Zmijewski, C M; Spielman, R S	Subtypes of HLA-DQ and -DR defined by DQB1 and DRB1 RFLPs: allele	Ann Hum Genet	8	China	Ann Hum Genet	10.1111/j.1469-1809.1989.tb01802.x	https://www.ncbi.nlm.nih.gov/pubmed/2576190	We have used the HLA-DQB1 gene as a Southern hybridization probe with TaqI-digested genomic DNA in a study of 600 haplotypes from unrelated; individuals and have characterized HLA-DQB1 RFLP patterns associated with; the DR specificities DR1-DRw10 and DN1. For six of the specificities (DR2,; 4, w6, 7, w8 and 9), we have also identified subtypes (multiple DQB1 band; patterns). In a previous study (…	1989	University of Pennsylvania School of Medicine
I4FMPVL5	2017	Lorenzoni, P J; Werneck, L C; Crippa, A C S; Zanatta, A; Kay, C S K; Silvado, C E S; Scola, R H	Is there a relationship between narcolepsy, multiple sclerosis and	Arq Neuropsiquiatr	8	Brazil	Arq Neuropsiquiatr	10.1590/0004-282X20170063	https://www.ncbi.nlm.nih.gov/pubmed/28658402	We studied multiple sclerosis (MS) patients with the HLA-DQB1*06:02 allele and compared them with MS patients who did not carry the HLA-DQB1*06:02; allele. We analyzed clinical and neurophysiological criteria for; arcolepsy in six MS patients with HLA-DQB1*06:02, compared with 12 MS; patients who were HLA-DQB1*06:02 non-carriers. Only two patients with; HLA-DQB1*06:02 allele scored higher than 10…	2017	University Federal do Paraná
AYTK4DXX	2019	Katsavos, S; Artemiadis, A; Gontika, M; Skarlis, C; Markoglou, N; Davaki, P; Stamboulis, E; Kilindireas, K; Stefanis, L; Anagnostouli, M	HLA-DRB1 differences in allelic distribution between familial and sporadic	Postgrad Med	8	Greece	Postgrad Med	10.1080/00325481.2019.1655382	https://www.ncbi.nlm.nih.gov/pubmed/31408393	Objective: Familial Multiple Sclerosis (fMS) is reported to have distinct clinical and imaging characteristics in comparison to the sporadic disease; (sMS). Nevertheless, the geneticimmunogenetic profile of fMS has never; been investigated in depth, so far. In this study, we examined differences; of HLA-DRB1 allelic frequencies between 57 fMS and 141 sMS Hellenic; patients, with reference to 246 …	2019	Kapodistrian University of Athens
WQF42ZLK	2003	Michałowska-Wender, G; Losy, J; Wender, M; Januszkiewicz-Lewandowska, D; Nowak, J	Effect of immunomodulatory treatment of multiple sclerosis on lymphocyte surface immunomarkers	Pol J Pharmacol	8	Poland	Pol J Pharmacol	not found	https://www.scopus.com/inward/record.uri?eid=2-s2.0-18244430903&partnerID=40&md5=176316387609a9c08aa4a1e573b5242f		2003	University of medical Science Poland
HAAHCCVY	2016	Rizzo, R; Pietrobon, S; Mazzoni, E; Bortolotti, D; Martini, F; Castellazzi, M; Casetta, I; Fainardi, E; Luca, D; Granieri, E; Tognon, M; Tola, M R; Dallocchio, F; Bellini, T; Rotola, A; Di Luca, D; Seraceni, S; Contini, C; Sabbioni, S; Negrini, M; Antonelli, T; Groppo, E; Gentile, M; Baldi, E; Caniatti, M L; Ceruti, S; Manfrinato, M R; Trentini, A; Miotto, E; Ferracin, M; Rotondo, J C; Baruzzi, A…	Serum IgG against Simian Virus 40 antigens are hampered by high levels of sHLA-G in patients affected by inflammatory neurological diseases, as multiple sclerosis	J Transl Med	8	Italy	J Transl Med	10.1186/s12967-016-0981-y	https://www.scopus.com/inward/record.uri?eid=2-s2.0-84979031866&doi=10.1186%2Fs12967-016-0981-y&partnerID=40&md5=7b9659ad77e41bf1789be57577d4c5ab		2016
62THWFFY	2011	Smagina, I V; El'chaninova, S A; Zolovkina, A G; Ignatova, Y N; Kudriavtseva, E A	Genetic risk factors for multiple sclerosis in the population of Altay	Zh Nevrol Psikhiatr Im S S Korsakova	7	Russia	Zh Nevrol Psikhiatr Im S S Korsakova		https://pubmed.ncbi.nlm.nih.gov/21666592/		2011	Altai State Medical University
UMC8BCJ7	2010	Ramagopalan, S V; Dyment, D A; Giovannoni, G; Sadovnick, A D; Ebers, G C	HLA-DRB1*15, low infant sibling exposure, and multiple sclerosis	Ann Neurol	7	UK	Ann Neurol	10.1002/ana.21900	https://sci-hub.se/10.1002/ana.21900		2010	University of Tasmania
AWLPC82R	2021	Hedström, A K; Hillert, J; Olsson, T; Alfredsson, L	Factors affecting the risk of relapsing-onset and progressive-onset multiple sclerosis	J Neurol Neurosurg Psychiatry	7	Sweden	J Neurol Neurosurg Psychiatry	10.1136/jnnp-2020-325688	https://sci-hub.se/https://jnnp.bmj.com/content/early/2021/05/13/jnnp-2020-325688-0.info?versioned=true		2021	Karolinska Institutet
7VJ7PZ5T	2020	Anagnostouli, M; Artemiadis, A; Gontika, M; Skarlis, C; Markoglou, N; Katsavos, S; Kilindireas, K; Doxiadis, I; Stefanis, L	HLA-DPB1*03 as Risk Allele and HLA-DPB1*04 as Protective Allele for Both	Brain Sci	7	Greece	Brain Sci	10.3390/brainsci10060374	https://www.ncbi.nlm.nih.gov/pmc/articles/PMC7349544	Background: Human Leucocyte Antigens (HLA) represent the genetic loci most strongly linked to Multiple Sclerosis (MS). Apart from HLA-DR and HLA-DQ,; HLA-DP alleles have been previously studied regarding their role in MS; pathogenesis, but to a much lesser extent. Our objective was to; investigate the riskresistance influence of HLA-DPB1 alleles in Hellenic; patients with early- and adult-onset M…	2020	Kapodistrian Medical University of Athens
8XKDCTRL	2020	Lundtoft, C; Pucholt, P; Imgenberg-Kreuz, J; Carlsson-Almlöf, J; Eloranta, M-L; Syvänen, A-C; Nordmark, G; Sandling, J K; Kockum, I; Olsson, T; Rönnblom, L; Hagberg, N	Function of multiple sclerosis-protective HLA class I alleles revealed by	PLoS Genet	7	Sweden	PLoS Genet	10.1371/journal.pgen.1009199	https://www.ncbi.nlm.nih.gov/pmc/articles/PMC7644105	Interferons (IFNs) are cytokines that are central to the host defence against viruses and other microorganisms. If not properly regulated, IFNs; may contribute to the pathogenesis of inflammatory autoimmune, or; infectious diseases. To identify genetic polymorphisms regulating the IFN; system we performed an unbiased genome-wide protein-quantitative trait; loci (pQTL) mapping of cell-type specifi…	2020	Uppsala University
4NUEAZZ7	1999	Sotgiu, S; Serra, C; Marrosu, M G; Dolei, A; Rosati, G	Cytokine production in patients carrying multiple sclerosis-linked HLA-DR	J Neurol	7	Italy	J Neurol	10.1007/s004150050542	https://www.ncbi.nlm.nih.gov/pubmed/10653315		1999	University of Sassari, University of Cagliary
DLWTQCYW	2010	Jafari, N; Broer, L; Hoppenbrouwers, I A; Van Duijn, C M; Hintzen, R Q	Infectious mononucleosis-linked HLA class I single nucleotide polymorphism	Mult Scler	7	Netherlands	Mult Scler	10.1177/1352458510376778	https://www.ncbi.nlm.nih.gov/pubmed/20736246	BACKGROUND: Multiple sclerosis is a presumed autoimmune disease associated with genetic and environmental risk factors such as infectious; mononucleosis. Recent research has shown infectious mononucleosis to be; associated with a specific HLA class I polymorphism. OBJECTIVES: Our aim; was to test if the infectious mononucleosis-linked HLA class I single; ucleotide polymorphism (rs6457110) is also…	2010	Erasmus Medical Centre University, Rotterdam,
CHHUK7X3	2021	Hedström, A K; Brenner, N; Butt, J; Hillert, J; Waterboer, T; Olsson, T; Alfredsson, L	Overweight/obesity in young adulthood interacts with aspects of EBV infection in MS etiology	Neurol Neuroimmunol Neuroinflamm	7	Sweden	Neurol Neuroimmunol Neuroinflamm	10.1212/NXI.0000000000000912	https://www.scopus.com/inward/record.uri?eid=2-s2.0-85100229292&doi=10.1212%2FNXI.0000000000000912&partnerID=40&md5=b5c9121bed0605f2e8861c241d507f55		2021	Karolinska Institutet
38B4J4EN	2014	Ghlichnia, H A; Kollaee, A; Gaffarpoor, M; Movafagh, A; Ghlichnia, B; Zamani, M	The influence of combined genotypes of the HLADRB1*1501 and CD24 single nucleotide polymorphism on disease severity of Iranian multiple sclerosis patients	Acta Med Iran	6	Iran	Acta Med Iran	not found	https://pubmed.ncbi.nlm.nih.gov/25130147/		2014	Teheran University
4T7A5MUR	2015	Alsahebfosoul, F; Hosseini, A Z; Salehi, R; Etemadifar, M; Esmaeil, N; Jamshidian, A	Evaluation of soluble human leukocyte antigen-G (sHLA-G) isoforms and regulatory T cells in relapsing-remitting multiple sclerosis	Iran J Allergy Asthma Immunol	6	Iran	Iran J Allergy Asthma Immunol		https://pubmed.ncbi.nlm.nih.gov/26546899/		2015	Tarbiat Modares University of Tehran
UPEYVQ42	2019	Melis, M; Littera, R; Cocco, E; Frau, J; Lai, S; Congeddu, E; Ragatzu, P; Serra, M; Loi, V; Maddi, R; Pitzalis, R; Orrù, S; Chessa, L; Perra, A; Carcassi, C	Entropy of human leukocyte antigen and killer-cell immunoglobulin-like receptor systems in immune-mediated disorders: A pilot study on multiple sclerosis	PLoS One	6	Italy	PLoS One	10.1371/journal.pone.0226615	https://www.ncbi.nlm.nih.gov/pmc/articles/PMC6917289/		2019	University of Cagliary
99I7XUQL	2020	Watanabe, M; Nakamura, Y; Isobe, N; Tanaka, M; Sakoda, A; Hayashi, F; Kawano, Y; Yamasaki, R; Matsushita, T; Kira, J-I	Two susceptible HLA-DRB1 alleles for multiple sclerosis differentially	J Neuroinflammation	6	Japan	J Neuroinflammation	10.1186/s12974-020-01865-7	https://www.ncbi.nlm.nih.gov/pmc/articles/PMC7350631	BACKGROUND: Progressive multifocal leukoencephalopathy (PML) caused by JC virus (JCV) is a rare but serious complication of some disease-modifying; drugs used to treat multiple sclerosis (MS). Japanese MS patients treated; with fingolimod were reported to be 10 times more likely to develop PML; than equivalent patients in other countries. The strongest susceptibility; human leukocyte antigen (HLA…	2020	Kyushu University
ZNR3QTMJ	2010	Romero-Pinel, L; Pujal, J M; Martínez-Yélamos, S; Gubieras, L; Matas, E; Bau, L; Torrabadella, M; Azqueta, C; Arbizu, T	Epistasis between HLA-DRB1 parental alleles in a Spanish cohort with	J Neurol Sci	6	Spain	J Neurol Sci	10.1016/j.jns.2010.07.026	https://www.ncbi.nlm.nih.gov/pubmed/20810130	BACKGROUND AND OBJECTIVE: Multiple sclerosis (MS) has been consistently associated with the HLA-DR2 haplotype and particularly with the; HLA-DRB1*15 allele. Epistatic interactions between both parental alleles; in the DRB1 loci have been shown to modify the MS susceptibility risk.; This study investigated the frequencies of various HLA-DRB1 genotypes,; their impact on MS susceptibility and their …	2010	Barcelona University
QUIQD9U8	2016	Lysandropoulos, A P; Racapé, J; Holovska, V; Toungouz, M	Human leucocyte antigen (HLA) class I and II typing in Belgian multiple	Acta Neurol Belg	6	Belgium	Acta Neurol Belg	10.1007/s13760-016-0716-0	https://www.ncbi.nlm.nih.gov/pubmed/27797002	This is one of the first studies to compare the frequencies of different human leucocyte antigen (HLA) class I and II alleles and haplotype; HLA-DRB1*15-DQB1*06 in a cohort of 119 patients with multiple sclerosis; (MS) and a cohort of 124 healthy controls in Belgium. An association with; MS was found for the HLA-DRB1*15 (odds ratio OR 2.60 95% confidence; interval (CI) 1.51-4.50) and HLA-DQB1*06 …	2016	Université Libre de Bruxelles
KXNKXUSN	2020	Bahrami, T; Taheri, M; Javadi, S; Omrani, M D; Karimipour, M	Expression Analysis of Long Non-coding RNA Lnc-DC in	J Mol Neurosci	6	Iran	J Mol Neurosci	10.1007/s12031-020-01704-7	https://www.ncbi.nlm.nih.gov/pubmed/32951137	Multiple sclerosis is a disease that affects male and female patients differently. Several studies have been performed to explain the gender; differences in MS susceptibility, but the genetic causes underlying gender; differences remain unknown. The association between multiple sclerosis and; the HLA-DRB1*15:01 haplotype has been confirmed to be female-specific. We; hypothesized other immunologic…	2020	Université Libre de Bruxelles
7XL7YXLX	2002	Santos, C C C	Analysis of HLA DQ DP, DR alleles associated with multiple sclerosis susceptibility in a population of patients from the Rio de Janeiro City (abstract) - Dissertation. Niteroi, 2002.	Arq Neuropsiquiatr	6	Brazil	Arq Neuropsiquiatr	10.1590/S0004-282X2002000600037			2002	Federal University of Rio de Janeiro State
YKZHG3K6	2020	Hedström, A K; Hössjer, O; Hillert, J; Stridh, P; Kockum, I; Olsson, T; Alfredsson, L	The influence of human leukocyte antigen-DRB1*15:01 and its interaction with smoking in MS development is dependent on DQA1*01:01 status	Mult Scler	5	Sweden	Mult Scler	10.1177/1352458519877685	https://www.embase.com/search/results?subaction=viewrecord&id=L2003477803&from=export	Background: HLA-DRB1*15:01, absence of HLA-A*02:01, and smoking interact to increase multiple sclerosis (MS) risk. Objective: To analyze whether MS-associated human leukocyte antigen (HLA) alleles, apart from DRB1*15:01 and absence of A*02:01, interact with smoking in MS development, and to explore whether the established HLA-smoking interaction is affected by the DQA1*01:01 allele, which confers…	2020	Karolinska Institute,
CIYUPGSK	2021	Hedström, A K; Olsson, T; Alfredsson, L	The increased risk of multiple sclerosis associated with HLA-DRB1*15:01	Sci Rep	5	Sweden	Sci Rep	10.1038/s41598-021-00578-y	https://www.ncbi.nlm.nih.gov/pmc/articles/PMC8551162	Previous studies have observed an inverse association between alcohol consumption and multiple sclerosis (MS) risk. We aimed to investigate; possible interactions between alcohol consumption, MS-associated human; leukocyte antigen (HLA) genes and smoking regarding MS risk. We used a; Swedish population-based case-control study (2059 incident cases, 2887; controls) matched by age, sex, and residen…	2021	Karolinska Institute
7XGSC8HP	1998	Peters, C; Lötzerich, H; Raabe-Oekter, A; Mucha, C; Michna, H	Functional activity of immune cells in female MS-patients	Ann Anat	5	Germany	Ann Anat	10.1016/S0940-9602(98)80035-6	https://www.scopus.com/inward/record.uri?eid=2-s2.0-0031844996&doi=10.1016%2FS0940-9602%2898%2980035-6&partnerID=40&md5=f7703d9462553e9fc9e12b2c231415b8		1998	German Sport University
XGKQYKBY	2013	Miranda, M T; Suárez, E; Abbas, M; Chinea, A; Tosado, R; Mejías, I A; Boukli, N; Dunston, G M	HLA class I & II alleles in multiple sclerosis patients from Puerto Rico.	Bol Asoc Med P R	5	Puerto Rico	Bol Asoc Med P R	not found	https://www.scopus.com/inward/record.uri?eid=2-s2.0-84879766987&partnerID=40&md5=42db4fa13e715ce65d7b538e96171f9f		2013	University of Puerto Rico
FIJ5CG3G	2011	Aitkhozhina, N A; Nigmatova, V G; Khanseitova, A K; Mendesh, M A; Ashirbekov, E E; Balmukhanov, T S	Polymorphic markers of some genes associated with multiple sclerosis in the population of Kazakhstan	Russian Journal of Genetics	4	Kazakhstan	Russian Journal of Genetics	10.1134/S1022795411060020	https://link.springer.com/article/10.1134/S1022795411060020		2011	Rutgers-Robert Wood Johnson Medical School
G4CEVKBS	2013	Boppana, S; Mindur, J E; Balashov, K E; Dhib-Jalbut, S; Ito, K	Comparison of IFN-β inducible gene expression in primary-progressive and relapsing-remitting multiple sclerosis	J Neuroimmunol	4	USA	J Neuroimmunol	10.1016/j.jneuroim.2013.10.007	https://pubmed.ncbi.nlm.nih.gov/24200257/		2013	Ospedale Binaghi
RUEWHSQM	2009	Cocco, E; Sardu, C; Murru, R; Frau, J; Lorefice, L; Mamusa, E; Contu, P; Marrosu, M G	Multiple sclerosis risk: Interaction between human leukocyte antigen and the environment in Sardinian population	Mult Scler	4	Italy	Mult Scler	10.1177/1352458509106745	https://www.embase.com/search/results?subaction=viewrecord&id=L355142548&from=export	Background: The island of Sardinia features a high incidence of multiple sclerosis (MS) characterized by early age at onset and a progressively increasing trend. The current study was aimed at examining variations in human leukocyte antigen-risk genotypes occurring over time in a cohort of patients. Methods: Susceptible and neutral DRB1-DQB1 genotypes were identified in 1660 patients. Age at onse…	2009	Stanford University School of Medicine
W8A3FSC4	2021	Osoegawa, K; Creary, L E; Montero-Martín, G; Mallempati, K C; Gangavarapu, S; Caillier, Y J; Santaniello, A; Isobe, Noriko; Hollenbach, J A; Hauser, S L; Oksenberg, J R; Fernández-Viňa, M A	High Resolution Haplotype Analyses of Classical HLA Genes in Families With	Front Immunol	4	USA	Front Immunol	10.3389/fimmu.2021.644838	https://www.ncbi.nlm.nih.gov/pmc/articles/PMC8240666	Multiple sclerosis (MS) susceptibility shows strong genetic associations with HLA alleles and haplotypes. We genotyped 11 HLA genes in 477; on-Hispanic European MS patients and their 954 unaffected parents using a; validated next-generation sequencing (NGS) methodology. HLA haplotypes; were assigned unequivocally by tracing HLA allele transmissions. We; explored HLA haplotypeallele associations w…	2021	Istanbul University DETAE
T9BUT225	2002	Yentür, S P; Akman-Demir, G; Eraksoy, M; Saruhan-Direskeneli, G	Autoreactivity to myelin antigens related to HLA associations with	Mult Scler	4	Turkey	Mult Scler	10.1191/1352458502ms806oa	https://www.ncbi.nlm.nih.gov/pubmed/12166496	Multiple sclerosis (MS) is considered as an immune process influenced by genetic and environmental factors. HLA-DR2 and -DR4 have been documented; to be associated with MS. The HLA-dependent differences of immune response; to myelin and other antigens might point out some relevant mechanisms in; MS development The responses to myelin antigens and to PPD have been; compared in 21 MS patients and 2…	2002	Tel Aviv University
XVXPRWS4	2011	Flechter, S; Klein, T; Pollak, L	Influence of histocompatibility genes on disease susceptibility and treatment response in patients with relapsing-remit-ting multiple sclerosis treated with interferon b-1a	Neurol Int	4	Israel	Neurol Int	10.4081/ni.2011.e5	https://www.pagepress.org/journals/index.php/ni/article/view/ni.2011.e5		2011	Pirogov Russian National Research Medical University
HNVXAKLI	2022	Kiselev, I S; Danilova, L; Baulina, N M; Baturina, O; Kabilov, M; Boyko, A N; Kulakova, O G; Favorova, O O	Genome-wide DNA methylation profiling identifies epigenetic changes in CD4+and CD14+cells of multiple sclerosis patients	Mult Scler Relat Disord	4	Russia	Mult Scler Relat Disord	10.1016/j.msard.2022.103714	https://www.sciencedirect.com/science/article/pii/S2211034822002292		2022	University of Milan
TCQMSV8L	2008	Gironi, M; Guerini, F R; Beghi, E; Antonini, G; Martinelli-Boneschi, F; Ceresa, L; Morino, S; Agliardi, C; Ferrante, P; Nemni, R	HLA-DRB1 polymorphisms distribution in chronic dysimmune polyneuropathy	Neuromuscul Disord	4	Italy	Neuromuscul Disord	10.1016/j.nmd.2008.07.008	https://www.scopus.com/inward/record.uri?eid=2-s2.0-56949090115&doi=10.1016%2Fj.nmd.2008.07.008&partnerID=40&md5=403df853719e599d1df7d17a7f9dce32		2008	University of Edinburgh
ZK2ECHCL	2021	Barnes, C L K; Hayward, C; Porteous, D J; Campbell, H; Joshi, P K; Wilson, J F	Contribution of common risk variants to multiple sclerosis in Orkney and Shetland	Eur J Hum Genet	4	UK	Eur J Hum Genet	10.1038/s41431-021-00914-w	https://www.scopus.com/inward/record.uri?eid=2-s2.0-85107429045&doi=10.1038%2Fs41431-021-00914-w&partnerID=40&md5=04e498ac2300cdd254434afec19a6ade		2021	Amrita Vishwa Vidyapeetham
P8XTVU8P	2021	Vinoy, N; Sheeja, N; Kumar, S; Biswas, L	Class II HLA (DRB1, & DQB1) alleles and IL7R (rs6897932) variants and the risk for Multiple Sclerosis in Kerala, India	Mult Scler Relat Disord	3	India	Mult Scler Relat Disord	10.1016/j.msard.2021.102848	https://www.embase.com/search/results?subaction=viewrecord&id=L2011171167&from=export	Background: Different human leukocyte antigen (HLA) variants are known to modulate the risk of multiple sclerosis. The main objective of this study was to identify HLA-DRB1 and HLA-DQB1 alleles and Non -HLA gene IL7R (rs6897932) variants associated with MS. Methods: Patients attending the MS clinic, diagnosed with Multiple Sclerosis as per Mc Donald diagnostic criteria were the subjects in the st…	2021	Centers for Disease Control and Prevention
6GI8DJHG	2013	Williamson, D M; Marrie, R A; Ashley-Koch, A; Satten, G A	Interaction of HLA-DRB1*1501 and TNF-Alpha in a Population-based	Immunol Infect Dis	3	USA	Immunol Infect Dis	10.13189/iid.2013.010102	https://www.ncbi.nlm.nih.gov/pmc/articles/PMC4328031	This study was conducted to determine whether single nucleotide polymorphisms (SNPs) in nine genes (human leukocyte antigen (HLA), T cell; receptor beta (TCA receptor β), tumor necrosis factor α (TNF α), tumor; ecrosis factor β (TNF β), apolipoprotein E (APOE), interleukin 7 receptor; alpha chain (IL7RA) interleukin 2 receptor alpha chain (IL2RA) myelin; basic protein (MBP) and vitamin D receptor…	2013
3922SJJB	2012	Kankonkar, S; Singhal, B S; Shankarkumar, U	HLAA, B, Cw. DRB1 and DQB1 alleles in multiple sclerosis patients in India	Int J Hum Genet	3	India	Int J Hum Genet	10.1080/09723757.2012.11886160	https://www.scopus.com/inward/record.uri?eid=2-s2.0-84859385994&doi=10.1080%2F09723757.2012.11886160&partnerID=40&md5=97aed52ac09028c5239c408969aad385		2012	Russian Academy of Sciences
24QSQZAM	2019	Mamedov, A E; Zakharova, M Y; Favorova, O O; Kulakova, O G; Boyko, A N; Knorre, V D; Vorobieva, N A; Khurs, E N; Kiselev, I S; Baulina, N M; Gabibov, A G; Belogurov, A A	Loading Rate of Exogenous and Autoantigenic Determinants on Major Histocompatibility Complex Class II Mediates Resistance to Multiple Sclerosis	Dokl Biochem Biophys	2	Russia	Dokl Biochem Biophys	10.1134/S1607672919020078	https://sci-hub.se/https://link.springer.com/article/10.1134/S1607672919020078		2019	Red Temática de Investigación Cooperativa: Red Española de Esclerosis Múltiple REEM
QM6ND8A2	2020	Urbaneja, P; Hurtado-Guerrero, I; Hernández, M Á; Oliver-Martos, B; Oreja-Guevara, C; Ortega-Pinazo, J; Alonso, A; Barón-López, F J; Leyva, L; Fernández, Ó; Pinto-Medel, M J	Skin phototype could be a risk factor for multiple sclerosis	J Clin Med	2	Spain	J Clin Med	10.3390/jcm9082384	https://www.embase.com/search/results?subaction=viewrecord&id=L2004797739&from=export	Environmental and genetic factors are assumed to be necessary for the development of multiple sclerosis (MS), however its interactions are still unclear. For this reason here, we have not only analyzed the impact on increased risk of MS of the best known factors (HLA-DRB1*15:01 allele, sun exposure, vitamin D levels, smoking habit), but we have included another factor (skin phototype) that has no…	2020	Sohag University
EJ4BF4LA	2021	Farghaly, W M; Saad Eldien, H M; Sayed, M A; Elnady, H M; Khodeary, A; Abdel-Gawad, A R; El-Tallawy, H N; Abdellatif, M G; Alhewaig, H K	The relationship of HLA-G 14-bp insertion/deletion genetic polymorphism to the risk of multiple sclerosis and its clinical phenotypes	Egyptian Journal of Neurology, Psychiatry and Neurosurgery	2	Egypt	Egyptian Journal of Neurology, Psychiatry and Neurosurgery	10.1186/s41983-021-00312-5	https://www.embase.com/search/results?subaction=viewrecord&id=L2011478385&from=export	Background: Human leukocyte antigen (HLA)-G molecule has been suggested to have a potential immunomodulatory role in multiple sclerosis (MS). Genetic variant sites of HLA-G molecule have been reported to be associated with autoimmune diseases. Identifying the genetic risk factors of MS may help in preventive strategies and anticipating disease progression. The aim of this work was to investigate …	2021	University of Oxford
KLRKALIQ	2022	Yates, R L; Pansieri, J; Li, Q; Bell, J S; Yee, S A; Palace, J; Esiri, M M; DeLuca, G C	The influence of HLA-DRB1*15 on the relationship between microglia and neurons in multiple sclerosis normal appearing cortical grey matter	Brain Pathology	2	UK	Brain Pathology	10.1111/bpa.13041	https://www.embase.com/search/results?subaction=viewrecord&id=L2014440585&from=export	Cortical tissue injury is common in multiple sclerosis (MS) and associates with disability progression. We have previously shown that HLA-DRB1*15 genotype status associates with the extent of cortical inflammatory pathology. In the current study, we sought to examine the influence of HLA-DRB1*15 on relationships between inflammation and neurodegeneration in MS. Human post-mortem MS cases (n = 47)…	2022	University of Uppsala
24PL5L8N	2000	Lindqvist, A.-K.; Lähdetie, J; Tienari, P J; Wikström, J; Palo, J; Allen, M; Peltonen, L; Gyllensten, U	Mapping of the HLA class II susceptibility haplotype for multiple sclerosis in Finland	Hereditas	2	Sweden	Hereditas	10.1111/j.1601-5223.2000.00089.x	https://www.embase.com/search/results?subaction=viewrecord&id=L30449456&from=export	We analyzed the four class II loci DPB1, DQB1, DQA1 and DRB1 and two microsatellites located close to the TAP1 (25530.5, 26610.3) and TNFα (IR2/4) loci in a Finnish patient cohort comprising twenty-one Finnish multiplex families with 2-6 affected individuals per pedigree. Association analyses, parametric linkage analyses and TDT analyses all suggest that a MS susceptibility locus is to be found i…	2000	University of Oslo
BCS97WPS	2007	Datta, P; Harbo, H F; Ryder, L P; Akesson, E; Benedikz, J; Celius, E G; Andersen, O; Myhr, K M; Sandberg-Wollheim, M; Hillert, J; Svejgaard, A; Sørensen, P S; Spurkland, A; Oturai, A B	A follow-up study of Nordic multiple sclerosis candidate gene regions	Mult Scler	2	Denmark	Mult Scler	10.1177/1352458506071790	https://www.embase.com/search/results?subaction=viewrecord&id=L46939523&from=export	In this study, the results from three Nordic linkage disequilibrium screens in multiple sclerosis (MS) were investigated, in a new sample set of 314 Nordic MS trios from Denmark, Norway, Sweden and Iceland. Among 30 non-HLA and two HLA microsatellite markers individually genotyped, eight markers displayed distorted transmission with uncorrected P-value <0.05, ranked in this order: D6S2443 (6p21.3…	2007	Health Sciences Center
WGFZRCIS	2016	Marrie, R A; Hall, N; Sadovnick, A D	Multiple sclerosis in First Nations Canadians: A pilot comparison study	Mult Scler J Exp Transl Clin	2	Canada	Mult Scler J Exp Transl Clin	10.1177/2055217316666093	https://www.embase.com/search/results?subaction=viewrecord&id=L613898611&from=export	Background: Genetic and clinical characteristics associated with multiple sclerosis (MS) may differ by ethnicity but few studies have evaluated whether characteristics of MS differ between individuals according to First Nations (FN) ethnicity. Objective: Using a cross-sectional observational design, we compared clinical and genetic characteristics between people with MS of FN and non-FN ethnicity…	2016	Universidad Complutense de Madrid
G9J5S7R8	2016	Guijarro-Castro, C; Sanchez-Zapardiel, E; Munoz, D; Fernández, Ó; Leyva, L; Castro-Panete, M J; Picon-Munoz, C; Talise, M; Martinez-Feito, A; Paz-Artal, E	Month of birth, HLA-DRB1*15 locus and risk of multiple sclerosis in	Revista Neurol	2	Spain	Revista Neurol	not found	https://www.ncbi.nlm.nih.gov/pubmed/27569565	INTRODUCTION: A relationship among April births, HLA-DRB1*15:01 genotype and risk of multiple sclerosis (MS) has been described. We aim to; determine this association in our cohort of Spanish MS patients. SUBJECTS; AND METHODS: We genotyped HLA-DRB1*15:01 allele in 326 MS patients and 226; controls (non-neurological disease patients) by SSP-PCR and compared month; of birth with local births durin…	2016	Jessenius Faculty of Medicine
74C7LHB2	2019	Čierny, D; Michalik, J; Dubovan, P; Škereňová, M; Javor, J; Kurča, E; Dobrota, D; Lehotský, J	The association of rs703842 variants in CYP27B1 with multiple sclerosis	J Neuroimmunol	2	Slovak Republic	J Neuroimmunol	10.1016/j.jneuroim.2019.03.006	https://www.ncbi.nlm.nih.gov/pubmed/30875612	In this study, we analysed the association of rs703842 in CYP27B1 gene with multiple sclerosis (MS) risk and disability progression in a group of; 496 MS patients and 521 controls. For the first time in Central European; Slovak population, we found the rs703842 allele C to be protective factor; against MS development (p = 1.09 × 10(-5)). Moreover, the risky genotypes; TT and TC were showed to be …	2019	Institute of Genetics and Biophysics-CNR
NRGI9IQF	2019	Pisapia, L; Cerillo, I; Farina, F; Zimbardo, A; Barba, P; Orefice, G; Gianfrani, C; Strazzullo, M; Del Pozzo, G	The HLA-DRB1 risk alleles for multiple sclerosis are differentially	Int J Immunogenet	2	Italy	Int J Immunogenet	10.1111/iji.12450	https://www.ncbi.nlm.nih.gov/pubmed/31313885	HLA gene expression has an important role in the autoimmune disease predisposition. We investigated the mRNA expression profile of the risk; alleles HLA-DRB1*15 and HLA-DRB1*13 in a cohort of subjects both multiple; sclerosis (MS) patients and healthy controls. Moreover, we explored the; expression of the allele HLA-DRB1*11 that is very frequent in our cohort; from southern Italy. We found that t…	2019	University of Turku
QVAE2I6F	1989	Mäkelä, M J	Antibody response to different antigenic sites on measles virus surface polypeptides in patients with multiple sclerosis	J Neurol Sci	2	Finland	J Neurol Sci	10.1016/0022-510X(89)90105-6	https://www.scopus.com/inward/record.uri?eid=2-s2.0-0024506232&doi=10.1016%2F0022-510X%2889%2990105-6&partnerID=40&md5=1605b17669878124968a5937c3c2636e		1989	University of Campinas
92VRI5K6	2021	Moraes, A S; Boldrini, V O; Dionete, A C; Andrade, M D; Longhini, A L F; Santos, I; Lima, A D R; Silva, V A P G.; Dias Carneiro, R P C; Quintiliano, R P S; Ferrari, B B; Damasceno, A; Pradella, F; Farias, A S; Tilbery, C P; Domingues, R B; Senne, C; Fernandes, G B P; von Glehn, F; Brandão, C O; Stella, C R A V; Santos, L M B	Decreased Neurofilament L Chain Levels in Cerebrospinal Fluid and Tolerogenic Plasmacytoid Dendritic Cells in Natalizumab-Treated Multiple Sclerosis Patients – Brief Research Report	Front Cell Neurosci	2	Brazil	Front Cell Neurosci	10.3389/fncel.2021.705618	https://www.scopus.com/inward/record.uri?eid=2-s2.0-85112142398&doi=10.3389%2Ffncel.2021.705618&partnerID=40&md5=71d41f0c7a349a39d2db8d1ccd95c986		2021	Case Western Reserve University
LI777G5T	2021	Briggs, F B S; Sept, C	Mining complex genetic patterns conferring multiple sclerosis risk	Int J Environ Res Public Health	1	USA	Int J Environ Res Public Health	10.3390/ijerph18052518	https://pubmed.ncbi.nlm.nih.gov/33802599/		2021	Altai State Medical University
CLTN6SKQ	2020	Smagina, I V; Lunev, K V; Elchaninova, S A	Vitamin D status in patients with multiple sclerosis: An association with insolation, disease course, and HLA-DRB1 gene polymorphism	Neurology, Neuropsychiatry, Psychosomatics	1	Russia	Neurology, Neuropsychiatry, Psychosomatics	10.14412/2074-2711-2020-3-63-68	https://www.embase.com/search/results?subaction=viewrecord&id=L2007299639&from=export	Recent systematic reviews and a meta-analysis have shown that there is insufficient evidence on the relationship of multiple sclerosis (MS) to vitamin D supplementation Objective: to assess the relationship of vitamin D status in MS patients to insolation, disease course, and HLA-DRB1 gene polymorphism. Patients and methods. The one-stage study enrolled 90 patients with relapsing-remitting MS (a …	2020	University of Newcastle
IDN5UV5C	2022	Burnard, S M M M M; Lea, R A; Benton, M C; Eccles, D; Kennedy, D W; Lechner-Scott, J; Scott, R J	Capturing SNP Association across the NK Receptor and HLA Gene Regions in Multiple Sclerosis by Targeted Penalised Regression Models	Genes	1	Australia	Genes	10.3390/genes13010087	https://www.embase.com/search/results?subaction=viewrecord&id=L2015162055&from=export	Conventional genome-wide association studies (GWASs) of complex traits, such as Multiple Sclerosis (MS), are reliant on per-SNP p-values and are therefore heavily burdened by multiple testing correction. Thus, in order to detect more subtle alterations, ever increasing sample sizes are required, while ignoring potentially valuable information that is readily available in existing datasets. To ove…	2022	Antwerp University
9NRM4HIF	2020	Derdelinckx, J; Nkansah, I; Ooms, N; Van Bruggen, L; Emonds, M-P; Daniëls, L; Reynders, T; Willekens, B; Cras, P; Berneman, Z N; Cools, N	HLA Class II Genotype Does Not Affect the Myelin Responsiveness of	Cells	1	Belgium	Cells	10.3390/cells9122703	https://www.ncbi.nlm.nih.gov/pmc/articles/PMC7766454	BACKGROUND: When aiming to restore myelin tolerance using antigen-specific treatment approaches in MS, the wide variety of myelin-derived antigens; towards which immune responses are targeted in multiple sclerosis (MS); patients needs to be taken into account. Uncertainty remains as to whether; the myelin reactivity pattern of a specific MS patient can be predicted; based upon the human leukocyte…	2020	Hôpital Saint-Louis
DCMS7FMR	1990	Marcelli-Barge, A; Poirier, J C; Chantome, R; Lepage, V; Khalil, I; Colombani, J	C4AQ0 and HLA-DR2, risk factors in multiple sclerosis	Res Immunol	1	France	Res Immunol	10.1016/0923-2494(90)90004-I	https://www.scopus.com/inward/record.uri?eid=2-s2.0-0025643536&doi=10.1016%2F0923-2494%2890%2990004-I&partnerID=40&md5=a1a62d34b50cc3d442a156f4159e60c2		1990	Uppsala University
H4GW8WUB	2017	Paužuolis, M; Eich, T; Burman, J	Quantification of γδ T cells and HLA-DR+ NK cells does not predict emergence of new contrast enhancing lesions in MS patients suspending natalizumab treatment	PLoS One	1	Sweden	PLoS One	10.1371/journal.pone.0179095	https://www.scopus.com/inward/record.uri?eid=2-s2.0-85020170563&doi=10.1371%2Fjournal.pone.0179095&partnerID=40&md5=9a55303fdc780a5daf9bdf3f0d896162		2017	Lund University
6E5TVMEN	2022	Akel, O; Zhao, L P; Geraghty, D E; Lind, A	High‐resolution HLA class II sequencing of Swedish multiple sclerosis patients	Int J Immunogenet	0	Sweden	Int J Immunogenet	10.1111/iji.12594	https://onlinelibrary.wiley.com/doi/10.1111/iji.12594		2022	Baghdad University
4M8HZMWJ	2021	Taha, K A; Iqbal, M N; Shalal, G A A	Study of some biomarkers and hla-g for early detection of multiple sclerosis disease	Indian Journal of Forensic Medicine & Toxicology	0	Iraq	Indian Journal of Forensic Medicine & Toxicology	10.37506/ijfmt.v15i2.14779	https://www.embase.com/search/results?subaction=viewrecord&id=L2007514328&from=export	Multiple sclerosis is the most commonest a chronic inflammatory, demyelinating and neurodegenerative disorder in the central nervous system (CNS) of the brain and spinal cord. The disease commonly start onset in the age of (20-50)years, as for women, they are at greater risk of MS than men. The aim of this dissertation is to detected some biomarkers(IL-18, Caspase-1 and Opioid growth factor) in t…	2021	Shahid Beheshti University of Medical Sciences
YICFPZNH	2022	Bahrami, T; Sheikhesmaeili, F; Ebadi, N; Karimipoor, M; Omrani, M A; Omrani, M D	Lnc-HNF1A-AS1 and its target gene ATG5 is dysregulated in HLA-DRB1*15:01-negative female patients with multiple sclerosis	Gene Reports	0	Iran	Gene Reports	10.1016/j.genrep.2022.101599	https://www.embase.com/search/results?subaction=viewrecord&id=L2017486065&from=export	Human investigations and animal model studies have confirmed that autophagy process plays crucial roles in multiple sclerosis (MS) predisposition. In addition, the essential role of long noncoding RNAs (lncRNAs) in MS development has been recently reported. Current study aimed to investigate the expression level of lnc-HNF1A-AS1 as a new lncRNA and its target gene ATG5 in patients with MS. A tota…	2022	Universidad del Zulia
NUEWWI33	2017	Cruz-Ramos, J A; Ortiz, G G; Díaz-Barba, E I; Macías-Islas, M A; Mireles-Ramírez, M	HLA-DRB1 alleles and genotypes in patients with relapsing-remitting multiple sclerosis from western Mexico: A pilot study	Investigación Clínica	0	Mexico	Investigación Clínica	not found	https://www.embase.com/search/results?subaction=viewrecord&id=L620276685&from=export	The HLA-DRB1 alleles are closely related to genetic susceptibility to multiple sclerosis (MS). There is a high prevalence of MS in Caucasian populations, whereas non-Caucasian populations have a low prevalence. In Latin American countries, genomes are made up of a heterogeneous gene pool, which varies between different regions of each country. The objective of this study was to evaluate the assoc…	2017	Universidad de Guadalajara
GED6SKVJ	2018	González-Enríquez, G V; Torres-Mendoza, B M; Márquez-Pedroza, J; Macías-Islas, M A; Ortiz, G G; Cruz-Ramos, J A	Absence of the tag polymorphism for the risk haplotype HLA-DR2 for multiple sclerosis in Wixárika subjects from Mexico	Immunogenetics	0	Mexico	Immunogenetics	10.1007/s00251-018-1052-8	https://www.embase.com/search/results?subaction=viewrecord&id=L621563731&from=export	The HLA-DRB1*15:01 allele has a demonstrated risk for the development of multiple sclerosis (MS) in most populations around the world. The single nucleotide polymorphism (SNP) rs3129934 is found in linkage disequilibrium with the risk haplotype formed by the HLA-DRB1*15:01 and HLA-DQB1*06:02 alleles, and it is considered a reliable marker of the presence of this haplotype. Native Americans have a…	2018	Institut Pasteur
KPUTGSDF	2021	Devi-Marulkar, P; Moraes-Cabe, C; Campagne, P; Corre, B; Meghraoui-Kheddar, A; Bondet, V; Llibre, A; Duffy, D; Maillart, E; Papeix, C; Pellegrini, S; Michel, F	Altered Immune Phenotypes and HLA-DQB1 Gene Variation in Multiple	Front Immunol	0	France	Front Immunol	10.3389/fimmu.2021.628375	https://www.ncbi.nlm.nih.gov/pmc/articles/PMC8185344	BACKGROUND: Interferon beta (IFNβ) has been prescribed as a first-line disease-modifying therapy for relapsing-remitting multiple sclerosis; (RRMS) for nearly three decades. However, there is still a lack of; treatment response markers that correlate with the clinical outcome of; patients. AIM: To determine a combination of cellular and molecular blood; signatures associated with the efficacy of …	2021	Shahid Chamran University of Ahvaz
TD2YB2L3	2021	Delfan, N; Galehdari, H; Mardasi, F G; Zabihi, R; Pakdehi, T L; Seifi, T; Majdinasab, N	Association of HLA-DR2-Related Haplotype (HLA-DRBS*01-DRB1*1501-DQB1*0602) in Patients with Multiple Sclerosis in Khuzestan Province	Iran J Child Neurol	0	Iran	Iran J Child Neurol	10.22037/ijcn.v14i4.18795	https://www.ncbi.nlm.nih.gov/pmc/articles/PMC8272550/		2021	National Institute of Genetic Engineering and Biotechnology
N8IP3ELI	2022	Babashpour, S; Ataei, M; Rastgtar Ji, F; Alaie, S; Sanati, M H	The HLA rs9267649 and CYP24A1 rs2248359 Variants are Associated with	Iran J Biotechnol	0	Iran	Iran J Biotechnol	10.30498/ijb.2022.276921.3012	https://www.ncbi.nlm.nih.gov/pmc/articles/PMC9618012	BACKGROUND: Studies have shown that MS results from synergism between genetic and environmental factors. As a genetic factor, the rs9267649; variant through the regulatory effect on the HLA-DRB1 expression is; involved in the MS development. In addition, vitamin D deficiency through; involvement of rs2248359 variant of CYP24A1 has shown to play important; role in the risk of MS. OBJECTIVES: The a…	2022
9YL2LAUJ	1997	Guerim, F R; Losciale, L; Caputo, D; Ferrante, P	Genomic mutations in the repetitive (TGGA)n sequence 5' to the human mbp gene in italian hla DR2+ multiple sclerosis patients	J Neurovirol	0	Italy	J Neurovirol	not found	https://www.scopus.com/inward/record.uri?eid=2-s2.0-33746348685&partnerID=40&md5=2569eee9fe507e83cda5c7ec228bc0af		1997
929EF62Y	2016	Fernández-De-Cossío, M E; Cintado, A; Nazabal, M; Hanlet, C; Díaz, T; Villarreal, A; Ale, M; Grass, D; Cervantes-Llanos, M; Pavon-Fuentes, N; Benitez, J V; Cabrera-Gomez, J A; Diaz De La Fe, A; Pentón-Rol, G	HLA-DRB1∗1101 allele confer protection for Multiple Sclerosis disease in Cuban population	Revista Bionatura	0	Cuba	Revista Bionatura	10.21931/RB/2016.01.04.5	https://www.scopus.com/inward/record.uri?eid=2-s2.0-85079786919&doi=10.21931%2FRB%2F2016.01.04.5&partnerID=40&md5=891474d5bc2e941278c1e5e2b6aebcab		2016
